# Supplementary material for: Bitter friends are not always toxic: The loss of acetic acid bacteria and the absence of Komagataeibacter in the gut microbiota of the polyphagous fly Anastrepha ludens could inhibit its development in Psidium guajava in contrast to A. striata and A. fraterculus that flourish in this host
Source: Front Microbiol. 2022 Sep 28;13:979817. doi: 10.3389/fmicb.2022.979817 (PMC9554433; doi:10.3389/fmicb.2022.979817)
Supplement: Supplementary file 1 [file Data_Sheet_1.ZIP]

Archive with 4 entries (4 files):
- metadata.tsv
- new_otu_table.biom
- R_code.html
- tree.nwk
