# Supplementary material for: Bitter friends are not always toxic: The loss of acetic acid bacteria and the absence of Komagataeibacter in the gut microbiota of the polyphagous fly Anastrepha ludens could inhibit its development in Psidium guajava in contrast to A. striata and A. fraterculus that flourish in this host
Source: Front Microbiol. 2022 Sep 28;13:979817. doi: 10.3389/fmicb.2022.979817 (PMC9554433; doi:10.3389/fmicb.2022.979817)
Supplement: Supplementary file 1 [file Data_Sheet_1.ZIP › metadata.tsv]

#SampleID	Host	Isolation_source	Library_Name	Plant_host	Sample_Name
SRR13260474	Anastrepha_striata	Gut	Astriata_larvae_guava_1	Psidium_guajava	Astriata_larvae_guava_1
SRR13260475	Anastrepha_fraterculus	Gut	Afraterculus_larvae_guava_4	Psidium_guajava	Afraterculus_larvae_guava_4
SRR13260476	Anastrepha_ludens	Pulp	Aludens_pulp_guava_5	Psidium_guajava	Aludens_pulp_guava_5
SRR13260477	Anastrepha_ludens	Pulp	Aludens_pulp_guava_4	Psidium_guajava	Aludens_pulp_guava_4
SRR13260478	Anastrepha_ludens	Pulp	Aludens_pulp_guava_3	Psidium_guajava	Aludens_pulp_guava_3
SRR13260479	Anastrepha_ludens	Pulp	Aludens_pulp_guava_2	Psidium_guajava	Aludens_pulp_guava_2
SRR13260480	Anastrepha_ludens	Pulp	Aludens_pulp_guava_1	Psidium_guajava	Aludens_pulp_guava_1
SRR13260481	Anastrepha_ludens	Pulp	Aludens_pulp_bitter_orange_5	Citrus_x_aurantium	Aludens_pulp_bitter_orange_5
SRR13260482	Anastrepha_fraterculus	Pulp	Afraterculus_pulp_guava_5	Psidium_guajava	Afraterculus_pulp_guava_5
SRR13260483	Anastrepha_fraterculus	Pulp	Afraterculus_pulp_guava_4	Psidium_guajava	Afraterculus_pulp_guava_4
SRR13260484	Anastrepha_fraterculus	Pulp	Afraterculus_pulp_guava_3	Psidium_guajava	Afraterculus_pulp_guava_3
SRR13260485	Anastrepha_fraterculus	Pulp	Afraterculus_pulp_guava_2	Psidium_guajava	Afraterculus_pulp_guava_2
SRR13260486	Anastrepha_fraterculus	Pulp	Afraterculus_pulp_guava_1	Psidium_guajava	Afraterculus_pulp_guava_1
SRR13260487	Anastrepha_fraterculus	Gut	Afraterculus_larvae_guava_5	Psidium_guajava	Afraterculus_larvae_guava_5
SRR13260488	Anastrepha_striata	Pulp	Astriata_pulp_guava_5	Psidium_guajava	Astriata_pulp_guava_5
SRR13260489	Anastrepha_ludens	Pulp	Aludens_pulp_bitter_orange_4	Citrus_x_aurantium	Aludens_pulp_bitter_orange_4
SRR13260490	Anastrepha_ludens	Pulp	Aludens_pulp_bitter_orange_3	Citrus_x_aurantium	Aludens_pulp_bitter_orange_3
SRR13260491	Anastrepha_ludens	Pulp	Aludens_pulp_bitter_orange_2	Citrus_x_aurantium	Aludens_pulp_bitter_orange_2
SRR13260492	Anastrepha_ludens	Pulp	Aludens_pulp_bitter_orange_1	Citrus_x_aurantium	Aludens_pulp_bitter_orange_1
SRR13260493	Anastrepha_fraterculus	Gut	Afraterculus_larvae_guava_3	Psidium_guajava	Afraterculus_larvae_guava_3
SRR13260494	Anastrepha_ludens	Gut	Aludens_larvae_guava_5	Psidium_guajava	Aludens_larvae_guava_5
SRR13260495	Anastrepha_ludens	Gut	Aludens_larvae_guava_4	Psidium_guajava	Aludens_larvae_guava_4
SRR13260496	Anastrepha_ludens	Gut	Aludens_larvae_guava_3	Psidium_guajava	Aludens_larvae_guava_3
SRR13260497	Anastrepha_striata	Pulp	Astriata_pulp_guava_4	Psidium_guajava	Astriata_pulp_guava_4
SRR13260498	Anastrepha_striata	Pulp	Astriata_pulp_guava_3	Psidium_guajava	Astriata_pulp_guava_3
SRR13260499	Anastrepha_striata	Pulp	Astriata_pulp_guava_2	Psidium_guajava	Astriata_pulp_guava_2
SRR13260500	Anastrepha_striata	Pulp	Astriata_pulp_guava_1	Psidium_guajava	Astriata_pulp_guava_1
SRR13260501	Anastrepha_striata	Gut	Astriata_larvae_guava_5	Psidium_guajava	Astriata_larvae_guava_5
SRR13260502	Anastrepha_striata	Gut	Astriata_larvae_guava_4	Psidium_guajava	Astriata_larvae_guava_4
SRR13260503	Anastrepha_striata	Gut	Astriata_larvae_guava_3	Psidium_guajava	Astriata_larvae_guava_3
SRR13260504	Anastrepha_striata	Gut	Astriata_larvae_guava_2	Psidium_guajava	Astriata_larvae_guava_2
SRR13260505	Anastrepha_ludens	Gut	Aludens_larvae_guava_2	Psidium_guajava	Aludens_larvae_guava_2
SRR13260506	Anastrepha_ludens	Gut	Aludens_larvae_guava_1	Psidium_guajava	Aludens_larvae_guava_1
SRR13260507	Anastrepha_ludens	Gut	Aludens_larvae_bitter_orange_5	Citrus_x_aurantium	Aludens_larvae_bitter_orange_5
SRR13260508	Anastrepha_ludens	Gut	Aludens_larvae_bitter_orange_4	Citrus_x_aurantium	Aludens_larvae_bitter_orange_4
SRR13260509	Anastrepha_ludens	Gut	Aludens_larvae_bitter_orange_3	Citrus_x_aurantium	Aludens_larvae_bitter_orange_3
SRR13260510	Anastrepha_ludens	Gut	Aludens_larvae_bitter_orange_2	Citrus_x_aurantium	Aludens_larvae_bitter_orange_2
SRR13260511	Anastrepha_ludens	Gut	Aludens_larvae_bitter_orange_1	Citrus_x_aurantium	Aludens_larvae_bitter_orange_1
SRR13260512	Anastrepha_fraterculus	Gut	Afraterculus_larvae_guava_2	Psidium_guajava	Afraterculus_larvae_guava_2
SRR13260513	Anastrepha_fraterculus	Gut	Afraterculus_larvae_guava_1	Psidium_guajava	Afraterculus_larvae_guava_1
