# Supplementary material for: Bitter friends are not always toxic: The loss of acetic acid bacteria and the absence of Komagataeibacter in the gut microbiota of the polyphagous fly Anastrepha ludens could inhibit its development in Psidium guajava in contrast to A. striata and A. fraterculus that flourish in this host
Source: Front Microbiol. 2022 Sep 28;13:979817. doi: 10.3389/fmicb.2022.979817 (PMC9554433; doi:10.3389/fmicb.2022.979817)
Supplement: Supplementary file 1 [file Data_Sheet_1.ZIP › new_otu_table.biom]

{"id": "None","format": "Biological Observation Matrix 1.0.0","format_url": "http://biom-format.org","matrix_type": "sparse","generated_by": "BIOM-Format 2.1.6","date": "2021-12-29T20:08:48.491095","type": "OTU table","matrix_element_type": "float","shape": [2000, 40],"data": [[0,0,35715.0],[0,1,255.0],[0,2,12654.0],[0,3,4830.0],[0,4,7311.0],[0,5,8856.0],[0,8,7954.0],[0,9,44029.0],[0,10,7422.0],[0,11,3158.0],[0,12,24391.0],[0,14,177291.0],[0,17,14370.0],[0,19,3418.0],[0,21,54.0],[0,22,22.0],[0,23,10633.0],[0,24,62244.0],[0,25,98637.0],[0,26,79520.0],[0,27,56371.0],[0,28,2133.0],[0,29,1399.0],[0,30,51.0],[0,31,2085.0],[0,32,240.0],[0,37,989.0],[0,38,37.0],[0,39,12012.0],[1,0,12030.0],[1,1,39279.0],[1,7,19.0],[1,8,83.0],[1,10,53.0],[1,11,68.0],[1,12,61.0],[1,13,75631.0],[1,14,15.0],[1,15,29.0],[1,19,76093.0],[1,20,33.0],[1,21,134.0],[1,22,123.0],[1,24,53.0],[1,27,41728.0],[1,28,8124.0],[1,29,158320.0],[1,30,105478.0],[1,31,2903.0],[1,32,1700.0],[1,34,232.0],[1,35,2.0],[1,36,105.0],[1,37,6155.0],[1,38,115530.0],[1,39,28205.0],[2,2,280.0],[2,3,101.0],[2,4,195.0],[2,5,452.0],[2,6,67533.0],[2,7,31606.0],[2,8,640.0],[2,9,421.0],[2,10,249.0],[2,13,173.0],[2,15,59328.0],[2,16,48418.0],[2,18,44749.0],[2,31,95.0],[2,33,38522.0],[2,34,1125.0],[2,35,23499.0],[2,36,89.0],[2,37,1202.0],[3,0,800.0],[3,2,7030.0],[3,3,1742.0],[3,4,8299.0],[3,5,15974.0],[3,6,3222.0],[3,7,1201.0],[3,8,20136.0],[3,9,165.0],[3,10,2086.0],[3,11,628.0],[3,12,50.0],[3,14,582.0],[3,15,2450.0],[3,16,990.0],[3,17,7528.0],[3,18,1515.0],[3,21,38.0],[3,22,113.0],[3,23,76.0],[3,24,188.0],[3,25,253.0],[3,26,89.0],[3,27,27.0],[3,28,522.0],[3,31,543.0],[3,32,393.0],[3,33,62383.0],[3,34,8096.0],[3,35,467.0],[3,36,680.0],[3,37,12333.0],[3,38,29.0],[3,39,688.0],[4,2,6410.0],[4,4,11416.0],[4,5,6060.0],[4,8,6862.0],[4,10,468.0],[4,11,604.0],[4,17,8184.0],[4,22,405.0],[4,31,18061.0],[4,32,94783.0],[5,2,26628.0],[5,3,110.0],[5,4,14807.0],[5,5,17109.0],[5,8,20614.0],[5,10,2503.0],[5,11,2056.0],[5,17,30911.0],[5,22,579.0],[5,23,90.0],[5,31,30839.0],[5,32,2046.0],[5,36,70.0],[5,37,214.0],[6,2,17235.0],[6,3,7811.0],[6,4,20285.0],[6,5,21006.0],[6,8,20749.0],[6,9,9.0],[6,10,21166.0],[6,11,1780.0],[6,12,54.0],[6,14,14.0],[6,17,22932.0],[6,20,104.0],[6,21,217.0],[6,22,3834.0],[6,23,118.0],[6,31,10680.0],[6,32,344.0],[7,0,2859.0],[7,1,33.0],[7,3,22.0],[7,6,81.0],[7,9,17048.0],[7,11,5267.0],[7,12,6274.0],[7,14,5566.0],[7,15,30.0],[7,16,324.0],[7,19,63.0],[7,23,14534.0],[7,24,47927.0],[7,25,35708.0],[7,26,33.0],[7,27,116.0],[7,28,143.0],[7,29,1041.0],[7,30,145.0],[7,36,32.0],[7,37,45.0],[7,38,41.0],[7,39,3709.0],[8,0,6635.0],[8,1,46.0],[8,2,38.0],[8,6,29.0],[8,8,17.0],[8,9,18263.0],[8,10,21.0],[8,11,3816.0],[8,12,4732.0],[8,13,17.0],[8,14,5526.0],[8,16,18.0],[8,17,27.0],[8,19,64.0],[8,23,11905.0],[8,24,37417.0],[8,25,39129.0],[8,26,20.0],[8,27,122.0],[8,28,123.0],[8,29,1277.0],[8,30,112.0],[8,31,62.0],[8,38,58.0],[8,39,7634.0],[9,2,168.0],[9,3,36640.0],[9,9,33.0],[9,10,21996.0],[9,17,167.0],[9,20,57684.0],[9,21,11148.0],[9,22,6548.0],[9,25,30.0],[9,31,259.0],[9,32,67.0],[9,35,17.0],[9,37,23.0],[9,38,29.0],[10,34,51.0],[10,36,131715.0],[10,37,398.0],[10,39,17.0],[11,0,7136.0],[11,1,67.0],[11,2,2611.0],[11,3,922.0],[11,4,1346.0],[11,5,1778.0],[11,8,1966.0],[11,9,6343.0],[11,10,1979.0],[11,11,633.0],[11,12,5723.0],[11,14,38495.0],[11,17,2957.0],[11,19,724.0],[11,21,16.0],[11,23,2108.0],[11,24,11991.0],[11,25,15141.0],[11,26,14665.0],[11,27,9904.0],[11,28,301.0],[11,29,244.0],[11,30,12.0],[11,31,164.0],[11,32,29.0],[11,37,185.0],[11,38,7.0],[11,39,2503.0],[12,0,4312.0],[12,1,276.0],[12,4,22.0],[12,5,18.0],[12,6,2070.0],[12,9,3844.0],[12,11,7893.0],[12,12,10586.0],[12,13,89.0],[12,14,3312.0],[12,15,548.0],[12,16,200.0],[12,19,362.0],[12,23,24871.0],[12,24,44358.0],[12,25,7446.0],[12,26,61.0],[12,27,48.0],[12,28,100.0],[12,29,621.0],[12,30,65.0],[12,31,5.0],[12,36,54.0],[12,37,168.0],[12,38,453.0],[12,39,4210.0],[13,0,69.0],[13,2,12401.0],[13,3,17106.0],[13,4,20289.0],[13,5,8617.0],[13,7,698.0],[13,8,9088.0],[13,10,8597.0],[13,11,1043.0],[13,12,61.0],[13,14,133.0],[13,15,23.0],[13,16,259.0],[13,17,13712.0],[13,18,436.0],[13,20,31.0],[13,21,66.0],[13,22,1440.0],[13,26,166.0],[13,27,39.0],[13,31,1233.0],[13,32,3413.0],[13,34,47.0],[13,35,1769.0],[13,39,66.0],[14,0,2974.0],[14,3,42.0],[14,6,1141.0],[14,7,2443.0],[14,15,9413.0],[14,16,11091.0],[14,18,5827.0],[14,31,66.0],[14,32,35.0],[14,33,505.0],[14,34,20887.0],[14,35,37300.0],[14,36,511.0],[14,37,2991.0],[14,39,3846.0],[15,0,266.0],[15,1,43.0],[15,2,9944.0],[15,3,4090.0],[15,4,37461.0],[15,5,5531.0],[15,6,37.0],[15,8,6385.0],[15,9,113.0],[15,10,7558.0],[15,11,1155.0],[15,12,513.0],[15,13,97.0],[15,14,143.0],[15,16,31.0],[15,17,10391.0],[15,19,92.0],[15,20,34.0],[15,21,375.0],[15,22,585.0],[15,23,1170.0],[15,24,183.0],[15,25,221.0],[15,31,1190.0],[15,32,1083.0],[15,37,184.0],[15,38,208.0],[15,39,470.0],[16,0,104.0],[16,6,45.0],[16,7,3514.0],[16,8,69.0],[16,9,1182.0],[16,12,4415.0],[16,14,3432.0],[16,15,602.0],[16,16,842.0],[16,18,2546.0],[16,23,26.0],[16,24,1743.0],[16,25,2401.0],[16,26,19745.0],[16,27,9817.0],[16,28,26233.0],[16,34,6406.0],[16,35,2205.0],[16,37,1347.0],[16,39,81.0],[17,2,101.0],[17,4,60.0],[17,5,135.0],[17,6,31261.0],[17,7,5733.0],[17,8,174.0],[17,9,125.0],[17,15,19857.0],[17,16,11863.0],[17,18,11099.0],[17,33,2795.0],[17,34,235.0],[17,35,2672.0],[17,36,5.0],[17,37,110.0],[18,0,7.0],[18,1,72.0],[18,2,142.0],[18,3,11995.0],[18,10,18625.0],[18,11,13.0],[18,13,1103.0],[18,17,190.0],[18,19,55.0],[18,20,11594.0],[18,21,35180.0],[18,22,5246.0],[18,24,3.0],[18,27,11.0],[18,31,275.0],[18,32,255.0],[18,36,10.0],[18,37,84.0],[18,38,1222.0],[18,39,31.0],[19,0,545.0],[19,1,353.0],[19,2,839.0],[19,3,102.0],[19,4,466.0],[19,5,350.0],[19,6,22.0],[19,7,7.0],[19,8,122.0],[19,9,235.0],[19,10,54.0],[19,11,48.0],[19,12,107.0],[19,13,1066.0],[19,14,2756.0],[19,15,8.0],[19,17,1053.0],[19,19,281.0],[19,20,70.0],[19,21,564.0],[19,22,708.0],[19,23,201.0],[19,24,3036.0],[19,25,593.0],[19,26,642.0],[19,27,1710.0],[19,28,92.0],[19,29,735.0],[19,30,155.0],[19,31,28077.0],[19,32,10989.0],[19,33,324.0],[19,34,955.0],[19,35,831.0],[19,36,193.0],[19,37,16720.0],[19,38,1862.0],[19,39,4675.0],[20,2,95.0],[20,3,20288.0],[20,10,12168.0],[20,17,129.0],[20,20,33289.0],[20,21,5915.0],[20,22,3541.0],[20,31,87.0],[21,2,14063.0],[21,3,262.0],[21,4,12901.0],[21,5,6905.0],[21,8,8679.0],[21,10,1281.0],[21,11,1338.0],[21,12,248.0],[21,17,15355.0],[21,23,573.0],[21,31,2076.0],[21,32,583.0],[21,37,86.0],[22,0,120.0],[22,2,38.0],[22,3,31.0],[22,6,1133.0],[22,7,2645.0],[22,10,68.0],[22,11,67.0],[22,12,71.0],[22,15,8301.0],[22,16,4751.0],[22,17,34.0],[22,18,3913.0],[22,23,175.0],[22,33,55.0],[22,34,12332.0],[22,35,21939.0],[22,36,1410.0],[22,37,4123.0],[22,39,57.0],[23,0,1089.0],[23,1,29.0],[23,2,1795.0],[23,4,1288.0],[23,5,17158.0],[23,6,35.0],[23,7,3724.0],[23,8,20264.0],[23,9,116.0],[23,10,143.0],[23,11,160.0],[23,12,168.0],[23,14,818.0],[23,15,216.0],[23,16,125.0],[23,17,1965.0],[23,18,1921.0],[23,24,107.0],[23,25,282.0],[23,26,450.0],[23,27,481.0],[23,28,521.0],[23,31,1482.0],[23,32,336.0],[23,34,299.0],[23,35,1178.0],[23,36,229.0],[23,37,2537.0],[23,39,1650.0],[24,2,16549.0],[24,4,6335.0],[24,5,6664.0],[24,8,8030.0],[24,10,1534.0],[24,11,1323.0],[24,17,17903.0],[24,31,446.0],[24,32,122.0],[25,0,3768.0],[25,3,33.0],[25,9,5059.0],[25,11,404.0],[25,12,457.0],[25,14,2709.0],[25,23,1118.0],[25,24,15502.0],[25,25,10131.0],[25,29,329.0],[25,39,4694.0],[26,0,10814.0],[26,6,15.0],[26,9,370.0],[26,11,27.0],[26,12,51.0],[26,13,73.0],[26,14,186.0],[26,19,18569.0],[26,23,86.0],[26,24,1918.0],[26,25,623.0],[26,27,254.0],[26,28,23.0],[26,29,40.0],[26,36,19.0],[26,37,225.0],[26,39,7842.0],[27,2,69.0],[27,3,10852.0],[27,10,6902.0],[27,17,63.0],[27,20,16615.0],[27,21,3237.0],[27,22,1855.0],[27,37,17.0],[28,3,7.0],[28,6,33.0],[28,7,7469.0],[28,15,280.0],[28,16,10658.0],[28,17,7.0],[28,18,5463.0],[28,24,6.0],[28,33,3.0],[28,34,8862.0],[28,35,6772.0],[28,36,7.0],[29,0,8552.0],[29,9,127.0],[29,19,17968.0],[29,24,969.0],[29,25,325.0],[29,30,27.0],[29,31,103.0],[29,37,158.0],[29,38,54.0],[29,39,10899.0],[30,0,175.0],[30,2,4273.0],[30,3,339.0],[30,4,2510.0],[30,5,7885.0],[30,6,334.0],[30,7,1382.0],[30,8,9437.0],[30,9,29.0],[30,10,407.0],[30,11,302.0],[30,12,40.0],[30,14,72.0],[30,15,498.0],[30,16,1015.0],[30,17,4285.0],[30,18,898.0],[30,22,31.0],[30,23,74.0],[30,25,55.0],[30,31,1295.0],[30,32,676.0],[30,34,246.0],[30,35,14.0],[30,36,101.0],[30,37,1376.0],[30,39,174.0],[31,0,39.0],[31,6,43.0],[31,9,796.0],[31,12,3503.0],[31,14,1411.0],[31,24,1326.0],[31,25,1879.0],[31,26,15123.0],[31,27,886.0],[31,28,6748.0],[31,35,46.0],[31,39,76.0],[32,1,51.0],[32,2,92.0],[32,3,8101.0],[32,9,9.0],[32,10,10989.0],[32,11,40.0],[32,12,62.0],[32,13,262.0],[32,17,134.0],[32,19,36.0],[32,20,154.0],[32,21,368.0],[32,22,8165.0],[32,23,105.0],[32,24,15.0],[32,25,16.0],[32,26,5.0],[32,31,518.0],[32,32,118.0],[32,38,193.0],[33,2,4809.0],[33,3,193.0],[33,4,4842.0],[33,5,5141.0],[33,6,31.0],[33,8,7240.0],[33,10,453.0],[33,11,386.0],[33,17,4662.0],[34,0,380.0],[34,2,94.0],[34,4,138.0],[34,5,1990.0],[34,6,41.0],[34,7,3101.0],[34,8,834.0],[34,9,596.0],[34,10,46.0],[34,12,2923.0],[34,14,619.0],[34,15,67.0],[34,16,50.0],[34,17,117.0],[34,18,1567.0],[34,24,976.0],[34,25,1136.0],[34,26,10475.0],[34,27,173.0],[34,28,395.0],[34,31,469.0],[34,34,69.0],[34,35,283.0],[34,36,271.0],[34,37,162.0],[34,39,641.0],[35,11,4252.0],[35,12,5329.0],[35,13,270.0],[35,14,16.0],[35,19,20.0],[35,23,14748.0],[35,24,2.0],[35,25,14.0],[35,26,9.0],[36,3,8149.0],[36,5,268.0],[36,6,776.0],[36,8,324.0],[36,10,5863.0],[36,16,29.0],[36,21,37.0],[36,22,240.0],[36,31,98.0],[36,33,7660.0],[36,36,36.0],[36,37,311.0],[37,2,18.0],[37,3,1297.0],[37,10,1758.0],[37,17,34.0],[37,20,151.0],[37,21,330.0],[37,22,18556.0],[37,31,85.0],[37,32,76.0],[38,0,150.0],[38,1,106.0],[38,2,165.0],[38,3,31.0],[38,4,106.0],[38,5,71.0],[38,6,4.0],[38,8,44.0],[38,9,48.0],[38,10,27.0],[38,11,47.0],[38,12,40.0],[38,13,278.0],[38,14,629.0],[38,17,237.0],[38,19,108.0],[38,20,17.0],[38,21,129.0],[38,22,154.0],[38,23,73.0],[38,24,777.0],[38,25,110.0],[38,26,202.0],[38,27,516.0],[38,28,24.0],[38,29,192.0],[38,30,47.0],[38,31,5929.0],[38,32,3502.0],[38,33,58.0],[38,34,205.0],[38,35,146.0],[38,36,77.0],[38,37,3883.0],[38,38,505.0],[38,39,1133.0],[39,14,3849.0],[39,28,14523.0],[39,37,953.0],[40,36,19029.0],[41,2,926.0],[41,4,1700.0],[41,5,965.0],[41,8,1008.0],[41,10,69.0],[41,11,113.0],[41,17,1162.0],[41,31,2353.0],[41,32,9628.0],[41,33,23.0],[42,0,190.0],[42,4,130.0],[42,5,167.0],[42,6,1523.0],[42,7,856.0],[42,15,2344.0],[42,16,991.0],[42,18,1483.0],[42,25,40.0],[42,33,1646.0],[42,34,5650.0],[42,35,527.0],[42,36,60.0],[42,37,1587.0],[42,39,149.0],[43,0,1234.0],[43,1,17.0],[43,2,250.0],[43,4,621.0],[43,5,309.0],[43,6,227.0],[43,7,548.0],[43,8,396.0],[43,9,45.0],[43,10,19.0],[43,11,39.0],[43,12,37.0],[43,14,27.0],[43,15,728.0],[43,16,568.0],[43,17,273.0],[43,18,1656.0],[43,23,78.0],[43,24,59.0],[43,25,84.0],[43,31,83.0],[43,32,315.0],[43,33,39.0],[43,34,4584.0],[43,35,935.0],[43,36,316.0],[43,37,1903.0],[43,38,45.0],[43,39,1161.0],[44,11,2689.0],[44,12,3000.0],[44,14,8.0],[44,23,9996.0],[45,2,882.0],[45,3,736.0],[45,4,2236.0],[45,5,4134.0],[45,8,5532.0],[45,10,209.0],[45,11,119.0],[45,12,93.0],[45,17,967.0],[45,21,45.0],[45,22,115.0],[45,23,213.0],[45,31,124.0],[45,37,40.0],[46,0,308.0],[46,1,994.0],[46,13,1792.0],[46,19,1787.0],[46,27,998.0],[46,28,180.0],[46,29,3501.0],[46,30,2538.0],[46,38,2679.0],[46,39,640.0],[47,1,14138.0],[47,7,18.0],[47,19,139.0],[47,20,400.0],[47,23,13.0],[47,24,12.0],[47,37,134.0],[47,38,252.0],[48,1,14709.0],[48,13,20.0],[48,20,252.0],[48,31,13.0],[49,0,237.0],[49,9,2597.0],[49,14,481.0],[49,23,295.0],[49,24,4835.0],[49,25,5493.0],[49,29,170.0],[49,39,196.0],[50,9,44.0],[50,11,1852.0],[50,12,2860.0],[50,13,192.0],[50,14,10.0],[50,19,13.0],[50,23,8943.0],[50,24,11.0],[50,25,102.0],[50,38,7.0],[51,9,373.0],[51,12,2002.0],[51,14,336.0],[51,24,647.0],[51,25,909.0],[51,26,8550.0],[51,27,842.0],[51,28,367.0],[52,2,11.0],[52,3,788.0],[52,10,2366.0],[52,17,33.0],[52,20,299.0],[52,21,9945.0],[52,22,54.0],[52,31,205.0],[53,13,12114.0],[53,31,239.0],[53,32,80.0],[53,34,6.0],[53,37,102.0],[54,1,781.0],[54,9,32.0],[54,11,1784.0],[54,12,2417.0],[54,13,185.0],[54,14,32.0],[54,19,195.0],[54,23,6329.0],[54,24,13.0],[54,25,53.0],[54,27,80.0],[54,38,438.0],[55,2,20.0],[55,3,169.0],[55,10,241.0],[55,20,208.0],[55,21,57.0],[55,22,11350.0],[56,0,765.0],[56,8,182.0],[56,9,864.0],[56,14,3166.0],[56,17,324.0],[56,24,1249.0],[56,25,1853.0],[56,26,1622.0],[56,27,1135.0],[57,0,761.0],[57,9,1097.0],[57,11,539.0],[57,12,824.0],[57,14,312.0],[57,23,1952.0],[57,24,1032.0],[57,25,2873.0],[57,39,628.0],[58,0,170.0],[58,1,147.0],[58,11,1436.0],[58,12,1838.0],[58,13,125.0],[58,19,86.0],[58,23,4266.0],[58,25,14.0],[58,26,5.0],[58,38,75.0],[58,39,211.0],[59,0,64.0],[59,3,5.0],[59,7,172.0],[59,15,237.0],[59,16,275.0],[59,18,205.0],[59,24,23.0],[59,34,1759.0],[59,35,5327.0],[59,36,127.0],[59,37,65.0],[59,39,54.0],[60,0,448.0],[60,6,32.0],[60,9,1302.0],[60,11,172.0],[60,12,202.0],[60,14,187.0],[60,16,164.0],[60,23,537.0],[60,24,2092.0],[60,25,2641.0],[60,29,88.0],[60,39,409.0],[61,0,361.0],[61,5,133.0],[61,6,53.0],[61,7,2337.0],[61,8,96.0],[61,9,36.0],[61,10,3.0],[61,12,132.0],[61,15,330.0],[61,16,192.0],[61,18,1916.0],[61,24,25.0],[61,25,103.0],[61,34,242.0],[61,35,1534.0],[61,36,54.0],[61,37,303.0],[61,39,385.0],[62,0,53.0],[62,3,414.0],[62,4,146.0],[62,5,117.0],[62,7,2776.0],[62,8,98.0],[62,10,40.0],[62,15,14.0],[62,16,31.0],[62,17,39.0],[62,18,1667.0],[62,21,261.0],[62,22,215.0],[62,32,79.0],[62,33,13.0],[62,34,202.0],[62,37,1451.0],[62,38,26.0],[63,1,24.0],[63,2,19.0],[63,3,1820.0],[63,10,1404.0],[63,17,33.0],[63,20,422.0],[63,21,1198.0],[63,22,2430.0],[63,23,29.0],[63,31,95.0],[63,38,44.0],[64,2,3.0],[64,3,83.0],[64,10,287.0],[64,20,470.0],[64,21,6498.0],[64,22,111.0],[65,0,1690.0],[65,3,46.0],[65,6,49.0],[65,9,331.0],[65,10,117.0],[65,11,232.0],[65,12,281.0],[65,14,82.0],[65,16,277.0],[65,23,674.0],[65,24,1028.0],[65,25,628.0],[65,27,19.0],[65,28,23.0],[65,29,24.0],[65,36,31.0],[65,39,1447.0],[66,1,27.0],[66,9,10.0],[66,11,838.0],[66,12,1596.0],[66,13,275.0],[66,19,4.0],[66,23,4198.0],[66,25,21.0],[66,38,9.0],[67,3,419.0],[67,10,558.0],[67,13,19.0],[67,17,21.0],[67,20,408.0],[67,21,4179.0],[67,22,1148.0],[67,31,86.0],[67,32,19.0],[68,6,1398.0],[68,7,700.0],[68,15,1234.0],[68,16,1079.0],[68,18,967.0],[68,33,782.0],[68,35,572.0],[69,0,43.0],[69,1,21.0],[69,2,63.0],[69,3,16.0],[69,4,33.0],[69,5,22.0],[69,11,12.0],[69,12,10.0],[69,13,103.0],[69,14,208.0],[69,17,82.0],[69,19,34.0],[69,20,10.0],[69,21,47.0],[69,22,49.0],[69,23,19.0],[69,24,283.0],[69,25,22.0],[69,26,62.0],[69,27,168.0],[69,28,7.0],[69,29,82.0],[69,30,9.0],[69,31,1959.0],[69,32,1465.0],[69,33,31.0],[69,34,55.0],[69,35,35.0],[69,36,19.0],[69,37,1154.0],[69,38,157.0],[69,39,427.0],[70,9,92.0],[70,12,423.0],[70,14,281.0],[70,24,123.0],[70,25,230.0],[70,26,1844.0],[70,27,273.0],[70,28,1916.0],[70,36,28.0],[70,37,983.0],[71,13,5232.0],[71,21,2.0],[71,37,31.0],[71,38,859.0],[72,2,418.0],[72,3,27.0],[72,4,2014.0],[72,5,890.0],[72,8,857.0],[72,10,44.0],[72,11,195.0],[72,12,196.0],[72,13,34.0],[72,14,9.0],[72,17,554.0],[72,23,576.0],[72,31,137.0],[72,38,13.0],[72,39,9.0],[73,9,4.0],[73,11,837.0],[73,12,1047.0],[73,13,10.0],[73,23,3834.0],[73,24,9.0],[73,25,22.0],[73,26,3.0],[74,0,352.0],[74,9,776.0],[74,11,154.0],[74,12,222.0],[74,14,137.0],[74,23,523.0],[74,24,731.0],[74,25,1688.0],[74,39,663.0],[75,20,34.0],[75,21,124.0],[75,22,46.0],[75,31,1377.0],[75,32,1083.0],[75,36,69.0],[75,37,2460.0],[76,1,13.0],[76,3,520.0],[76,10,407.0],[76,13,767.0],[76,20,300.0],[76,21,2893.0],[76,22,123.0],[76,32,10.0],[76,38,76.0],[77,0,27.0],[77,1,24.0],[77,3,1202.0],[77,10,1060.0],[77,12,43.0],[77,13,117.0],[77,17,20.0],[77,19,17.0],[77,20,32.0],[77,21,119.0],[77,22,2088.0],[77,23,44.0],[77,27,17.0],[77,31,21.0],[77,32,59.0],[77,37,22.0],[77,38,114.0],[77,39,15.0],[78,14,789.0],[78,28,4219.0],[79,2,235.0],[79,3,638.0],[79,4,86.0],[79,5,125.0],[79,8,108.0],[79,10,349.0],[79,17,216.0],[79,20,24.0],[79,21,144.0],[79,22,473.0],[79,31,652.0],[79,32,213.0],[79,36,21.0],[79,37,1668.0],[80,3,55.0],[80,10,92.0],[80,20,72.0],[80,22,4680.0],[81,0,1536.0],[81,1,10.0],[81,3,52.0],[81,6,36.0],[81,9,135.0],[81,10,29.0],[81,11,63.0],[81,12,62.0],[81,13,21.0],[81,14,77.0],[81,16,101.0],[81,23,134.0],[81,24,259.0],[81,25,270.0],[81,29,20.0],[81,38,36.0],[81,39,1954.0],[82,1,9.0],[82,9,10.0],[82,11,482.0],[82,12,803.0],[82,13,451.0],[82,23,2801.0],[82,25,31.0],[83,11,732.0],[83,12,984.0],[83,14,4.0],[83,23,2809.0],[84,27,1915.0],[84,28,2363.0],[84,37,64.0],[85,1,66.0],[85,9,6.0],[85,11,261.0],[85,12,358.0],[85,13,696.0],[85,14,8.0],[85,19,64.0],[85,23,1023.0],[85,25,26.0],[85,27,9.0],[85,38,1795.0],[85,39,29.0],[86,1,27.0],[86,2,24.0],[86,3,847.0],[86,10,1351.0],[86,11,238.0],[86,12,376.0],[86,13,220.0],[86,17,16.0],[86,19,22.0],[86,20,26.0],[86,21,57.0],[86,22,124.0],[86,23,767.0],[86,25,14.0],[86,27,26.0],[86,31,85.0],[86,38,19.0],[87,1,267.0],[87,11,577.0],[87,12,768.0],[87,13,259.0],[87,19,65.0],[87,23,2141.0],[87,25,24.0],[87,38,57.0],[88,11,43.0],[88,12,51.0],[88,13,26.0],[88,25,20.0],[88,29,13.0],[88,31,53.0],[88,35,5.0],[88,36,84.0],[88,37,3824.0],[88,39,26.0],[89,2,32.0],[89,3,445.0],[89,10,1668.0],[89,17,24.0],[89,20,182.0],[89,21,1264.0],[89,22,86.0],[89,31,151.0],[90,2,170.0],[90,3,44.0],[90,4,188.0],[90,5,380.0],[90,6,76.0],[90,7,32.0],[90,8,485.0],[90,10,51.0],[90,15,64.0],[90,17,212.0],[90,18,47.0],[90,33,1533.0],[90,34,242.0],[90,37,295.0],[91,39,3808.0],[92,2,18.0],[92,3,896.0],[92,4,2.0],[92,10,2477.0],[92,17,26.0],[92,21,17.0],[92,22,299.0],[92,32,37.0],[93,0,20.0],[93,3,1255.0],[93,10,1767.0],[93,22,712.0],[94,1,91.0],[94,9,31.0],[94,11,504.0],[94,12,705.0],[94,13,117.0],[94,14,6.0],[94,23,2153.0],[94,24,9.0],[94,25,59.0],[94,27,5.0],[94,38,43.0],[95,11,562.0],[95,12,834.0],[95,23,2312.0],[96,2,173.0],[96,4,287.0],[96,5,135.0],[96,8,152.0],[96,17,222.0],[96,31,446.0],[96,32,2153.0],[97,2,398.0],[97,3,209.0],[97,4,519.0],[97,5,547.0],[97,8,476.0],[97,10,560.0],[97,17,563.0],[97,31,266.0],[98,0,311.0],[98,1,15.0],[98,9,386.0],[98,11,18.0],[98,12,18.0],[98,14,29.0],[98,19,145.0],[98,23,37.0],[98,24,296.0],[98,25,629.0],[98,38,10.0],[98,39,1484.0],[99,2,570.0],[99,4,324.0],[99,5,398.0],[99,8,476.0],[99,17,750.0],[99,31,753.0],[100,3,877.0],[100,10,517.0],[100,20,1333.0],[100,21,282.0],[100,22,159.0],[101,36,3119.0],[102,9,9.0],[102,11,415.0],[102,12,690.0],[102,23,1982.0],[102,25,12.0],[102,26,7.0],[103,3,170.0],[103,4,8.0],[103,8,7.0],[103,10,200.0],[103,20,334.0],[103,21,1503.0],[103,22,667.0],[103,31,193.0],[104,0,35.0],[104,1,60.0],[104,11,115.0],[104,12,118.0],[104,13,1707.0],[104,14,35.0],[104,19,181.0],[104,22,17.0],[104,23,308.0],[104,25,12.0],[104,27,11.0],[104,31,38.0],[104,38,397.0],[105,0,195.0],[105,9,425.0],[105,14,146.0],[105,23,286.0],[105,24,884.0],[105,25,916.0],[105,39,179.0],[106,2,55.0],[106,4,173.0],[106,5,45.0],[106,7,353.0],[106,10,48.0],[106,15,31.0],[106,16,297.0],[106,18,310.0],[106,34,57.0],[106,35,1646.0],[107,11,320.0],[107,12,663.0],[107,23,1979.0],[108,11,404.0],[108,12,553.0],[108,23,1832.0],[108,27,70.0],[109,11,457.0],[109,12,566.0],[109,13,46.0],[109,16,14.0],[109,23,1734.0],[109,25,15.0],[110,1,1028.0],[110,11,269.0],[110,12,376.0],[110,13,70.0],[110,19,45.0],[110,23,983.0],[110,38,46.0],[111,11,427.0],[111,12,458.0],[111,13,73.0],[111,14,9.0],[111,23,1651.0],[111,24,8.0],[111,25,10.0],[111,31,57.0],[111,32,10.0],[111,35,5.0],[111,37,41.0],[111,38,53.0],[112,1,544.0],[112,3,18.0],[112,12,22.0],[112,13,105.0],[112,14,12.0],[112,19,1871.0],[112,23,35.0],[112,38,79.0],[113,0,332.0],[113,19,1776.0],[113,24,34.0],[113,37,87.0],[113,39,343.0],[114,1,8.0],[114,11,315.0],[114,12,492.0],[114,13,271.0],[114,23,1375.0],[114,32,82.0],[115,1,495.0],[115,13,108.0],[115,19,1724.0],[115,23,31.0],[115,38,74.0],[116,0,96.0],[116,9,108.0],[116,12,245.0],[116,23,598.0],[116,24,1052.0],[116,25,188.0],[116,39,124.0],[117,0,40.0],[117,6,73.0],[117,9,140.0],[117,14,56.0],[117,16,38.0],[117,18,20.0],[117,24,1428.0],[117,25,245.0],[117,26,26.0],[117,28,18.0],[117,33,132.0],[117,35,172.0],[118,7,1438.0],[118,18,937.0],[119,11,297.0],[119,12,521.0],[119,23,1525.0],[119,24,22.0],[120,27,2291.0],[120,28,58.0],[121,0,82.0],[121,7,66.0],[121,15,243.0],[121,16,277.0],[121,18,140.0],[121,34,521.0],[121,35,925.0],[121,39,87.0],[122,3,132.0],[122,10,448.0],[122,20,36.0],[122,21,1649.0],[122,22,16.0],[122,32,42.0],[123,11,38.0],[123,12,41.0],[123,13,2059.0],[123,23,137.0],[123,38,44.0],[124,6,34.0],[124,7,134.0],[124,15,195.0],[124,18,232.0],[124,24,60.0],[124,25,16.0],[124,26,39.0],[124,34,1537.0],[125,0,1732.0],[125,9,31.0],[125,23,61.0],[125,39,415.0],[126,0,5.0],[126,1,49.0],[126,11,48.0],[126,12,63.0],[126,13,1630.0],[126,19,104.0],[126,23,174.0],[126,24,5.0],[126,38,135.0],[126,39,19.0],[127,1,51.0],[127,8,4.0],[127,11,298.0],[127,12,540.0],[127,13,11.0],[127,14,7.0],[127,23,1297.0],[127,27,15.0],[128,1,150.0],[128,3,26.0],[128,9,4.0],[128,11,76.0],[128,12,66.0],[128,23,259.0],[128,25,10.0],[128,31,48.0],[128,32,62.0],[128,38,1499.0],[129,9,12.0],[129,11,386.0],[129,12,515.0],[129,13,9.0],[129,23,1221.0],[129,25,16.0],[130,2,269.0],[130,3,404.0],[130,4,456.0],[130,5,205.0],[130,8,233.0],[130,10,219.0],[130,17,369.0],[131,7,91.0],[131,9,27.0],[131,12,113.0],[131,14,95.0],[131,18,74.0],[131,24,33.0],[131,25,59.0],[131,26,468.0],[131,27,244.0],[131,28,682.0],[131,34,164.0],[131,35,73.0],[132,3,1404.0],[132,10,553.0],[132,21,24.0],[132,22,104.0],[133,7,272.0],[133,15,199.0],[133,16,6.0],[133,18,400.0],[133,34,1077.0],[133,37,126.0],[134,1,440.0],[134,11,90.0],[134,12,113.0],[134,13,192.0],[134,19,516.0],[134,23,262.0],[134,24,6.0],[134,25,17.0],[134,37,25.0],[134,38,387.0],[135,11,381.0],[135,12,431.0],[135,23,1217.0],[136,12,223.0],[136,25,114.0],[136,26,876.0],[136,28,264.0],[136,37,541.0],[137,6,758.0],[137,7,143.0],[137,15,501.0],[137,16,287.0],[137,18,326.0],[138,2,21.0],[138,3,349.0],[138,10,269.0],[138,17,28.0],[138,20,102.0],[138,21,927.0],[138,22,195.0],[138,31,40.0],[138,32,50.0],[139,3,373.0],[139,10,835.0],[139,20,71.0],[139,21,653.0],[139,22,49.0],[140,1,50.0],[140,9,14.0],[140,10,22.0],[140,11,251.0],[140,12,371.0],[140,13,221.0],[140,23,924.0],[140,24,6.0],[140,25,36.0],[140,38,64.0],[141,0,701.0],[141,9,21.0],[141,11,119.0],[141,12,149.0],[141,16,2.0],[141,23,340.0],[141,24,127.0],[141,25,59.0],[141,31,38.0],[141,38,74.0],[141,39,245.0],[142,1,100.0],[142,3,2.0],[142,9,18.0],[142,10,2.0],[142,11,67.0],[142,12,127.0],[142,13,989.0],[142,19,16.0],[142,23,270.0],[142,25,30.0],[142,38,244.0],[143,1,57.0],[143,3,5.0],[143,9,6.0],[143,10,6.0],[143,11,78.0],[143,12,104.0],[143,13,629.0],[143,19,11.0],[143,23,291.0],[143,27,3.0],[143,38,653.0],[143,39,6.0],[144,11,248.0],[144,12,419.0],[144,23,1173.0],[144,25,4.0],[145,3,628.0],[145,10,748.0],[145,21,317.0],[145,22,138.0],[146,3,19.0],[146,4,7.0],[146,6,94.0],[146,14,6.0],[146,15,70.0],[146,16,118.0],[146,34,1455.0],[146,39,13.0],[147,0,256.0],[147,6,301.0],[147,15,147.0],[147,16,354.0],[147,23,19.0],[147,34,144.0],[147,36,52.0],[147,37,66.0],[147,39,405.0],[148,0,520.0],[148,12,57.0],[148,19,18.0],[148,25,27.0],[148,26,120.0],[148,39,993.0],[149,9,12.0],[149,11,375.0],[149,12,421.0],[149,23,916.0],[149,24,2.0],[149,25,9.0],[150,11,315.0],[150,12,448.0],[150,23,942.0],[151,3,355.0],[151,10,922.0],[151,17,5.0],[151,20,106.0],[151,21,31.0],[151,22,117.0],[151,31,48.0],[151,32,88.0],[152,10,24.0],[152,26,6.0],[152,27,1520.0],[152,28,38.0],[152,37,28.0],[152,38,47.0],[153,3,157.0],[153,10,69.0],[153,20,73.0],[153,21,1326.0],[153,22,30.0],[154,2,381.0],[154,3,94.0],[154,4,259.0],[154,5,240.0],[154,8,294.0],[154,17,380.0],[155,3,460.0],[155,10,1174.0],[156,11,229.0],[156,12,381.0],[156,23,1022.0],[157,11,220.0],[157,12,385.0],[157,13,53.0],[157,23,908.0],[157,25,19.0],[158,24,73.0],[158,31,731.0],[158,32,268.0],[158,37,383.0],[158,39,110.0],[159,11,251.0],[159,12,345.0],[159,23,935.0],[159,25,7.0],[159,27,3.0],[160,9,62.0],[160,12,163.0],[160,24,553.0],[160,25,152.0],[160,26,609.0],[161,1,22.0],[161,9,10.0],[161,11,183.0],[161,12,313.0],[161,13,174.0],[161,23,818.0],[161,25,10.0],[162,11,328.0],[162,12,302.0],[162,23,899.0],[163,1,8.0],[163,11,128.0],[163,12,161.0],[163,13,727.0],[163,14,8.0],[163,23,486.0],[164,10,47.0],[164,22,1470.0],[165,3,1.0],[165,6,12.0],[165,7,846.0],[165,12,7.0],[165,15,3.0],[165,16,5.0],[165,18,433.0],[165,26,30.0],[165,31,11.0],[165,34,43.0],[165,35,61.0],[165,37,49.0],[166,0,83.0],[166,36,68.0],[166,37,1224.0],[166,38,114.0],[167,2,199.0],[167,4,279.0],[167,5,245.0],[167,8,367.0],[167,17,190.0],[167,31,129.0],[168,1,15.0],[168,3,192.0],[168,10,697.0],[168,13,53.0],[168,17,11.0],[168,20,19.0],[168,21,37.0],[168,22,66.0],[168,23,14.0],[168,31,64.0],[168,32,227.0],[168,38,12.0],[169,1,16.0],[169,11,71.0],[169,12,124.0],[169,13,699.0],[169,19,9.0],[169,23,313.0],[169,38,172.0],[170,3,225.0],[170,10,388.0],[170,11,106.0],[170,12,173.0],[170,21,19.0],[170,22,241.0],[170,23,252.0],[171,2,199.0],[171,3,28.0],[171,4,81.0],[171,5,71.0],[171,8,65.0],[171,10,64.0],[171,11,16.0],[171,17,210.0],[171,20,25.0],[171,22,281.0],[171,31,191.0],[171,39,170.0],[172,2,183.0],[172,3,71.0],[172,4,197.0],[172,5,287.0],[172,8,409.0],[172,17,191.0],[172,32,45.0],[173,1,37.0],[173,11,128.0],[173,12,236.0],[173,13,233.0],[173,23,706.0],[173,38,20.0],[174,3,252.0],[174,10,490.0],[174,20,11.0],[174,21,22.0],[174,22,556.0],[174,32,13.0],[175,6,21.0],[175,16,130.0],[175,32,21.0],[175,36,1141.0],[176,0,402.0],[176,24,21.0],[176,26,92.0],[176,39,778.0],[177,11,36.0],[177,12,59.0],[177,13,682.0],[177,19,23.0],[177,23,114.0],[177,38,363.0],[178,1,35.0],[178,9,9.0],[178,11,49.0],[178,12,49.0],[178,13,395.0],[178,23,133.0],[178,25,14.0],[178,38,573.0],[179,37,1255.0],[180,2,311.0],[180,5,243.0],[180,8,262.0],[180,16,110.0],[180,17,311.0],[181,11,193.0],[181,12,256.0],[181,23,778.0],[182,6,165.0],[182,16,689.0],[182,23,32.0],[182,36,292.0],[182,37,46.0],[183,1,31.0],[183,11,211.0],[183,12,234.0],[183,23,743.0],[184,11,145.0],[184,12,223.0],[184,13,145.0],[184,23,633.0],[184,25,15.0],[185,11,233.0],[185,12,311.0],[185,13,8.0],[185,23,600.0],[186,0,182.0],[186,4,3.0],[186,6,76.0],[186,9,99.0],[186,16,283.0],[186,25,277.0],[186,36,66.0],[186,39,159.0],[187,39,1143.0],[188,9,30.0],[188,12,184.0],[188,24,48.0],[188,25,94.0],[188,26,784.0],[189,3,333.0],[189,10,384.0],[189,20,88.0],[189,21,307.0],[189,22,27.0],[190,23,125.0],[190,24,983.0],[191,1,126.0],[191,11,61.0],[191,12,89.0],[191,13,225.0],[191,19,49.0],[191,23,189.0],[191,38,322.0],[192,31,166.0],[192,34,20.0],[192,37,874.0],[193,0,26.0],[193,1,48.0],[193,3,205.0],[193,11,25.0],[193,12,96.0],[193,13,90.0],[193,19,14.0],[193,22,62.0],[193,23,252.0],[193,24,4.0],[193,25,12.0],[193,38,182.0],[193,39,36.0],[194,3,149.0],[194,10,277.0],[194,11,84.0],[194,12,104.0],[194,21,8.0],[194,22,35.0],[194,23,358.0],[194,31,33.0],[195,9,21.0],[195,11,116.0],[195,12,184.0],[195,13,33.0],[195,23,612.0],[195,25,29.0],[195,38,53.0],[196,5,422.0],[196,7,65.0],[196,8,494.0],[196,18,53.0],[196,26,10.0],[197,9,25.0],[197,11,177.0],[197,12,183.0],[197,23,579.0],[197,25,46.0],[197,38,17.0],[198,11,93.0],[198,12,217.0],[198,23,702.0],[199,27,902.0],[199,28,55.0],[199,31,35.0],[199,32,18.0],[200,1,15.0],[200,11,203.0],[200,12,201.0],[200,13,92.0],[200,23,438.0],[200,25,4.0],[200,27,48.0],[201,3,125.0],[201,10,592.0],[201,20,24.0],[201,21,16.0],[201,22,243.0],[202,0,27.0],[202,11,73.0],[202,12,146.0],[202,13,240.0],[202,23,349.0],[202,38,158.0],[203,1,13.0],[203,11,168.0],[203,12,192.0],[203,23,590.0],[203,24,5.0],[203,38,17.0],[204,7,180.0],[204,16,254.0],[204,18,141.0],[204,34,254.0],[204,35,147.0],[205,9,335.0],[205,25,635.0],[206,11,97.0],[206,12,90.0],[206,13,370.0],[206,23,283.0],[206,38,92.0],[206,39,18.0],[207,0,23.0],[207,6,113.0],[207,7,156.0],[207,14,18.0],[207,16,39.0],[207,18,142.0],[207,24,68.0],[207,25,17.0],[207,26,25.0],[207,28,26.0],[207,33,39.0],[207,34,134.0],[207,35,135.0],[208,0,276.0],[208,19,472.0],[208,39,185.0],[209,2,29.0],[209,3,27.0],[209,4,58.0],[209,5,28.0],[209,8,26.0],[209,10,49.0],[209,11,80.0],[209,12,38.0],[209,17,113.0],[209,19,2.0],[209,20,49.0],[209,21,36.0],[209,22,66.0],[209,23,99.0],[209,31,177.0],[209,32,49.0],[210,11,172.0],[210,12,186.0],[210,23,566.0],[211,6,143.0],[211,16,575.0],[211,35,30.0],[211,36,31.0],[211,37,57.0],[211,39,86.0],[212,7,33.0],[212,15,507.0],[212,18,115.0],[212,34,264.0],[213,0,621.0],[213,39,272.0],[214,11,148.0],[214,12,203.0],[214,23,495.0],[214,39,21.0],[215,3,25.0],[215,27,765.0],[215,31,76.0],[216,3,469.0],[216,10,289.0],[216,17,5.0],[216,22,99.0],[217,0,6.0],[217,1,64.0],[217,12,60.0],[217,19,45.0],[217,23,81.0],[217,38,595.0],[218,0,8.0],[218,1,9.0],[218,2,8.0],[218,13,21.0],[218,14,24.0],[218,21,19.0],[218,26,6.0],[218,27,15.0],[218,31,328.0],[218,32,198.0],[218,37,151.0],[218,38,24.0],[218,39,30.0],[219,11,99.0],[219,12,156.0],[219,13,69.0],[219,23,343.0],[219,38,164.0],[220,1,18.0],[220,3,92.0],[220,10,280.0],[220,13,16.0],[220,19,19.0],[220,20,17.0],[220,21,25.0],[220,22,31.0],[220,23,9.0],[220,31,76.0],[220,38,244.0],[221,1,743.0],[221,38,79.0],[222,11,147.0],[222,12,170.0],[222,23,502.0],[223,11,31.0],[223,13,708.0],[223,23,74.0],[224,0,345.0],[224,15,24.0],[224,16,105.0],[224,39,331.0],[225,27,37.0],[225,33,66.0],[225,34,543.0],[225,35,147.0],[226,11,95.0],[226,12,150.0],[226,13,198.0],[226,14,6.0],[226,23,318.0],[226,27,23.0],[227,3,129.0],[227,10,64.0],[227,13,98.0],[227,21,102.0],[227,22,34.0],[227,23,39.0],[227,38,316.0],[228,11,122.0],[228,12,133.0],[228,23,517.0],[229,11,139.0],[229,12,195.0],[229,23,436.0],[230,9,14.0],[230,11,109.0],[230,12,191.0],[230,23,414.0],[230,24,15.0],[230,25,16.0],[231,3,225.0],[231,10,314.0],[231,13,31.0],[231,20,13.0],[231,21,29.0],[231,22,81.0],[231,23,50.0],[231,32,14.0],[232,11,139.0],[232,12,170.0],[232,23,444.0],[233,1,31.0],[233,12,27.0],[233,13,314.0],[233,19,58.0],[233,23,42.0],[233,38,252.0],[233,39,24.0],[234,1,24.0],[234,11,81.0],[234,12,119.0],[234,13,53.0],[234,19,3.0],[234,23,460.0],[235,11,106.0],[235,12,152.0],[235,23,480.0],[236,1,17.0],[236,11,86.0],[236,12,138.0],[236,13,28.0],[236,23,327.0],[236,27,25.0],[236,32,17.0],[236,38,86.0],[237,3,53.0],[237,10,220.0],[237,20,113.0],[237,21,32.0],[237,22,305.0],[238,11,111.0],[238,12,159.0],[238,23,442.0],[239,12,93.0],[239,24,171.0],[239,26,448.0],[240,1,14.0],[240,10,11.0],[240,11,97.0],[240,12,112.0],[240,13,71.0],[240,19,15.0],[240,23,337.0],[240,25,11.0],[240,38,42.0],[241,2,87.0],[241,4,129.0],[241,5,146.0],[241,8,172.0],[241,17,90.0],[241,31,84.0],[242,3,78.0],[242,10,230.0],[242,11,12.0],[242,12,39.0],[242,13,28.0],[242,16,14.0],[242,20,9.0],[242,21,19.0],[242,22,147.0],[242,23,110.0],[242,31,13.0],[243,7,403.0],[243,18,210.0],[243,35,76.0],[244,11,99.0],[244,12,150.0],[244,13,20.0],[244,23,418.0],[245,11,99.0],[245,12,138.0],[245,23,387.0],[245,25,7.0],[245,27,8.0],[245,38,36.0],[246,1,14.0],[246,11,46.0],[246,12,62.0],[246,13,114.0],[246,14,110.0],[246,23,256.0],[246,28,53.0],[246,38,12.0],[247,11,100.0],[247,12,157.0],[247,23,410.0],[248,11,131.0],[248,12,162.0],[248,23,373.0],[249,24,5.0],[249,31,650.0],[250,1,12.0],[250,11,79.0],[250,12,149.0],[250,13,65.0],[250,23,305.0],[250,38,42.0],[251,1,92.0],[251,11,82.0],[251,12,110.0],[251,23,337.0],[251,27,12.0],[252,3,23.0],[252,10,36.0],[252,20,33.0],[252,21,266.0],[252,22,128.0],[252,23,19.0],[252,31,122.0],[253,11,62.0],[253,12,153.0],[253,13,6.0],[253,23,403.0],[254,11,64.0],[254,12,106.0],[254,13,118.0],[254,19,13.0],[254,23,296.0],[254,38,19.0],[255,22,20.0],[255,31,381.0],[255,32,214.0],[256,3,70.0],[256,10,449.0],[256,21,35.0],[256,22,60.0],[257,3,60.0],[257,10,216.0],[257,11,29.0],[257,12,30.0],[257,20,89.0],[257,21,45.0],[257,22,62.0],[257,23,82.0],[258,7,108.0],[258,15,28.0],[258,16,8.0],[258,18,105.0],[258,34,191.0],[258,35,40.0],[258,37,129.0],[259,1,5.0],[259,11,66.0],[259,12,83.0],[259,13,26.0],[259,14,2.0],[259,19,18.0],[259,23,238.0],[259,25,4.0],[259,38,163.0],[260,11,66.0],[260,12,131.0],[260,23,405.0],[261,3,219.0],[261,10,189.0],[261,21,162.0],[261,32,29.0],[262,11,47.0],[262,12,126.0],[262,23,424.0],[263,11,68.0],[263,12,140.0],[263,23,387.0],[264,11,61.0],[264,12,72.0],[264,23,261.0],[264,27,6.0],[264,38,195.0],[265,27,577.0],[265,28,13.0],[266,11,77.0],[266,12,122.0],[266,23,387.0],[267,11,80.0],[267,12,156.0],[267,23,346.0],[268,0,14.0],[268,3,125.0],[268,10,158.0],[268,12,11.0],[268,13,181.0],[268,21,26.0],[268,22,58.0],[268,23,7.0],[269,31,174.0],[269,32,102.0],[269,37,175.0],[269,39,112.0],[270,1,37.0],[270,3,24.0],[270,10,5.0],[270,11,88.0],[270,12,118.0],[270,13,64.0],[270,23,226.0],[271,3,56.0],[271,10,130.0],[271,13,36.0],[271,22,102.0],[271,26,13.0],[271,38,222.0],[272,18,130.0],[272,34,428.0],[273,11,53.0],[273,12,113.0],[273,13,27.0],[273,23,341.0],[273,27,20.0],[274,1,81.0],[274,13,440.0],[274,23,31.0],[275,16,551.0],[276,0,22.0],[276,1,24.0],[276,11,67.0],[276,12,79.0],[276,13,13.0],[276,19,9.0],[276,23,285.0],[276,25,11.0],[276,37,27.0],[276,39,7.0],[277,2,19.0],[277,3,155.0],[277,10,329.0],[277,21,39.0],[278,3,99.0],[278,10,321.0],[278,11,20.0],[278,12,34.0],[278,23,63.0],[279,11,110.0],[279,12,134.0],[279,13,10.0],[279,23,282.0],[280,14,97.0],[280,28,439.0],[281,11,41.0],[281,12,126.0],[281,23,356.0],[281,25,12.0],[282,22,11.0],[282,31,520.0],[283,3,127.0],[283,10,402.0],[284,0,62.0],[284,13,367.0],[284,38,95.0],[285,1,201.0],[285,3,50.0],[285,10,16.0],[285,19,11.0],[285,20,78.0],[285,21,93.0],[285,22,33.0],[285,37,37.0],[286,11,90.0],[286,12,108.0],[286,23,321.0],[287,38,516.0],[288,24,514.0],[289,1,15.0],[289,13,46.0],[289,19,219.0],[289,37,188.0],[289,38,29.0],[290,3,8.0],[290,10,20.0],[290,20,35.0],[290,22,433.0],[291,1,30.0],[291,3,61.0],[291,10,53.0],[291,12,22.0],[291,13,94.0],[291,22,98.0],[291,23,67.0],[291,38,67.0],[292,28,490.0],[293,11,78.0],[293,12,106.0],[293,23,302.0],[294,9,81.0],[294,24,212.0],[294,25,170.0],[294,26,22.0],[295,3,214.0],[295,13,64.0],[295,19,44.0],[295,21,158.0],[296,11,71.0],[296,12,118.0],[296,23,283.0],[296,25,7.0],[297,37,479.0],[298,0,39.0],[298,6,20.0],[298,7,72.0],[298,15,93.0],[298,18,63.0],[298,34,122.0],[298,37,38.0],[298,39,31.0],[299,10,44.0],[299,22,428.0],[300,20,20.0],[300,22,446.0],[301,5,56.0],[301,7,86.0],[301,8,27.0],[301,18,41.0],[301,26,250.0],[302,11,59.0],[302,12,104.0],[302,23,297.0],[303,28,459.0],[304,1,5.0],[304,5,3.0],[304,13,10.0],[304,19,6.0],[304,21,22.0],[304,27,13.0],[304,31,193.0],[304,32,67.0],[304,37,70.0],[304,38,46.0],[304,39,20.0],[305,22,454.0],[306,1,16.0],[306,3,191.0],[306,13,131.0],[306,38,114.0],[307,11,79.0],[307,12,94.0],[307,23,249.0],[307,38,28.0],[308,14,30.0],[308,27,190.0],[308,28,229.0],[309,3,29.0],[309,10,42.0],[309,11,38.0],[309,12,45.0],[309,13,124.0],[309,22,17.0],[309,23,115.0],[309,25,7.0],[309,27,16.0],[309,38,15.0],[310,26,9.0],[310,27,436.0],[311,1,109.0],[311,13,170.0],[311,19,95.0],[311,23,47.0],[311,38,21.0],[312,11,72.0],[312,12,106.0],[312,23,264.0],[313,11,76.0],[313,12,75.0],[313,13,46.0],[313,19,9.0],[313,23,235.0],[314,3,42.0],[314,10,284.0],[314,22,44.0],[314,31,64.0],[315,3,331.0],[315,10,87.0],[315,21,13.0],[316,0,12.0],[316,1,13.0],[316,11,24.0],[316,12,28.0],[316,13,130.0],[316,23,52.0],[316,38,156.0],[317,3,44.0],[317,10,181.0],[317,13,104.0],[317,20,26.0],[317,21,29.0],[317,22,27.0],[318,1,8.0],[318,6,84.0],[318,11,27.0],[318,12,32.0],[318,15,20.0],[318,16,102.0],[318,23,50.0],[318,25,8.0],[318,32,15.0],[318,36,63.0],[319,13,405.0],[320,2,176.0],[320,10,46.0],[320,17,182.0],[321,3,84.0],[321,10,119.0],[321,13,131.0],[321,38,69.0],[322,11,50.0],[322,12,84.0],[322,23,267.0],[323,3,55.0],[323,10,193.0],[323,20,11.0],[323,21,48.0],[323,22,43.0],[323,32,48.0],[324,1,67.0],[324,11,83.0],[324,12,58.0],[324,23,189.0],[325,2,190.0],[325,10,30.0],[325,11,27.0],[325,17,150.0],[326,13,70.0],[326,25,13.0],[326,37,314.0],[327,11,79.0],[327,12,112.0],[327,23,205.0],[328,1,17.0],[328,3,37.0],[328,10,45.0],[328,13,54.0],[328,19,9.0],[328,20,50.0],[328,21,30.0],[328,22,136.0],[328,23,15.0],[329,3,29.0],[329,10,32.0],[329,13,244.0],[329,19,22.0],[329,22,66.0],[330,11,64.0],[330,12,96.0],[330,13,23.0],[330,23,190.0],[330,27,19.0],[331,1,387.0],[332,11,67.0],[332,12,104.0],[332,13,32.0],[332,14,7.0],[332,23,172.0],[333,3,72.0],[333,10,173.0],[333,21,133.0],[334,0,27.0],[334,3,121.0],[334,10,106.0],[334,13,77.0],[334,22,32.0],[334,23,14.0],[335,0,34.0],[335,1,33.0],[335,13,38.0],[335,19,13.0],[335,23,38.0],[335,38,220.0],[336,14,54.0],[336,26,41.0],[336,27,110.0],[336,31,75.0],[336,37,95.0],[337,25,7.0],[337,26,8.0],[337,27,163.0],[337,37,191.0],[338,11,53.0],[338,12,73.0],[338,23,241.0],[339,12,46.0],[339,13,107.0],[339,19,22.0],[339,23,115.0],[339,27,15.0],[339,38,62.0],[340,23,367.0],[341,11,65.0],[341,12,74.0],[341,23,226.0],[342,11,48.0],[342,12,83.0],[342,23,234.0],[343,1,13.0],[343,3,77.0],[343,10,87.0],[343,13,93.0],[343,22,53.0],[343,23,18.0],[343,38,23.0],[344,2,86.0],[344,3,17.0],[344,4,18.0],[344,5,49.0],[344,8,32.0],[344,17,119.0],[344,39,42.0],[345,3,18.0],[345,18,121.0],[345,22,16.0],[345,34,203.0],[345,37,3.0],[346,3,67.0],[346,18,51.0],[346,34,69.0],[346,35,65.0],[346,37,107.0],[347,13,359.0],[348,3,43.0],[348,10,257.0],[348,17,7.0],[348,22,48.0],[349,1,13.0],[349,3,18.0],[349,11,31.0],[349,12,64.0],[349,23,158.0],[349,38,70.0],[350,1,7.0],[350,13,14.0],[350,31,135.0],[350,32,126.0],[350,37,40.0],[350,39,31.0],[351,1,348.0],[352,31,345.0],[353,0,31.0],[353,3,180.0],[353,6,20.0],[353,31,63.0],[353,37,31.0],[353,39,18.0],[354,1,24.0],[354,3,37.0],[354,13,52.0],[354,22,54.0],[354,37,100.0],[354,38,76.0],[355,11,36.0],[355,12,71.0],[355,23,235.0],[356,18,84.0],[356,34,258.0],[357,0,7.0],[357,1,20.0],[357,12,21.0],[357,13,9.0],[357,23,57.0],[357,38,223.0],[358,11,48.0],[358,12,91.0],[358,23,186.0],[358,25,11.0],[359,17,31.0],[359,27,305.0],[360,9,136.0],[360,25,98.0],[360,28,101.0],[361,11,57.0],[361,12,74.0],[361,23,204.0],[362,1,11.0],[362,3,45.0],[362,10,178.0],[362,13,21.0],[362,20,8.0],[362,21,30.0],[362,31,41.0],[363,3,92.0],[363,4,5.0],[363,5,8.0],[363,8,3.0],[363,10,21.0],[363,21,23.0],[363,22,11.0],[363,35,27.0],[363,36,14.0],[363,37,113.0],[363,38,14.0],[364,1,34.0],[364,11,38.0],[364,12,48.0],[364,13,95.0],[364,23,112.0],[365,20,326.0],[366,21,326.0],[367,11,64.0],[367,12,75.0],[367,23,176.0],[368,21,313.0],[369,34,310.0],[370,11,30.0],[370,12,47.0],[370,13,77.0],[370,23,148.0],[370,38,6.0],[371,13,305.0],[372,11,65.0],[372,12,59.0],[372,23,178.0],[373,1,10.0],[373,11,39.0],[373,12,58.0],[373,23,193.0],[374,22,300.0],[375,34,300.0],[376,23,299.0],[377,11,98.0],[377,12,67.0],[377,23,133.0],[378,13,296.0],[379,1,13.0],[379,11,41.0],[379,12,56.0],[379,13,42.0],[379,23,139.0],[380,31,83.0],[380,32,47.0],[380,33,9.0],[380,34,47.0],[380,37,105.0],[381,11,106.0],[381,12,72.0],[381,23,111.0],[382,12,76.0],[382,23,210.0],[383,39,286.0],[384,11,31.0],[384,12,45.0],[384,13,33.0],[384,23,158.0],[384,25,8.0],[384,38,8.0],[385,11,40.0],[385,12,64.0],[385,16,17.0],[385,23,158.0],[386,3,120.0],[386,10,42.0],[386,21,116.0],[387,11,41.0],[387,12,89.0],[387,13,22.0],[387,23,119.0],[388,11,33.0],[388,12,91.0],[388,23,136.0],[388,32,10.0],[389,1,17.0],[389,11,44.0],[389,12,69.0],[389,13,10.0],[389,19,2.0],[389,23,123.0],[390,11,34.0],[390,12,66.0],[390,23,165.0],[391,13,264.0],[392,11,30.0],[392,12,65.0],[392,23,168.0],[393,12,14.0],[393,13,147.0],[393,19,55.0],[393,23,47.0],[394,27,242.0],[394,38,17.0],[395,3,61.0],[395,10,173.0],[395,13,22.0],[396,11,48.0],[396,12,49.0],[396,13,15.0],[396,14,6.0],[396,23,132.0],[396,24,5.0],[397,11,29.0],[397,12,59.0],[397,23,167.0],[398,3,137.0],[398,10,98.0],[398,21,19.0],[399,11,33.0],[399,12,33.0],[399,13,70.0],[399,23,95.0],[399,25,21.0],[400,30,5.0],[400,31,116.0],[400,32,98.0],[400,37,32.0],[401,3,6.0],[401,11,19.0],[401,12,28.0],[401,13,99.0],[401,23,97.0],[402,11,43.0],[402,12,63.0],[402,23,143.0],[403,31,143.0],[403,32,33.0],[403,37,73.0],[404,14,9.0],[404,24,6.0],[404,26,14.0],[404,31,41.0],[404,32,87.0],[404,37,64.0],[404,38,11.0],[404,39,15.0],[405,3,9.0],[405,11,38.0],[405,12,45.0],[405,13,14.0],[405,22,38.0],[405,23,102.0],[406,37,246.0],[407,11,12.0],[407,12,23.0],[407,13,167.0],[407,23,43.0],[408,0,64.0],[408,3,28.0],[408,12,20.0],[408,23,66.0],[408,37,31.0],[408,39,32.0],[409,27,241.0],[410,13,240.0],[411,21,238.0],[412,31,238.0],[413,0,10.0],[413,13,193.0],[413,16,6.0],[413,37,27.0],[414,11,54.0],[414,12,66.0],[414,23,116.0],[415,19,138.0],[415,37,95.0],[416,39,233.0],[417,12,56.0],[417,23,176.0],[418,1,5.0],[418,3,89.0],[418,13,49.0],[418,23,14.0],[418,38,73.0],[419,11,55.0],[419,12,35.0],[419,23,138.0],[420,1,42.0],[420,39,185.0],[421,11,56.0],[421,12,48.0],[421,23,123.0],[422,11,42.0],[422,12,59.0],[422,23,125.0],[423,11,39.0],[423,12,63.0],[423,23,124.0],[424,1,11.0],[424,11,39.0],[424,12,47.0],[424,23,127.0],[425,27,180.0],[425,39,44.0],[426,24,164.0],[426,25,59.0],[427,27,223.0],[428,3,52.0],[428,10,149.0],[428,22,18.0],[429,10,195.0],[429,17,24.0],[430,12,44.0],[430,13,51.0],[430,19,35.0],[430,23,88.0],[431,39,218.0],[432,1,35.0],[432,13,159.0],[432,19,23.0],[433,1,32.0],[433,13,42.0],[433,19,13.0],[433,38,130.0],[434,11,38.0],[434,12,45.0],[434,23,134.0],[435,12,50.0],[435,23,167.0],[436,11,29.0],[436,12,39.0],[436,23,146.0],[437,2,76.0],[437,17,136.0],[438,10,93.0],[438,20,14.0],[438,22,104.0],[439,11,30.0],[439,12,34.0],[439,23,146.0],[440,38,210.0],[441,11,43.0],[441,12,45.0],[441,23,121.0],[442,31,208.0],[443,11,31.0],[443,12,26.0],[443,23,93.0],[443,38,55.0],[444,21,201.0],[445,1,9.0],[445,13,79.0],[445,19,4.0],[445,23,107.0],[446,11,33.0],[446,12,47.0],[446,23,110.0],[446,25,9.0],[447,11,26.0],[447,12,38.0],[447,23,135.0],[448,12,52.0],[448,23,146.0],[449,11,30.0],[449,12,37.0],[449,23,127.0],[450,12,81.0],[450,23,113.0],[451,19,193.0],[452,2,64.0],[452,17,127.0],[453,3,45.0],[453,21,128.0],[453,31,18.0],[454,11,53.0],[454,12,37.0],[454,23,50.0],[454,27,19.0],[454,37,30.0],[455,12,12.0],[455,13,142.0],[455,23,34.0],[456,11,20.0],[456,12,63.0],[456,23,104.0],[457,24,10.0],[457,26,35.0],[457,27,32.0],[457,28,110.0],[458,31,187.0],[459,3,32.0],[459,10,19.0],[459,22,94.0],[459,37,29.0],[459,38,12.0],[460,13,20.0],[460,19,7.0],[460,27,4.0],[460,29,4.0],[460,34,17.0],[460,35,8.0],[460,37,125.0],[461,13,78.0],[461,23,106.0],[462,22,183.0],[463,37,183.0],[464,11,36.0],[464,12,41.0],[464,23,105.0],[465,12,42.0],[465,13,29.0],[465,23,111.0],[466,14,7.0],[466,21,16.0],[466,32,93.0],[466,37,23.0],[466,38,42.0],[467,2,66.0],[467,10,12.0],[467,17,102.0],[468,11,24.0],[468,12,35.0],[468,13,42.0],[468,23,79.0],[469,14,8.0],[469,24,9.0],[469,32,49.0],[469,37,102.0],[469,39,12.0],[470,11,31.0],[470,12,47.0],[470,23,96.0],[470,38,5.0],[471,1,21.0],[471,39,157.0],[472,1,8.0],[472,13,108.0],[472,19,3.0],[472,23,28.0],[472,25,16.0],[472,38,13.0],[473,12,46.0],[473,23,127.0],[474,1,16.0],[474,9,18.0],[474,25,22.0],[474,38,116.0],[475,12,40.0],[475,23,121.0],[475,27,11.0],[476,36,172.0],[477,11,31.0],[477,12,46.0],[477,23,94.0],[478,14,8.0],[478,15,12.0],[478,18,3.0],[478,34,142.0],[478,39,6.0],[479,12,43.0],[479,23,127.0],[480,1,66.0],[480,12,22.0],[480,13,20.0],[480,23,60.0],[481,23,168.0],[482,13,165.0],[483,31,165.0],[484,37,165.0],[485,39,165.0],[486,27,164.0],[487,11,24.0],[487,12,46.0],[487,23,93.0],[488,11,23.0],[488,12,42.0],[488,16,3.0],[488,23,95.0],[489,3,78.0],[489,10,11.0],[489,22,73.0],[490,12,57.0],[490,23,105.0],[491,39,160.0],[492,2,78.0],[492,17,81.0],[493,11,29.0],[493,12,39.0],[493,23,91.0],[494,15,34.0],[494,16,124.0],[495,3,9.0],[495,20,64.0],[495,21,13.0],[495,22,71.0],[496,10,17.0],[496,12,27.0],[496,13,8.0],[496,22,29.0],[496,23,76.0],[497,0,118.0],[497,39,38.0],[498,1,24.0],[498,9,2.0],[498,13,69.0],[498,19,17.0],[498,23,7.0],[498,38,36.0],[499,37,155.0],[500,3,29.0],[500,10,46.0],[500,12,4.0],[500,21,75.0],[501,6,153.0],[502,37,153.0],[503,11,32.0],[503,12,31.0],[503,23,89.0],[504,13,45.0],[504,19,62.0],[504,23,28.0],[504,38,17.0],[505,23,152.0],[506,38,152.0],[507,39,152.0],[508,2,12.0],[508,3,7.0],[508,4,12.0],[508,6,55.0],[508,8,12.0],[508,15,20.0],[508,31,33.0],[509,31,151.0],[510,20,3.0],[510,31,18.0],[510,32,57.0],[510,37,72.0],[511,31,150.0],[512,13,148.0],[513,27,148.0],[514,27,137.0],[514,32,10.0],[515,1,5.0],[515,12,12.0],[515,13,84.0],[515,23,15.0],[515,38,30.0],[516,24,146.0],[517,3,44.0],[517,31,35.0],[517,37,66.0],[518,34,145.0],[519,34,145.0],[520,35,145.0],[521,12,35.0],[521,26,108.0],[522,13,53.0],[522,23,82.0],[522,25,7.0],[523,39,142.0],[524,11,21.0],[524,12,43.0],[524,23,77.0],[525,0,26.0],[525,15,9.0],[525,16,1.0],[525,24,49.0],[525,35,29.0],[525,39,26.0],[526,34,140.0],[527,2,71.0],[527,10,6.0],[527,17,62.0],[528,27,139.0],[529,27,139.0],[530,1,11.0],[530,3,96.0],[530,13,31.0],[531,38,138.0],[532,34,137.0],[533,3,52.0],[533,10,51.0],[533,21,32.0],[534,0,13.0],[534,13,60.0],[534,37,5.0],[534,38,21.0],[534,39,35.0],[535,3,26.0],[535,10,95.0],[535,22,12.0],[536,12,33.0],[536,23,99.0],[537,28,131.0],[538,2,79.0],[538,10,6.0],[538,17,43.0],[539,32,128.0],[540,11,32.0],[540,12,29.0],[540,23,66.0],[541,10,95.0],[541,22,17.0],[541,38,14.0],[542,1,13.0],[542,27,67.0],[542,39,45.0],[543,11,9.0],[543,12,19.0],[543,13,22.0],[543,16,26.0],[543,23,49.0],[544,12,48.0],[544,23,77.0],[545,32,124.0],[546,0,98.0],[546,39,24.0],[547,11,12.0],[547,12,30.0],[547,23,80.0],[548,2,58.0],[548,17,63.0],[549,11,21.0],[549,12,24.0],[549,23,76.0],[550,21,11.0],[550,27,14.0],[550,29,3.0],[550,31,60.0],[550,32,33.0],[551,39,121.0],[552,11,22.0],[552,12,23.0],[552,23,75.0],[553,1,13.0],[553,11,15.0],[553,12,24.0],[553,23,67.0],[554,12,28.0],[554,13,21.0],[554,23,70.0],[555,13,119.0],[556,13,119.0],[557,23,118.0],[558,37,118.0],[559,0,29.0],[559,1,7.0],[559,13,1.0],[559,39,80.0],[560,11,8.0],[560,12,31.0],[560,23,77.0],[561,31,86.0],[561,32,30.0],[562,3,89.0],[562,20,15.0],[562,22,11.0],[563,37,114.0],[564,12,32.0],[564,23,81.0],[565,13,35.0],[565,38,78.0],[566,31,113.0],[567,12,19.0],[567,13,50.0],[567,23,43.0],[568,13,112.0],[569,28,112.0],[570,11,14.0],[570,12,25.0],[570,23,71.0],[571,37,110.0],[572,11,20.0],[572,12,30.0],[572,23,58.0],[573,13,108.0],[574,39,108.0],[575,1,5.0],[575,11,24.0],[575,12,29.0],[575,23,49.0],[576,2,34.0],[576,17,73.0],[577,13,53.0],[577,27,5.0],[577,38,49.0],[578,19,107.0],[579,31,58.0],[579,32,22.0],[579,37,9.0],[579,39,18.0],[580,11,24.0],[580,12,20.0],[580,23,62.0],[581,1,24.0],[581,13,81.0],[582,1,3.0],[582,12,8.0],[582,13,35.0],[582,23,19.0],[582,25,20.0],[582,38,20.0],[583,11,22.0],[583,12,30.0],[583,23,53.0],[584,12,26.0],[584,23,73.0],[584,25,6.0],[585,13,105.0],[586,13,25.0],[586,19,4.0],[586,23,34.0],[586,27,30.0],[586,38,11.0],[587,23,104.0],[588,36,104.0],[589,37,104.0],[590,3,70.0],[590,10,22.0],[590,25,11.0],[591,11,25.0],[591,12,17.0],[591,23,61.0],[592,12,34.0],[592,23,69.0],[593,1,36.0],[593,13,54.0],[593,31,12.0],[594,23,102.0],[595,11,13.0],[595,12,14.0],[595,23,74.0],[596,12,16.0],[596,13,34.0],[596,23,51.0],[597,16,27.0],[597,35,73.0],[598,11,9.0],[598,12,24.0],[598,23,66.0],[599,19,99.0],[600,32,99.0],[601,23,98.0],[602,23,98.0],[603,11,30.0],[603,23,67.0],[604,13,11.0],[604,31,51.0],[604,37,35.0],[605,23,97.0],[606,12,9.0],[606,13,59.0],[606,23,15.0],[606,25,13.0],[607,2,44.0],[607,17,51.0],[608,31,95.0],[609,34,95.0],[610,11,45.0],[610,23,49.0],[611,13,94.0],[612,31,94.0],[613,32,94.0],[614,2,29.0],[614,14,17.0],[614,17,47.0],[615,3,47.0],[615,10,9.0],[615,17,18.0],[615,21,19.0],[616,11,27.0],[616,12,14.0],[616,23,52.0],[617,27,93.0],[618,31,93.0],[619,12,18.0],[619,23,74.0],[620,34,75.0],[620,35,17.0],[621,37,92.0],[622,2,37.0],[622,17,54.0],[623,12,24.0],[623,23,66.0],[624,2,30.0],[624,11,6.0],[624,17,53.0],[625,11,10.0],[625,12,27.0],[625,23,52.0],[626,16,89.0],[627,32,89.0],[628,10,88.0],[629,13,88.0],[630,13,82.0],[630,29,6.0],[631,26,88.0],[632,3,36.0],[632,10,51.0],[633,13,32.0],[633,37,55.0],[634,19,23.0],[634,27,30.0],[634,39,34.0],[635,27,87.0],[636,31,87.0],[637,27,8.0],[637,32,51.0],[637,39,27.0],[638,11,22.0],[638,23,63.0],[639,31,85.0],[640,12,2.0],[640,13,80.0],[640,23,2.0],[641,27,84.0],[642,31,84.0],[643,37,64.0],[643,39,20.0],[644,11,31.0],[644,12,17.0],[644,23,35.0],[645,16,35.0],[645,36,48.0],[646,23,83.0],[647,12,17.0],[647,23,65.0],[648,31,82.0],[649,36,82.0],[650,2,33.0],[650,17,48.0],[651,11,17.0],[651,12,20.0],[651,23,44.0],[652,11,14.0],[652,12,19.0],[652,23,48.0],[653,11,10.0],[653,12,18.0],[653,23,52.0],[654,23,80.0],[655,31,63.0],[655,32,17.0],[656,1,7.0],[656,12,21.0],[656,23,51.0],[657,11,9.0],[657,12,20.0],[657,23,50.0],[658,12,18.0],[658,23,61.0],[659,31,79.0],[660,32,66.0],[660,38,13.0],[661,32,47.0],[661,37,32.0],[662,11,17.0],[662,12,26.0],[662,23,35.0],[663,23,57.0],[663,38,21.0],[664,31,78.0],[665,13,77.0],[666,28,77.0],[667,31,77.0],[668,31,77.0],[669,2,15.0],[669,10,5.0],[669,17,56.0],[670,22,76.0],[671,37,76.0],[672,23,75.0],[673,1,18.0],[673,38,56.0],[674,11,34.0],[674,12,38.0],[674,23,2.0],[675,11,14.0],[675,12,22.0],[675,23,38.0],[676,37,74.0],[677,12,20.0],[677,13,15.0],[677,23,38.0],[678,13,3.0],[678,37,70.0],[679,22,73.0],[680,27,73.0],[681,12,16.0],[681,23,56.0],[682,31,72.0],[683,38,72.0],[684,1,15.0],[684,13,56.0],[685,1,14.0],[685,11,13.0],[685,23,44.0],[686,13,71.0],[687,21,71.0],[688,27,71.0],[689,31,71.0],[690,31,71.0],[691,12,17.0],[691,23,53.0],[692,23,70.0],[693,12,16.0],[693,23,53.0],[694,13,69.0],[695,27,69.0],[696,31,69.0],[697,31,64.0],[697,37,5.0],[698,2,36.0],[698,17,32.0],[699,3,9.0],[699,10,59.0],[700,31,68.0],[701,35,68.0],[702,39,68.0],[703,1,23.0],[703,13,35.0],[703,19,9.0],[704,2,34.0],[704,17,33.0],[705,2,26.0],[705,17,41.0],[706,11,13.0],[706,12,13.0],[706,23,33.0],[706,38,8.0],[707,39,67.0],[708,27,66.0],[709,31,66.0],[710,37,66.0],[711,38,66.0],[712,11,12.0],[712,12,17.0],[712,23,36.0],[713,13,65.0],[714,31,65.0],[715,37,65.0],[716,2,29.0],[716,10,7.0],[716,17,28.0],[717,3,64.0],[718,17,64.0],[719,19,4.0],[719,38,60.0],[720,23,64.0],[721,37,64.0],[722,3,17.0],[722,10,46.0],[723,21,8.0],[723,37,55.0],[724,23,63.0],[725,23,63.0],[726,31,63.0],[727,11,17.0],[727,12,13.0],[727,23,32.0],[728,13,29.0],[728,23,33.0],[729,22,62.0],[730,23,62.0],[731,31,62.0],[732,31,62.0],[733,31,62.0],[734,13,61.0],[735,31,61.0],[736,37,61.0],[737,0,9.0],[737,39,51.0],[738,10,60.0],[739,11,14.0],[739,12,11.0],[739,23,35.0],[740,13,60.0],[741,31,60.0],[742,2,30.0],[742,17,29.0],[743,3,9.0],[743,10,47.0],[743,23,3.0],[744,10,42.0],[744,21,17.0],[745,11,13.0],[745,12,12.0],[745,23,34.0],[746,13,59.0],[747,37,59.0],[748,2,58.0],[749,12,24.0],[749,23,34.0],[750,31,58.0],[751,0,57.0],[752,5,57.0],[753,31,57.0],[754,31,57.0],[755,31,57.0],[756,2,29.0],[756,17,27.0],[757,2,27.0],[757,14,5.0],[757,17,24.0],[758,12,16.0],[758,13,4.0],[758,23,33.0],[758,38,3.0],[759,13,56.0],[760,13,19.0],[760,19,37.0],[761,23,56.0],[762,27,56.0],[763,37,56.0],[764,37,56.0],[765,37,56.0],[766,0,43.0],[766,39,12.0],[767,2,26.0],[767,17,29.0],[768,2,24.0],[768,17,31.0],[769,3,21.0],[769,10,34.0],[770,11,7.0],[770,12,13.0],[770,23,35.0],[771,13,55.0],[772,27,55.0],[773,35,6.0],[773,38,9.0],[773,39,40.0],[774,37,55.0],[775,37,55.0],[776,16,54.0],[777,2,30.0],[777,17,23.0],[778,11,10.0],[778,13,11.0],[778,23,32.0],[779,12,9.0],[779,23,44.0],[780,13,53.0],[781,23,53.0],[782,27,13.0],[782,38,40.0],[783,31,53.0],[784,31,53.0],[785,37,53.0],[786,1,52.0],[787,22,52.0],[788,23,52.0],[789,37,52.0],[790,37,52.0],[791,11,51.0],[792,11,22.0],[792,13,14.0],[792,23,15.0],[793,12,16.0],[793,23,35.0],[794,39,51.0],[795,16,50.0],[796,37,50.0],[797,37,50.0],[798,1,30.0],[798,38,19.0],[799,11,23.0],[799,23,26.0],[800,12,9.0],[800,13,17.0],[800,23,10.0],[800,38,13.0],[801,13,49.0],[802,13,27.0],[802,23,18.0],[802,27,4.0],[803,37,49.0],[804,1,14.0],[804,38,34.0],[805,3,23.0],[805,10,25.0],[806,24,12.0],[806,37,36.0],[807,31,48.0],[808,37,48.0],[809,37,48.0],[810,1,47.0],[811,1,45.0],[811,12,2.0],[812,2,25.0],[812,17,22.0],[813,2,23.0],[813,17,24.0],[814,13,47.0],[815,31,47.0],[816,37,47.0],[817,12,10.0],[817,23,36.0],[818,23,46.0],[819,23,46.0],[820,37,46.0],[821,37,46.0],[822,2,15.0],[822,17,30.0],[823,11,9.0],[823,12,6.0],[823,23,30.0],[824,12,17.0],[824,23,28.0],[825,14,17.0],[825,31,28.0],[826,19,26.0],[826,39,19.0],[827,31,45.0],[828,1,44.0],[829,9,13.0],[829,25,31.0],[830,11,9.0],[830,12,11.0],[830,23,24.0],[831,16,44.0],[832,23,44.0],[833,37,44.0],[834,2,18.0],[834,17,25.0],[835,6,31.0],[835,15,12.0],[836,23,43.0],[837,37,43.0],[838,2,23.0],[838,17,19.0],[839,12,14.0],[839,23,28.0],[840,12,14.0],[840,23,28.0],[841,13,42.0],[842,17,42.0],[843,17,42.0],[844,23,42.0],[845,27,42.0],[846,31,42.0],[847,31,10.0],[847,32,7.0],[847,37,25.0],[848,32,42.0],[849,37,42.0],[850,37,42.0],[851,37,42.0],[852,37,42.0],[853,1,11.0],[853,12,10.0],[853,13,20.0],[854,11,14.0],[854,23,27.0],[855,13,41.0],[856,17,41.0],[857,3,40.0],[858,7,40.0],[859,11,5.0],[859,12,7.0],[859,23,28.0],[860,13,40.0],[861,23,40.0],[862,23,40.0],[863,27,23.0],[863,31,17.0],[864,37,40.0],[865,37,40.0],[866,39,40.0],[867,2,14.0],[867,17,25.0],[868,16,19.0],[868,37,20.0],[869,17,39.0],[870,23,39.0],[871,23,39.0],[872,23,39.0],[873,28,39.0],[874,31,12.0],[874,32,27.0],[875,13,38.0],[876,27,38.0],[877,28,38.0],[878,31,38.0],[879,31,38.0],[880,31,38.0],[881,32,38.0],[882,37,38.0],[883,37,14.0],[883,39,24.0],[884,2,37.0],[885,11,37.0],[886,12,10.0],[886,23,27.0],[887,12,9.0],[887,23,19.0],[887,24,9.0],[888,13,37.0],[889,17,37.0],[890,23,37.0],[891,28,37.0],[892,31,37.0],[893,37,37.0],[894,37,37.0],[895,2,21.0],[895,17,15.0],[896,11,25.0],[896,12,11.0],[897,11,5.0],[897,12,6.0],[897,23,25.0],[898,12,14.0],[898,23,22.0],[899,13,36.0],[900,23,36.0],[901,31,36.0],[902,32,36.0],[903,32,36.0],[904,37,36.0],[905,1,35.0],[906,1,16.0],[906,19,19.0],[907,17,35.0],[908,23,35.0],[909,27,12.0],[909,32,15.0],[909,39,8.0],[910,31,35.0],[911,32,35.0],[912,36,35.0],[913,38,35.0],[914,38,35.0],[915,2,19.0],[915,17,15.0],[916,9,11.0],[916,25,23.0],[917,10,25.0],[917,20,9.0],[918,12,9.0],[918,23,25.0],[919,13,13.0],[919,36,6.0],[919,37,15.0],[920,16,16.0],[920,23,18.0],[921,17,34.0],[922,23,34.0],[923,25,4.0],[923,38,30.0],[924,31,34.0],[925,31,25.0],[925,39,9.0],[926,37,34.0],[927,37,34.0],[928,37,34.0],[929,3,12.0],[929,10,21.0],[930,10,33.0],[931,13,33.0],[932,13,18.0],[932,16,4.0],[932,23,11.0],[933,23,33.0],[934,23,33.0],[935,23,33.0],[936,31,33.0],[937,32,33.0],[938,32,33.0],[939,38,33.0],[940,39,33.0],[941,2,19.0],[941,17,13.0],[942,2,14.0],[942,17,18.0],[943,2,13.0],[943,17,19.0],[944,3,11.0],[944,13,21.0],[945,13,32.0],[946,16,20.0],[946,23,12.0],[947,17,32.0],[948,18,32.0],[949,23,32.0],[950,37,32.0],[951,38,32.0],[952,11,12.0],[952,19,6.0],[952,23,13.0],[953,12,13.0],[953,23,18.0],[954,16,31.0],[955,23,31.0],[956,31,31.0],[957,32,31.0],[958,32,31.0],[959,37,31.0],[960,37,31.0],[961,2,30.0],[962,2,30.0],[963,2,21.0],[963,17,9.0],[964,2,19.0],[964,17,11.0],[965,2,10.0],[965,17,20.0],[966,3,5.0],[966,10,13.0],[966,22,12.0],[967,13,13.0],[967,25,3.0],[967,38,14.0],[968,17,30.0],[969,27,30.0],[970,36,30.0],[971,37,30.0],[972,37,30.0],[973,2,29.0],[974,12,12.0],[974,23,17.0],[975,13,29.0],[976,13,29.0],[977,16,29.0],[978,16,10.0],[978,23,19.0],[979,17,29.0],[980,17,29.0],[981,32,29.0],[982,37,29.0],[983,37,29.0],[984,37,29.0],[985,39,29.0],[986,2,9.0],[986,17,19.0],[987,10,28.0],[988,11,8.0],[988,23,20.0],[989,16,28.0],[990,23,28.0],[991,23,28.0],[992,31,28.0],[993,31,28.0],[994,37,28.0],[995,38,28.0],[996,39,28.0],[997,0,13.0],[997,37,14.0],[998,1,7.0],[998,38,20.0],[999,2,15.0],[999,17,12.0],[1000,2,12.0],[1000,17,15.0],[1001,4,16.0],[1001,5,11.0],[1002,10,14.0],[1002,11,8.0],[1002,12,5.0],[1003,13,27.0],[1004,13,27.0],[1005,17,27.0],[1006,23,27.0],[1007,31,27.0],[1008,31,27.0],[1009,37,27.0],[1010,37,27.0],[1011,37,27.0],[1012,38,27.0],[1013,39,27.0],[1014,39,27.0],[1015,2,13.0],[1015,17,13.0],[1016,13,26.0],[1017,13,26.0],[1018,17,26.0],[1019,23,26.0],[1020,23,26.0],[1021,23,26.0],[1022,23,26.0],[1023,31,26.0],[1024,31,26.0],[1025,32,26.0],[1026,37,26.0],[1027,37,26.0],[1028,37,26.0],[1029,37,26.0],[1030,1,6.0],[1030,30,19.0],[1031,10,25.0],[1032,10,8.0],[1032,22,17.0],[1033,11,6.0],[1033,23,19.0],[1034,12,6.0],[1034,23,19.0],[1035,13,25.0],[1036,29,25.0],[1037,31,25.0],[1038,31,25.0],[1039,37,25.0],[1040,37,25.0],[1041,37,25.0],[1042,2,24.0],[1043,2,24.0],[1044,13,24.0],[1045,13,24.0],[1046,13,24.0],[1047,13,24.0],[1048,13,24.0],[1049,23,24.0],[1050,27,24.0],[1051,31,24.0],[1052,37,24.0],[1053,37,24.0],[1054,37,24.0],[1055,37,24.0],[1056,37,24.0],[1057,38,24.0],[1058,2,23.0],[1059,22,23.0],[1060,23,23.0],[1061,23,23.0],[1062,23,23.0],[1063,27,23.0],[1064,31,23.0],[1065,37,23.0],[1066,37,23.0],[1067,37,23.0],[1068,37,23.0],[1069,39,23.0],[1070,0,10.0],[1070,19,12.0],[1071,2,22.0],[1072,2,22.0],[1073,2,9.0],[1073,6,1.0],[1073,15,1.0],[1073,22,7.0],[1073,35,3.0],[1073,37,1.0],[1074,12,6.0],[1074,23,16.0],[1075,13,22.0],[1076,14,22.0],[1077,16,22.0],[1078,16,22.0],[1079,17,22.0],[1080,22,22.0],[1081,23,22.0],[1082,23,22.0],[1083,23,22.0],[1084,27,22.0],[1085,27,22.0],[1086,31,22.0],[1087,31,22.0],[1088,31,22.0],[1089,32,22.0],[1090,37,22.0],[1091,37,22.0],[1092,37,22.0],[1093,37,22.0],[1094,37,22.0],[1095,37,22.0],[1096,39,22.0],[1097,39,22.0],[1098,1,21.0],[1099,1,10.0],[1099,38,11.0],[1100,1,6.0],[1100,11,8.0],[1100,12,5.0],[1100,21,1.0],[1100,23,1.0],[1101,12,8.0],[1101,23,13.0],[1102,12,7.0],[1102,23,14.0],[1103,17,21.0],[1104,19,21.0],[1105,23,21.0],[1106,23,21.0],[1107,23,21.0],[1108,27,21.0],[1109,28,21.0],[1110,28,21.0],[1111,31,21.0],[1112,32,21.0],[1113,37,21.0],[1114,37,21.0],[1115,3,20.0],[1116,13,20.0],[1117,13,20.0],[1118,13,20.0],[1119,13,8.0],[1119,23,12.0],[1120,14,3.0],[1120,31,17.0],[1121,17,20.0],[1122,17,20.0],[1123,23,20.0],[1124,23,20.0],[1125,32,20.0],[1126,32,20.0],[1127,37,20.0],[1128,38,6.0],[1128,39,14.0],[1129,0,19.0],[1130,2,19.0],[1131,3,10.0],[1131,10,9.0],[1132,9,6.0],[1132,24,5.0],[1132,25,8.0],[1133,11,8.0],[1133,23,11.0],[1134,12,10.0],[1134,23,9.0],[1135,12,7.0],[1135,23,12.0],[1136,13,19.0],[1137,17,19.0],[1138,17,19.0],[1139,23,19.0],[1140,23,19.0],[1141,23,19.0],[1142,27,19.0],[1143,31,19.0],[1144,31,19.0],[1145,31,19.0],[1146,31,19.0],[1147,37,19.0],[1148,37,19.0],[1149,37,19.0],[1150,37,19.0],[1151,37,19.0],[1152,37,19.0],[1153,38,3.0],[1153,39,16.0],[1154,39,19.0],[1155,39,19.0],[1156,0,18.0],[1157,5,11.0],[1157,8,7.0],[1158,9,18.0],[1159,9,18.0],[1160,10,18.0],[1161,13,18.0],[1162,13,18.0],[1163,13,18.0],[1164,17,18.0],[1165,17,18.0],[1166,17,18.0],[1167,20,18.0],[1168,23,18.0],[1169,27,18.0],[1170,31,18.0],[1171,32,18.0],[1172,32,18.0],[1173,37,18.0],[1174,37,18.0],[1175,38,18.0],[1176,39,18.0],[1177,39,18.0],[1178,39,18.0],[1179,1,17.0],[1180,2,17.0],[1181,3,5.0],[1181,10,10.0],[1181,21,2.0],[1182,10,17.0],[1183,13,17.0],[1184,13,17.0],[1185,17,17.0],[1186,27,17.0],[1187,31,17.0],[1188,32,17.0],[1189,37,17.0],[1190,37,17.0],[1191,37,17.0],[1192,37,17.0],[1193,37,17.0],[1194,38,17.0],[1195,39,17.0],[1196,39,17.0],[1197,39,17.0],[1198,6,16.0],[1199,10,16.0],[1200,11,4.0],[1200,23,12.0],[1201,12,4.0],[1201,23,12.0],[1202,13,16.0],[1203,13,16.0],[1204,19,16.0],[1205,20,16.0],[1206,27,16.0],[1207,27,6.0],[1207,39,10.0],[1208,31,16.0],[1209,31,16.0],[1210,31,16.0],[1211,32,16.0],[1212,32,16.0],[1213,33,16.0],[1214,37,16.0],[1215,37,16.0],[1216,37,16.0],[1217,37,16.0],[1218,38,16.0],[1219,1,15.0],[1220,1,15.0],[1221,8,15.0],[1222,9,15.0],[1223,10,15.0],[1224,11,7.0],[1224,12,8.0],[1225,12,5.0],[1225,23,10.0],[1226,13,15.0],[1227,13,15.0],[1228,13,15.0],[1229,17,15.0],[1230,17,15.0],[1231,17,15.0],[1232,19,15.0],[1233,19,15.0],[1234,23,15.0],[1235,23,15.0],[1236,23,15.0],[1237,23,15.0],[1238,23,15.0],[1239,23,15.0],[1240,23,15.0],[1241,23,15.0],[1242,26,15.0],[1243,27,15.0],[1244,31,15.0],[1245,32,15.0],[1246,32,15.0],[1247,32,15.0],[1248,34,15.0],[1249,36,15.0],[1250,37,15.0],[1251,37,15.0],[1252,38,15.0],[1253,39,15.0],[1254,39,15.0],[1255,2,14.0],[1256,2,14.0],[1257,2,14.0],[1258,3,2.0],[1258,10,1.0],[1258,21,9.0],[1258,22,2.0],[1259,9,14.0],[1260,13,14.0],[1261,13,14.0],[1262,13,14.0],[1263,17,14.0],[1264,21,14.0],[1265,23,14.0],[1266,23,14.0],[1267,23,14.0],[1268,24,14.0],[1269,27,3.0],[1269,39,11.0],[1270,28,14.0],[1271,31,14.0],[1272,32,14.0],[1273,37,14.0],[1274,0,4.0],[1274,36,9.0],[1275,2,13.0],[1276,2,13.0],[1277,2,13.0],[1278,10,13.0],[1279,12,13.0],[1280,13,13.0],[1281,13,13.0],[1282,14,13.0],[1283,17,13.0],[1284,17,13.0],[1285,17,13.0],[1286,19,13.0],[1287,23,13.0],[1288,23,13.0],[1289,23,13.0],[1290,25,13.0],[1291,30,13.0],[1292,35,13.0],[1293,37,13.0],[1294,37,13.0],[1295,38,13.0],[1296,39,13.0],[1297,0,12.0],[1298,1,12.0],[1299,1,12.0],[1300,2,12.0],[1301,2,12.0],[1302,11,12.0],[1303,12,12.0],[1304,13,12.0],[1305,16,12.0],[1306,17,12.0],[1307,17,12.0],[1308,22,12.0],[1309,23,12.0],[1310,23,12.0],[1311,23,12.0],[1312,24,12.0],[1313,25,12.0],[1314,25,12.0],[1315,26,12.0],[1316,27,12.0],[1317,31,12.0],[1318,32,12.0],[1319,36,12.0],[1320,37,12.0],[1321,39,12.0],[1322,39,12.0],[1323,39,12.0],[1324,39,12.0],[1325,1,11.0],[1326,6,11.0],[1327,11,11.0],[1328,11,4.0],[1328,23,7.0],[1329,11,4.0],[1329,12,7.0],[1330,12,11.0],[1331,12,11.0],[1332,13,11.0],[1333,13,11.0],[1334,14,11.0],[1335,14,11.0],[1336,14,11.0],[1337,16,11.0],[1338,17,11.0],[1339,17,11.0],[1340,17,11.0],[1341,17,11.0],[1342,17,11.0],[1343,17,11.0],[1344,17,11.0],[1345,17,11.0],[1346,17,11.0],[1347,19,11.0],[1348,19,11.0],[1349,19,11.0],[1350,23,11.0],[1351,23,11.0],[1352,23,11.0],[1353,23,11.0],[1354,23,11.0],[1355,23,11.0],[1356,23,11.0],[1357,23,11.0],[1358,23,11.0],[1359,23,11.0],[1360,27,11.0],[1361,27,11.0],[1362,31,11.0],[1363,34,6.0],[1363,36,5.0],[1364,37,11.0],[1365,37,11.0],[1366,39,11.0],[1367,39,11.0],[1368,39,11.0],[1369,1,10.0],[1370,2,10.0],[1371,3,10.0],[1372,3,10.0],[1373,9,10.0],[1374,9,10.0],[1375,10,6.0],[1375,22,4.0],[1376,11,10.0],[1377,11,6.0],[1377,12,4.0],[1378,12,10.0],[1379,13,10.0],[1380,13,10.0],[1381,14,10.0],[1382,17,10.0],[1383,17,10.0],[1384,17,10.0],[1385,19,2.0],[1385,39,8.0],[1386,22,10.0],[1387,22,10.0],[1388,23,10.0],[1389,23,10.0],[1390,25,10.0],[1391,26,10.0],[1392,31,10.0],[1393,37,10.0],[1394,37,10.0],[1395,38,10.0],[1396,38,10.0],[1397,38,10.0],[1398,39,10.0],[1399,39,10.0],[1400,39,10.0],[1401,0,9.0],[1402,1,3.0],[1402,13,6.0],[1403,2,9.0],[1404,2,9.0],[1405,2,9.0],[1406,2,9.0],[1407,9,9.0],[1408,10,9.0],[1409,10,9.0],[1410,12,9.0],[1411,13,9.0],[1412,13,9.0],[1413,13,6.0],[1413,27,3.0],[1414,16,9.0],[1415,16,9.0],[1416,17,9.0],[1417,17,9.0],[1418,17,9.0],[1419,23,9.0],[1420,23,9.0],[1421,23,9.0],[1422,24,9.0],[1423,25,9.0],[1424,27,9.0],[1425,28,9.0],[1426,29,9.0],[1427,31,9.0],[1428,32,9.0],[1429,32,9.0],[1430,32,9.0],[1431,34,9.0],[1432,37,9.0],[1433,37,9.0],[1434,38,9.0],[1435,39,9.0],[1436,39,9.0],[1437,39,9.0],[1438,2,8.0],[1439,2,8.0],[1440,2,8.0],[1441,2,8.0],[1442,2,8.0],[1443,3,8.0],[1444,9,8.0],[1445,10,8.0],[1446,12,8.0],[1447,12,8.0],[1448,12,8.0],[1449,13,8.0],[1450,13,8.0],[1451,14,8.0],[1452,14,8.0],[1453,16,8.0],[1454,16,8.0],[1455,16,8.0],[1456,17,8.0],[1457,17,8.0],[1458,17,8.0],[1459,17,8.0],[1460,17,8.0],[1461,17,8.0],[1462,20,8.0],[1463,21,8.0],[1464,22,8.0],[1465,23,8.0],[1466,23,8.0],[1467,23,8.0],[1468,23,8.0],[1469,23,8.0],[1470,23,8.0],[1471,23,8.0],[1472,23,8.0],[1473,23,8.0],[1474,24,8.0],[1475,24,8.0],[1476,25,8.0],[1477,25,8.0],[1478,27,8.0],[1479,27,8.0],[1480,27,8.0],[1481,29,8.0],[1482,31,8.0],[1483,32,8.0],[1484,32,8.0],[1485,34,8.0],[1486,37,8.0],[1487,37,8.0],[1488,37,8.0],[1489,38,8.0],[1490,38,8.0],[1491,39,8.0],[1492,39,8.0],[1493,1,7.0],[1494,1,7.0],[1495,1,7.0],[1496,2,7.0],[1497,3,7.0],[1498,3,7.0],[1499,6,7.0],[1500,10,7.0],[1501,10,7.0],[1502,11,7.0],[1503,12,7.0],[1504,12,7.0],[1505,13,7.0],[1506,14,7.0],[1507,14,7.0],[1508,15,7.0],[1509,16,7.0],[1510,17,7.0],[1511,17,7.0],[1512,17,7.0],[1513,17,7.0],[1514,19,7.0],[1515,19,7.0],[1516,19,7.0],[1517,23,7.0],[1518,23,7.0],[1519,23,7.0],[1520,23,7.0],[1521,23,7.0],[1522,23,7.0],[1523,23,7.0],[1524,23,7.0],[1525,24,7.0],[1526,26,7.0],[1527,26,7.0],[1528,27,7.0],[1529,27,7.0],[1530,31,7.0],[1531,32,7.0],[1532,34,7.0],[1533,35,7.0],[1534,36,7.0],[1535,36,7.0],[1536,37,7.0],[1537,37,7.0],[1538,37,7.0],[1539,37,7.0],[1540,38,7.0],[1541,38,7.0],[1542,39,7.0],[1543,39,7.0],[1544,39,7.0],[1545,39,7.0],[1546,39,7.0],[1547,0,6.0],[1548,0,6.0],[1549,0,6.0],[1550,0,6.0],[1551,1,6.0],[1552,1,6.0],[1553,2,6.0],[1554,2,6.0],[1555,3,6.0],[1556,7,6.0],[1557,9,6.0],[1558,10,6.0],[1559,10,6.0],[1560,11,6.0],[1561,11,6.0],[1562,11,6.0],[1563,11,4.0],[1563,12,2.0],[1564,11,3.0],[1564,12,3.0],[1565,12,6.0],[1566,12,6.0],[1567,12,6.0],[1568,13,6.0],[1569,13,6.0],[1570,13,6.0],[1571,13,6.0],[1572,16,6.0],[1573,17,6.0],[1574,17,6.0],[1575,17,6.0],[1576,17,6.0],[1577,17,6.0],[1578,17,6.0],[1579,19,6.0],[1580,19,6.0],[1581,22,6.0],[1582,22,6.0],[1583,23,6.0],[1584,23,6.0],[1585,23,6.0],[1586,23,6.0],[1587,23,6.0],[1588,23,6.0],[1589,27,6.0],[1590,27,6.0],[1591,27,6.0],[1592,30,6.0],[1593,31,6.0],[1594,35,6.0],[1595,38,6.0],[1596,38,6.0],[1597,38,6.0],[1598,38,6.0],[1599,0,5.0],[1600,0,5.0],[1601,0,5.0],[1602,1,5.0],[1603,1,5.0],[1604,1,5.0],[1605,2,5.0],[1606,2,5.0],[1607,3,5.0],[1608,3,5.0],[1609,6,5.0],[1610,9,5.0],[1611,9,1.0],[1611,25,4.0],[1612,10,5.0],[1613,11,5.0],[1614,12,5.0],[1615,13,5.0],[1616,13,5.0],[1617,17,5.0],[1618,17,5.0],[1619,18,5.0],[1620,20,5.0],[1621,21,5.0],[1622,21,5.0],[1623,22,5.0],[1624,23,5.0],[1625,23,5.0],[1626,24,5.0],[1627,24,5.0],[1628,25,5.0],[1629,25,5.0],[1630,26,5.0],[1631,27,5.0],[1632,27,5.0],[1633,27,5.0],[1634,29,5.0],[1635,29,5.0],[1636,30,5.0],[1637,32,5.0],[1638,34,5.0],[1639,36,5.0],[1640,38,5.0],[1641,38,5.0],[1642,38,5.0],[1643,38,5.0],[1644,39,5.0],[1645,39,5.0],[1646,39,5.0],[1647,39,5.0],[1648,39,5.0],[1649,39,5.0],[1650,0,4.0],[1651,0,4.0],[1652,1,4.0],[1653,2,4.0],[1654,2,4.0],[1655,2,4.0],[1656,2,4.0],[1657,5,4.0],[1658,8,4.0],[1659,8,4.0],[1660,10,4.0],[1661,11,4.0],[1662,11,4.0],[1663,11,4.0],[1664,11,4.0],[1665,12,4.0],[1666,12,4.0],[1667,12,4.0],[1668,12,4.0],[1669,12,4.0],[1670,12,4.0],[1671,12,4.0],[1672,13,4.0],[1673,13,4.0],[1674,13,4.0],[1675,13,4.0],[1676,13,4.0],[1677,14,4.0],[1678,14,4.0],[1679,16,4.0],[1680,17,4.0],[1681,17,4.0],[1682,20,4.0],[1683,20,4.0],[1684,21,4.0],[1685,21,4.0],[1686,22,4.0],[1687,23,4.0],[1688,23,4.0],[1689,23,4.0],[1690,24,4.0],[1691,24,4.0],[1692,24,4.0],[1693,25,4.0],[1694,26,4.0],[1695,26,4.0],[1696,27,4.0],[1697,27,4.0],[1698,27,4.0],[1699,28,4.0],[1700,29,4.0],[1701,31,4.0],[1702,31,4.0],[1703,31,4.0],[1704,32,4.0],[1705,32,4.0],[1706,34,4.0],[1707,35,4.0],[1708,35,4.0],[1709,35,4.0],[1710,36,4.0],[1711,36,4.0],[1712,36,4.0],[1713,38,4.0],[1714,38,4.0],[1715,38,4.0],[1716,39,4.0],[1717,39,4.0],[1718,39,4.0],[1719,0,3.0],[1720,0,3.0],[1721,0,3.0],[1722,0,3.0],[1723,0,3.0],[1724,1,3.0],[1725,1,3.0],[1726,1,3.0],[1727,1,3.0],[1728,1,3.0],[1729,2,3.0],[1730,3,3.0],[1731,3,3.0],[1732,5,3.0],[1733,8,3.0],[1734,9,3.0],[1735,10,3.0],[1736,10,3.0],[1737,10,3.0],[1738,11,3.0],[1739,12,3.0],[1740,12,3.0],[1741,13,3.0],[1742,13,3.0],[1743,13,3.0],[1744,13,3.0],[1745,13,3.0],[1746,14,3.0],[1747,15,3.0],[1748,17,3.0],[1749,17,3.0],[1750,17,3.0],[1751,17,3.0],[1752,17,3.0],[1753,17,3.0],[1754,21,3.0],[1755,21,3.0],[1756,21,3.0],[1757,21,3.0],[1758,22,3.0],[1759,22,3.0],[1760,22,3.0],[1761,22,3.0],[1762,22,3.0],[1763,23,3.0],[1764,23,3.0],[1765,23,3.0],[1766,23,3.0],[1767,23,3.0],[1768,23,3.0],[1769,23,3.0],[1770,23,3.0],[1771,24,3.0],[1772,24,3.0],[1773,24,3.0],[1774,25,3.0],[1775,26,3.0],[1776,27,3.0],[1777,27,3.0],[1778,27,3.0],[1779,27,3.0],[1780,27,3.0],[1781,29,3.0],[1782,29,3.0],[1783,31,3.0],[1784,34,3.0],[1785,35,3.0],[1786,36,3.0],[1787,36,3.0],[1788,37,3.0],[1789,38,3.0],[1790,38,3.0],[1791,38,3.0],[1792,38,3.0],[1793,38,3.0],[1794,38,3.0],[1795,38,3.0],[1796,38,3.0],[1797,39,3.0],[1798,39,3.0],[1799,39,3.0],[1800,39,3.0],[1801,39,3.0],[1802,39,3.0],[1803,0,2.0],[1804,0,2.0],[1805,1,2.0],[1806,1,2.0],[1807,1,2.0],[1808,1,2.0],[1809,1,2.0],[1810,1,2.0],[1811,2,2.0],[1812,3,2.0],[1813,3,2.0],[1814,3,2.0],[1815,4,2.0],[1816,5,2.0],[1817,5,2.0],[1818,6,2.0],[1819,6,2.0],[1820,6,2.0],[1821,7,2.0],[1822,7,2.0],[1823,7,2.0],[1824,7,2.0],[1825,9,2.0],[1826,9,2.0],[1827,10,2.0],[1828,10,2.0],[1829,10,2.0],[1830,11,2.0],[1831,12,2.0],[1832,12,2.0],[1833,12,2.0],[1834,12,2.0],[1835,12,2.0],[1836,12,2.0],[1837,12,2.0],[1838,12,2.0],[1839,12,2.0],[1840,12,2.0],[1841,12,2.0],[1842,12,2.0],[1843,12,2.0],[1844,12,2.0],[1845,12,2.0],[1846,13,2.0],[1847,13,2.0],[1848,13,2.0],[1849,13,2.0],[1850,13,2.0],[1851,13,2.0],[1852,13,2.0],[1853,13,2.0],[1854,13,2.0],[1855,13,2.0],[1856,13,2.0],[1857,13,2.0],[1858,13,2.0],[1859,13,2.0],[1860,13,2.0],[1861,13,2.0],[1862,13,2.0],[1863,14,2.0],[1864,16,2.0],[1865,16,2.0],[1866,16,2.0],[1867,16,2.0],[1868,16,2.0],[1869,16,2.0],[1870,17,2.0],[1871,17,2.0],[1872,17,2.0],[1873,18,2.0],[1874,18,2.0],[1875,18,2.0],[1876,19,2.0],[1877,19,2.0],[1878,19,2.0],[1879,19,2.0],[1880,19,2.0],[1881,19,2.0],[1882,19,2.0],[1883,19,2.0],[1884,19,2.0],[1885,19,2.0],[1886,20,2.0],[1887,20,2.0],[1888,20,2.0],[1889,20,2.0],[1890,20,2.0],[1891,20,2.0],[1892,21,2.0],[1893,21,2.0],[1894,22,2.0],[1895,22,2.0],[1896,22,2.0],[1897,22,2.0],[1898,22,2.0],[1899,22,2.0],[1900,22,2.0],[1901,22,2.0],[1902,23,2.0],[1903,23,2.0],[1904,23,2.0],[1905,23,2.0],[1906,23,2.0],[1907,23,2.0],[1908,23,2.0],[1909,23,2.0],[1910,23,2.0],[1911,23,2.0],[1912,24,2.0],[1913,25,2.0],[1914,26,2.0],[1915,26,2.0],[1916,26,2.0],[1917,26,2.0],[1918,26,2.0],[1919,27,2.0],[1920,27,2.0],[1921,27,2.0],[1922,27,2.0],[1923,27,2.0],[1924,27,2.0],[1925,27,2.0],[1926,27,2.0],[1927,27,2.0],[1928,27,2.0],[1929,28,2.0],[1930,28,2.0],[1931,29,2.0],[1932,29,2.0],[1933,29,2.0],[1934,29,2.0],[1935,30,2.0],[1936,30,2.0],[1937,30,2.0],[1938,31,2.0],[1939,31,2.0],[1940,31,2.0],[1941,31,2.0],[1942,31,2.0],[1943,31,2.0],[1944,31,2.0],[1945,31,2.0],[1946,32,2.0],[1947,32,2.0],[1948,32,2.0],[1949,32,2.0],[1950,33,2.0],[1951,33,2.0],[1952,34,2.0],[1953,34,2.0],[1954,34,2.0],[1955,35,2.0],[1956,35,2.0],[1957,35,2.0],[1958,35,2.0],[1959,35,2.0],[1960,36,2.0],[1961,36,2.0],[1962,37,2.0],[1963,37,2.0],[1964,37,2.0],[1965,37,2.0],[1966,38,2.0],[1967,38,2.0],[1968,38,2.0],[1969,38,2.0],[1970,38,2.0],[1971,38,2.0],[1972,38,2.0],[1973,38,2.0],[1974,38,2.0],[1975,38,2.0],[1976,38,2.0],[1977,38,2.0],[1978,39,2.0],[1979,39,2.0],[1980,39,2.0],[1981,39,2.0],[1982,39,2.0],[1983,0,1.0],[1984,1,1.0],[1985,1,1.0],[1986,12,1.0],[1987,13,1.0],[1988,13,1.0],[1989,13,1.0],[1990,13,1.0],[1991,17,1.0],[1992,21,1.0],[1993,21,1.0],[1994,25,1.0],[1995,25,1.0],[1996,31,1.0],[1997,31,1.0],[1998,31,1.0],[1999,38,1.0]],"rows": [{"id": "cfd8ba70dbc3605354a604b4aa73651d", "metadata": {"taxonomy": ["Bacteria", "Cyanobacteria", "Oxyphotobacteria", "Chloroplast"]}},{"id": "774ee15a9bfbf482f7a57e66d4643740", "metadata": {"taxonomy": ["Bacteria", "Proteobacteria", "Alphaproteobacteria", "Rickettsiales", "Anaplasmataceae", "Wolbachia"]}},{"id": "8a7af679d77f0ad2c95591fb45a118db", "metadata": {"taxonomy": ["Bacteria", "Cyanobacteria", "Oxyphotobacteria", "Chloroplast"]}},{"id": "4d2dc5f5af056a13b46a2695f5b30587", "metadata": {"taxonomy": ["Bacteria", "Proteobacteria", "Alphaproteobacteria", "Acetobacterales", "Acetobacteraceae", "Gluconobacter"]}},{"id": "d0d81c687d5d93b6484a2f0042f8d1f3", "metadata": {"taxonomy": ["Bacteria", "Proteobacteria", "Gammaproteobacteria", "Enterobacteriales", "Enterobacteriaceae", "Pantoea"]}},{"id": "5b6c0cfefe490b70b09a035edaed6cec", "metadata": {"taxonomy": ["Bacteria", "Proteobacteria", "Alphaproteobacteria", "Acetobacterales", "Acetobacteraceae"]}},{"id": "9cd5059c58639d042563d78e49fb1594", "metadata": {"taxonomy": ["Bacteria", "Bacteroidetes", "Bacteroidia", "Chitinophagales", "Chitinophagaceae", "Taibaiella", "uncultured bacterium"]}},{"id": "1c7d53db8b03eb7134b7fbf1cae29975", "metadata": {"taxonomy": ["Bacteria", "Proteobacteria", "Alphaproteobacteria", "Acetobacterales", "Acetobacteraceae", "Komagataeibacter"]}},{"id": "ea13e95440afdf713782171c7cd61203", "metadata": {"taxonomy": ["Bacteria", "Proteobacteria", "Alphaproteobacteria", "Acetobacterales", "Acetobacteraceae", "Komagataeibacter"]}},{"id": "2f92f49dd187198468f199d42404d9cd", "metadata": {"taxonomy": ["Bacteria", "Proteobacteria", "Gammaproteobacteria", "Enterobacteriales", "Enterobacteriaceae", "Enterobacter"]}},{"id": "a6eecf04a76e223f5f800bfd00f74a0d", "metadata": {"taxonomy": ["Bacteria", "Proteobacteria", "Gammaproteobacteria", "Enterobacteriales", "Enterobacteriaceae", "Sodalis"]}},{"id": "920389b551630a5110b040ae37a8a30c", "metadata": {"taxonomy": ["Bacteria", "Proteobacteria", "Alphaproteobacteria", "Rickettsiales", "Mitochondria", "Syzygium luehmannii", "Syzygium luehmannii"]}},{"id": "469271f0d4f259e0e83654ad5bccc6e4", "metadata": {"taxonomy": ["Bacteria", "Proteobacteria", "Alphaproteobacteria", "Acetobacterales", "Acetobacteraceae", "Acetobacter", "Acetobacter pasteurianus"]}},{"id": "bd6f529e8d9f0fa9c726d6526735738f", "metadata": {"taxonomy": ["Bacteria", "Proteobacteria", "Alphaproteobacteria", "Acetobacterales", "Acetobacteraceae", "Gluconobacter"]}},{"id": "5c302056b95837009851259e229c6528", "metadata": {"taxonomy": ["Bacteria", "Proteobacteria", "Alphaproteobacteria", "Acetobacterales", "Acetobacteraceae", "Acetobacter"]}},{"id": "4bc602b26e221469ee767ed0a7ef8932", "metadata": {"taxonomy": ["Bacteria", "Proteobacteria", "Alphaproteobacteria", "Acetobacterales", "Acetobacteraceae", "Acetobacter"]}},{"id": "44fd4d6f4a71ae6b81c3d18c029a9b5d", "metadata": {"taxonomy": ["Bacteria", "Proteobacteria", "Gammaproteobacteria", "Enterobacteriales", "Enterobacteriaceae"]}},{"id": "cd8e4a679999a5e8acaf3740d4486a39", "metadata": {"taxonomy": ["Bacteria", "Proteobacteria", "Alphaproteobacteria", "Rickettsiales", "Mitochondria"]}},{"id": "f20830c9cb0a7800dfd3c2039626bfd6", "metadata": {"taxonomy": ["Bacteria", "Bacteroidetes", "Bacteroidia", "Flavobacteriales", "Weeksellaceae", "Empedobacter"]}},{"id": "c60f9c422c00ef30bdf27d74a30efb7c", "metadata": {"taxonomy": ["Bacteria", "Proteobacteria", "Gammaproteobacteria", "Oceanospirillales", "Halomonadaceae", "Halomonas"]}},{"id": "9d99e7e29fcaf5f9c5f1781784f21193", "metadata": {"taxonomy": ["Bacteria", "Proteobacteria", "Gammaproteobacteria", "Enterobacteriales", "Enterobacteriaceae", "Pantoea"]}},{"id": "de46884b93d32b8c87bb9fc405c16a8f", "metadata": {"taxonomy": ["Bacteria", "Proteobacteria", "Alphaproteobacteria", "Acetobacterales", "Acetobacteraceae", "Gluconacetobacter"]}},{"id": "ea536311f4f59278af9d62817682bbb0", "metadata": {"taxonomy": ["Bacteria", "Proteobacteria", "Alphaproteobacteria", "Acetobacterales", "Acetobacteraceae", "Acetobacter"]}},{"id": "b66b5ee73d69a0bf06496cc588aa4121", "metadata": {"taxonomy": ["Bacteria", "Proteobacteria", "Alphaproteobacteria", "Acetobacterales", "Acetobacteraceae", "Gluconobacter"]}},{"id": "e4b755543c413c6e9282120363768e18", "metadata": {"taxonomy": ["Bacteria", "Proteobacteria", "Alphaproteobacteria", "Acetobacterales", "Acetobacteraceae", "Gluconobacter"]}},{"id": "10676ed2491a6362acffdd08c4624b3b", "metadata": {"taxonomy": ["Bacteria", "Proteobacteria", "Alphaproteobacteria", "Acetobacterales", "Acetobacteraceae", "Komagataeibacter"]}},{"id": "3a48113b654909387fdfbd0889dab532", "metadata": {"taxonomy": ["Bacteria", "Proteobacteria", "Gammaproteobacteria", "Orbales", "Orbaceae"]}},{"id": "8f9b8636ba611e9e790058c444e9dfab", "metadata": {"taxonomy": ["Bacteria", "Proteobacteria", "Gammaproteobacteria", "Enterobacteriales", "Enterobacteriaceae", "Pantoea"]}},{"id": "47316d9a2c3cd7b644a004798c1fbd9f", "metadata": {"taxonomy": ["Bacteria", "Firmicutes", "Bacilli", "Lactobacillales", "Leuconostocaceae", "Weissella"]}},{"id": "67594c9b81f7fa3962d16bb7ff2247eb", "metadata": {"taxonomy": ["Bacteria", "Proteobacteria", "Gammaproteobacteria", "Orbales", "Orbaceae"]}},{"id": "b4d99952ced36febcddb9f39e9fe2dc8", "metadata": {"taxonomy": ["Bacteria", "Proteobacteria", "Alphaproteobacteria", "Acetobacterales", "Acetobacteraceae", "Acetobacter"]}},{"id": "603fc2f18c3f7fd214fed9bb2440d28c", "metadata": {"taxonomy": ["Bacteria", "Proteobacteria", "Gammaproteobacteria", "Enterobacteriales", "Enterobacteriaceae"]}},{"id": "8fb48617801eca3acc1a264b8a9021a4", "metadata": {"taxonomy": ["Bacteria", "Proteobacteria", "Alphaproteobacteria", "Rhodobacterales", "Rhodobacteraceae", "Ketogulonicigenium"]}},{"id": "c7a6cb5bf848f303383d08433d73e291", "metadata": {"taxonomy": ["Bacteria", "Proteobacteria", "Alphaproteobacteria", "Acetobacterales", "Acetobacteraceae", "Gluconacetobacter"]}},{"id": "74d4069cbc73feae99a305de3cd76023", "metadata": {"taxonomy": ["Bacteria", "Proteobacteria", "Alphaproteobacteria", "Acetobacterales", "Acetobacteraceae", "Gluconobacter"]}},{"id": "8d90901d52817a7a1da9b34b95a77739", "metadata": {"taxonomy": ["Bacteria", "Bacteroidetes", "Bacteroidia", "Chitinophagales", "Chitinophagaceae", "uncultured"]}},{"id": "ca392f10096db642dfc8264dbb01b347", "metadata": {"taxonomy": ["Bacteria", "Proteobacteria", "Alphaproteobacteria", "Acetobacterales", "Acetobacteraceae", "Gluconobacter"]}},{"id": "3a03c7b64adb0799e221fb7dfcbe779c", "metadata": {"taxonomy": ["Bacteria", "Firmicutes", "Bacilli", "Bacillales", "Bacillaceae", "Bacillus"]}},{"id": "d8f13f8f8644952ece56a3a1b5c2e796", "metadata": {"taxonomy": ["Bacteria", "Proteobacteria", "Gammaproteobacteria", "Pseudomonadales", "Pseudomonadaceae", "Pseudomonas"]}},{"id": "71dd3e43129155184e8754bd2478b0da", "metadata": {"taxonomy": ["Bacteria", "Proteobacteria", "Gammaproteobacteria", "Enterobacteriales", "Enterobacteriaceae", "Tatumella", "uncultured bacterium"]}},{"id": "fef8d0b41c54a17f5f884475517fb368", "metadata": {"taxonomy": ["Bacteria", "Proteobacteria", "Gammaproteobacteria", "Enterobacteriales", "Enterobacteriaceae", "Sodalis"]}},{"id": "e06f01d6192eb08ee3881850818f59bb", "metadata": {"taxonomy": ["Bacteria", "Proteobacteria", "Gammaproteobacteria", "Enterobacteriales", "Enterobacteriaceae", "Pantoea"]}},{"id": "e3562a7f8c1dd9660c99293ebc38c32b", "metadata": {"taxonomy": ["Bacteria", "Proteobacteria", "Alphaproteobacteria", "Acetobacterales", "Acetobacteraceae", "Gluconobacter"]}},{"id": "bcc0353ab537f2ce1577b5479b029610", "metadata": {"taxonomy": ["Bacteria", "Proteobacteria", "Alphaproteobacteria", "Acetobacterales", "Acetobacteraceae", "Acetobacter"]}},{"id": "22b9b366c71e757782d5e98a7abd169f", "metadata": {"taxonomy": ["Bacteria", "Proteobacteria", "Gammaproteobacteria", "Alteromonadales", "Alteromonadaceae", "Alishewanella"]}},{"id": "28fad8b501790561d83ddd3fe7c7bf10", "metadata": {"taxonomy": ["Bacteria", "Proteobacteria", "Alphaproteobacteria", "Acetobacterales", "Acetobacteraceae", "Gluconacetobacter"]}},{"id": "0fbee2f9ec07c4ad5f8c50cfd220fb16", "metadata": {"taxonomy": ["Bacteria", "Proteobacteria", "Alphaproteobacteria", "Rickettsiales", "Anaplasmataceae", "Wolbachia"]}},{"id": "87dd25039c1a345d46852fcdd9fe9a14", "metadata": {"taxonomy": ["Bacteria", "Proteobacteria", "Gammaproteobacteria", "Enterobacteriales", "Enterobacteriaceae"]}},{"id": "99fd164fec8f6fe403dbb4fc3b18440c", "metadata": {"taxonomy": ["Bacteria", "Proteobacteria", "Gammaproteobacteria", "Enterobacteriales", "Enterobacteriaceae"]}},{"id": "f2954091fe20ae411753376ed32ed1be", "metadata": {"taxonomy": ["Bacteria", "Proteobacteria", "Alphaproteobacteria", "Acetobacterales", "Acetobacteraceae", "Komagataeibacter", "uncultured Gluconacetobacter sp."]}},{"id": "2798db0a56c409581e327bf80db8d47e", "metadata": {"taxonomy": ["Bacteria", "Proteobacteria", "Gammaproteobacteria", "Cellvibrionales", "Cellvibrionaceae", "Cellvibrio", "uncultured bacterium"]}},{"id": "6ff1d9b802d1624456989ba7af66b1a6", "metadata": {"taxonomy": ["Bacteria", "Proteobacteria", "Gammaproteobacteria", "Enterobacteriales", "Enterobacteriaceae"]}},{"id": "4f8fd97f67978a52830460f9148d4961", "metadata": {"taxonomy": ["Bacteria", "Bacteroidetes", "Bacteroidia", "Flavobacteriales", "Weeksellaceae", "Chryseobacterium"]}},{"id": "5131ee85cc4b79e020feebbb5fba8ae9", "metadata": {"taxonomy": ["Bacteria", "Proteobacteria", "Alphaproteobacteria", "Holosporales", "Holosporaceae", "uncultured"]}},{"id": "4c994a6d447654026339719b1b306c91", "metadata": {"taxonomy": ["Bacteria", "Bacteroidetes", "Bacteroidia", "Flavobacteriales", "Weeksellaceae", "Chryseobacterium"]}},{"id": "562d9d86151cac33b23afe452a7faa5e", "metadata": {"taxonomy": ["Bacteria", "Firmicutes", "Bacilli", "Bacillales", "Bacillaceae", "Bacillus"]}},{"id": "afc04876d0dfcb0c68f1111cb6c7a08c", "metadata": {"taxonomy": ["Bacteria", "Cyanobacteria", "Oxyphotobacteria", "Chloroplast"]}},{"id": "f15ebb27a26296333f44e88f6ef79e78", "metadata": {"taxonomy": ["Bacteria", "Proteobacteria", "Alphaproteobacteria", "Acetobacterales", "Acetobacteraceae", "Komagataeibacter"]}},{"id": "ff58b1f4e1f94a14dd8fa40229310e03", "metadata": {"taxonomy": ["Bacteria", "Firmicutes", "Bacilli", "Lactobacillales", "Lactobacillaceae", "Lactobacillus"]}},{"id": "f52ab1a3c8b022628d084a48d3d66dfa", "metadata": {"taxonomy": ["Bacteria", "Proteobacteria", "Gammaproteobacteria", "Xanthomonadales", "Rhodanobacteraceae", "Dyella"]}},{"id": "3ead071476e26d5cfc855d3522850ae0", "metadata": {"taxonomy": ["Bacteria", "Proteobacteria", "Alphaproteobacteria", "Acetobacterales", "Acetobacteraceae", "Komagataeibacter"]}},{"id": "5d6fe8310539a149b68efe40847842a6", "metadata": {"taxonomy": ["Bacteria", "Proteobacteria", "Alphaproteobacteria", "Acetobacterales", "Acetobacteraceae", "Gluconobacter"]}},{"id": "6c87926a3d32e37f938102f1e5afe4e2", "metadata": {"taxonomy": ["Bacteria", "Proteobacteria", "Gammaproteobacteria", "Enterobacteriales", "Enterobacteriaceae", "Tatumella"]}},{"id": "ed581d54181fa75172113624ae10d424", "metadata": {"taxonomy": ["Bacteria", "Proteobacteria", "Alphaproteobacteria", "Rhodobacterales", "Rhodobacteraceae", "Paracoccus"]}},{"id": "a1763e974343fc2f9ed2d463475dc8a7", "metadata": {"taxonomy": ["Bacteria", "Bacteroidetes", "Bacteroidia", "Flavobacteriales", "Flavobacteriaceae", "Myroides"]}},{"id": "13711b06e1919cff82beb0b21f7ddb7c", "metadata": {"taxonomy": ["Bacteria", "Proteobacteria", "Alphaproteobacteria", "Acetobacterales", "Acetobacteraceae", "Komagataeibacter"]}},{"id": "50c4b4dac87c412e3315cdc564d68ca7", "metadata": {"taxonomy": ["Bacteria", "Proteobacteria", "Gammaproteobacteria", "Oceanospirillales", "Alcanivoracaceae", "Alcanivorax", "uncultured bacterium"]}},{"id": "5e907a1ad13ba5bb2ab3f432990de9e2", "metadata": {"taxonomy": ["Bacteria", "Proteobacteria", "Alphaproteobacteria", "Rhizobiales", "Rhizobiaceae", "Ochrobactrum"]}},{"id": "30bf566dc1ca1da2f2eac48dac20d657", "metadata": {"taxonomy": ["Bacteria", "Cyanobacteria", "Oxyphotobacteria", "Chloroplast"]}},{"id": "2956bf292904baf90aed8efed70ac3d3", "metadata": {"taxonomy": ["Bacteria", "Proteobacteria", "Gammaproteobacteria", "Pseudomonadales", "Pseudomonadaceae", "Pseudomonas"]}},{"id": "0c913132c343f8f8e6529b23520f8005", "metadata": {"taxonomy": ["Bacteria", "Proteobacteria", "Gammaproteobacteria", "Enterobacteriales", "Enterobacteriaceae"]}},{"id": "6f6cafc232062ae379303c3353d69620", "metadata": {"taxonomy": ["Bacteria", "Proteobacteria", "Alphaproteobacteria", "Holosporales", "Holosporaceae", "uncultured"]}},{"id": "65b78339ec77fcc0a461e1866cdda42f", "metadata": {"taxonomy": ["Bacteria", "Acidobacteria", "Acidobacteriia", "Acidobacteriales", "Acidobacteriaceae (Subgroup 1)", "Terriglobus"]}},{"id": "65c55cc994a97642c0586e33e5a82c8b", "metadata": {"taxonomy": ["Bacteria", "Proteobacteria", "Gammaproteobacteria", "Oceanospirillales", "Saccharospirillaceae"]}},{"id": "ff8e60253529b588276e76b54e9a4dd6", "metadata": {"taxonomy": ["Bacteria", "Proteobacteria", "Alphaproteobacteria", "Acetobacterales", "Acetobacteraceae", "Komagataeibacter"]}},{"id": "10761e1527288b3dd83a54f5f4b88270", "metadata": {"taxonomy": ["Bacteria", "Proteobacteria", "Alphaproteobacteria", "Acetobacterales", "Acetobacteraceae", "Asaia"]}},{"id": "9066dc9efa02d9c3810a3f5bd0e0b530", "metadata": {"taxonomy": ["Bacteria", "Proteobacteria", "Gammaproteobacteria", "Betaproteobacteriales", "Burkholderiaceae", "Lampropedia"]}},{"id": "a45f372b18732bae3bdff7afad3362bd", "metadata": {"taxonomy": ["Bacteria", "Proteobacteria", "Alphaproteobacteria", "Rhodobacterales", "Rhodobacteraceae"]}},{"id": "52d611a13a73e2fc223dfaafcf6eec10", "metadata": {"taxonomy": ["Bacteria", "Proteobacteria", "Gammaproteobacteria", "Enterobacteriales", "Enterobacteriaceae", "Tatumella", "uncultured bacterium"]}},{"id": "d5415d69e7c21362440ed937449464d9", "metadata": {"taxonomy": ["Bacteria", "Actinobacteria", "Actinobacteria", "Micrococcales", "Microbacteriaceae", "Curtobacterium"]}},{"id": "2b741a4fe863dc2ee3fb904c56645315", "metadata": {"taxonomy": ["Bacteria", "Firmicutes", "Bacilli", "Bacillales", "Bacillaceae", "Bacillus"]}},{"id": "21f765ebbee0edfe257b61d2b20604ee", "metadata": {"taxonomy": ["Bacteria", "Proteobacteria", "Alphaproteobacteria", "Acetobacterales", "Acetobacteraceae", "Gluconobacter"]}},{"id": "fd1f00cc552b93ddf3f98a748614216b", "metadata": {"taxonomy": ["Bacteria", "Proteobacteria", "Gammaproteobacteria", "Cellvibrionales", "Cellvibrionaceae", "Cellvibrio", "uncultured bacterium"]}},{"id": "2d0758ece785c993f29d8a25160fbbaf", "metadata": {"taxonomy": ["Bacteria", "Firmicutes", "Clostridia", "Clostridiales", "Ruminococcaceae", "Ruminiclostridium 6", "uncultured bacterium"]}},{"id": "9124d65f758d5cb8785be406393f2662", "metadata": {"taxonomy": ["Bacteria", "Proteobacteria", "Alphaproteobacteria", "Rickettsiales", "Anaplasmataceae", "Wolbachia"]}},{"id": "e67ac262f12a6975f0df2424526c2b87", "metadata": {"taxonomy": ["Bacteria", "Bacteroidetes", "Bacteroidia", "Chitinophagales", "Chitinophagaceae"]}},{"id": "d2da0836463fef3c9f2bf4f1a2a59ecb", "metadata": {"taxonomy": ["Bacteria", "Proteobacteria", "Alphaproteobacteria", "Rhodobacterales", "Rhodobacteraceae", "uncultured"]}},{"id": "d9b23cb59736bb9cd73c35acc5215659", "metadata": {"taxonomy": ["Bacteria", "Actinobacteria", "Actinobacteria", "Micrococcales", "Microbacteriaceae"]}},{"id": "1e5a37dacdfe7196bbd7fa9a4f502f40", "metadata": {"taxonomy": ["Bacteria", "Proteobacteria", "Gammaproteobacteria", "Enterobacteriales", "Enterobacteriaceae", "Escherichia-Shigella"]}},{"id": "761c5199ab3eb0e7a26cf534b516859f", "metadata": {"taxonomy": ["Bacteria", "Bacteroidetes", "Bacteroidia", "Sphingobacteriales", "Sphingobacteriaceae", "Sphingobacterium"]}},{"id": "5d1ed5101309959df2142be5207e3cdd", "metadata": {"taxonomy": ["Bacteria", "Proteobacteria", "Alphaproteobacteria", "Acetobacterales", "Acetobacteraceae", "Gluconobacter"]}},{"id": "0a8de824004ccd194f36c11df8b23d69", "metadata": {"taxonomy": ["Bacteria", "Proteobacteria", "Gammaproteobacteria", "Enterobacteriales", "Enterobacteriaceae", "Enterobacter"]}},{"id": "a987cf1b095a7f0e23c111308cd36b6b", "metadata": {"taxonomy": ["Bacteria", "Firmicutes", "Bacilli", "Bacillales", "Bacillaceae", "Bacillus"]}},{"id": "f82e07dd82de6754a242699c5c6ade1d", "metadata": {"taxonomy": ["Bacteria", "Proteobacteria", "Alphaproteobacteria", "Rhodobacterales", "Rhodobacteraceae", "Ketogulonicigenium"]}},{"id": "887f9e1d3301b3879cc9a8a1888a2e22", "metadata": {"taxonomy": ["Bacteria", "Proteobacteria", "Gammaproteobacteria", "Oceanospirillales", "Halomonadaceae", "Marinospirillum"]}},{"id": "0359a173c502d65bb8f2256cf3f10794", "metadata": {"taxonomy": ["Bacteria", "Firmicutes", "Clostridia", "Clostridiales", "Ruminococcaceae", "Ruminiclostridium 6", "uncultured bacterium"]}},{"id": "07213e6cafafd2f5296e477f8348ab18", "metadata": {"taxonomy": ["Bacteria", "Proteobacteria", "Gammaproteobacteria", "Enterobacteriales", "Enterobacteriaceae", "Pantoea"]}},{"id": "250082534a833b0737c80ce3bb05e8ed", "metadata": {"taxonomy": ["Bacteria", "Bacteroidetes", "Bacteroidia", "Chitinophagales", "Chitinophagaceae", "Taibaiella", "uncultured bacterium"]}},{"id": "76c7cfdcbdb9864de7c2e94a05d2be53", "metadata": {"taxonomy": ["Bacteria", "Spirochaetes", "Spirochaetia", "Spirochaetales", "Spirochaetaceae"]}},{"id": "c89329ef32db0652b769db20712f11d6", "metadata": {"taxonomy": ["Bacteria", "Proteobacteria", "Alphaproteobacteria", "Acetobacterales", "Acetobacteraceae"]}},{"id": "f3766ebd06d5170f813a0b06afbf92cc", "metadata": {"taxonomy": ["Bacteria", "Proteobacteria", "Gammaproteobacteria", "Enterobacteriales", "Enterobacteriaceae", "Enterobacter"]}},{"id": "74145863a0c4b8a92843c582cfbefdc9", "metadata": {"taxonomy": ["Bacteria", "Proteobacteria", "Gammaproteobacteria", "Enterobacteriales", "Enterobacteriaceae", "Sodalis"]}},{"id": "fe8b21d541257d93e81e18b419df1991", "metadata": {"taxonomy": ["Bacteria", "Proteobacteria", "Gammaproteobacteria", "Xanthomonadales", "Rhodanobacteraceae", "uncultured", "uncultured bacterium"]}},{"id": "76ab6d5a76f3220f2b9fc558f83ff624", "metadata": {"taxonomy": ["Bacteria", "Proteobacteria", "Alphaproteobacteria", "Rhizobiales", "Rhizobiaceae", "Ochrobactrum"]}},{"id": "e57d28fa858b3bbb6fd3fafa98ca20aa", "metadata": {"taxonomy": ["Bacteria", "Proteobacteria", "Alphaproteobacteria", "Rhodobacterales", "Rhodobacteraceae"]}},{"id": "39367d64aeff2deabdce260b5e28a8ce", "metadata": {"taxonomy": ["Bacteria", "Proteobacteria", "Alphaproteobacteria", "Acetobacterales", "Acetobacteraceae", "Komagataeibacter"]}},{"id": "d182412b3e1de84cd8b9debadcd8da58", "metadata": {"taxonomy": ["Bacteria", "Proteobacteria", "Alphaproteobacteria", "Acetobacterales", "Acetobacteraceae", "Gluconobacter"]}},{"id": "8a2adf9828d5af47b1aca7fba2e6ed37", "metadata": {"taxonomy": ["Bacteria", "Proteobacteria", "Gammaproteobacteria", "Betaproteobacteriales", "Burkholderiaceae", "Aquabacterium", "uncultured bacterium"]}},{"id": "f5629c15c10ab530aea16600dd780f3c", "metadata": {"taxonomy": ["Bacteria", "Proteobacteria", "Alphaproteobacteria", "Rhizobiales", "Xanthobacteraceae", "Xanthobacter"]}},{"id": "43d7effacb83a27bd26e6612c47a1c95", "metadata": {"taxonomy": ["Bacteria", "Proteobacteria", "Alphaproteobacteria", "Rhizobiales", "Devosiaceae", "Devosia"]}},{"id": "e99fd160142c6a79c0830a115d5d972e", "metadata": {"taxonomy": ["Bacteria", "Firmicutes", "Clostridia", "Clostridiales", "Ruminococcaceae", "Ruminococcaceae UCG-014", "uncultured bacterium"]}},{"id": "9951455fe1ae43f044cdb0168aa09abd", "metadata": {"taxonomy": ["Bacteria", "Proteobacteria", "Alphaproteobacteria", "Caulobacterales", "Caulobacteraceae", "Brevundimonas"]}},{"id": "4fc9ca7ed3918c8616240e246ae433a3", "metadata": {"taxonomy": ["Bacteria", "Proteobacteria", "Gammaproteobacteria", "Enterobacteriales", "Enterobacteriaceae", "Buttiauxella"]}},{"id": "92e78b82aa99b2fdae194090c19ed103", "metadata": {"taxonomy": ["Bacteria", "Proteobacteria", "Gammaproteobacteria", "Orbales", "Orbaceae", "Gilliamella"]}},{"id": "8be7dc040a44c1f0fb1789c1f9791cbe", "metadata": {"taxonomy": ["Bacteria", "Bacteroidetes", "Bacteroidia", "Flavobacteriales", "Flavobacteriaceae", "Flavobacterium"]}},{"id": "41bbddc128f8b8ea5616ae7b5c3266e6", "metadata": {"taxonomy": ["Bacteria", "Proteobacteria", "Gammaproteobacteria", "Enterobacteriales", "Enterobacteriaceae", "Buttiauxella"]}},{"id": "085eb1cf7635bb7a77ffde19f1bcf088", "metadata": {"taxonomy": ["Bacteria", "Proteobacteria", "Alphaproteobacteria", "Acetobacterales", "Acetobacteraceae", "Acetobacter", "Acetobacter pasteurianus"]}},{"id": "e5046380481526bd5bba17da9f99dac4", "metadata": {"taxonomy": ["Bacteria", "Proteobacteria", "Gammaproteobacteria", "Xanthomonadales", "Rhodanobacteraceae", "Frateuria"]}},{"id": "c765447ede0f8de7924add6ce94e12c4", "metadata": {"taxonomy": ["Bacteria", "Firmicutes", "Bacilli", "Lactobacillales", "Leuconostocaceae", "Weissella"]}},{"id": "5bc568695f04bf7a520ca536da39fb8d", "metadata": {"taxonomy": ["Bacteria", "Proteobacteria", "Gammaproteobacteria", "Xanthomonadales", "Rhodanobacteraceae", "uncultured", "uncultured bacterium"]}},{"id": "ab0fbdec4bc47db6fe398de02641abdb", "metadata": {"taxonomy": ["Bacteria", "Firmicutes", "Bacilli", "Bacillales", "Bacillaceae", "Bacillus"]}},{"id": "3a065a20f9e196f6821cd31e44872257", "metadata": {"taxonomy": ["Bacteria", "Proteobacteria", "Alphaproteobacteria", "Acetobacterales", "Acetobacteraceae", "Acetobacter"]}},{"id": "132906f66518db81ccf679b0adf14c84", "metadata": {"taxonomy": ["Bacteria", "Bacteroidetes", "Bacteroidia", "Flavobacteriales", "Weeksellaceae", "Chryseobacterium"]}},{"id": "76d1df4b37e9267b384733468fb2b7f5", "metadata": {"taxonomy": ["Bacteria", "Bacteroidetes", "Bacteroidia", "Chitinophagales", "Chitinophagaceae"]}},{"id": "3de3b2f96793094a4e57095e645f4460", "metadata": {"taxonomy": ["Bacteria", "Proteobacteria", "Gammaproteobacteria", "Enterobacteriales", "Enterobacteriaceae", "Tatumella"]}},{"id": "5325351c9303da8b5e6dceffad10f4c8", "metadata": {"taxonomy": ["Bacteria", "Proteobacteria", "Alphaproteobacteria", "Acetobacterales", "Acetobacteraceae", "Acetobacter"]}},{"id": "a332f43f7e84028ebbdccf50556dad52", "metadata": {"taxonomy": ["Bacteria", "Bacteroidetes", "Bacteroidia", "Chitinophagales", "Chitinophagaceae", "Ferruginibacter"]}},{"id": "0471c1a635b5e1a5e11aab5a25e34892", "metadata": {"taxonomy": ["Bacteria", "Bacteroidetes", "Bacteroidia", "Bacteroidales", "Dysgonomonadaceae", "Dysgonomonas"]}},{"id": "5b28140d273bb57cbc9268423a3f201f", "metadata": {"taxonomy": ["Bacteria", "Firmicutes", "Clostridia", "Clostridiales", "Lachnospiraceae"]}},{"id": "b19d00ce51ce3ba96683a0d5c3bb6bf7", "metadata": {"taxonomy": ["Bacteria", "Proteobacteria", "Alphaproteobacteria", "Rhodobacterales", "Rhodobacteraceae", "Paracoccus", "uncultured bacterium"]}},{"id": "e17198e07ab9b1b89966c00746f23d04", "metadata": {"taxonomy": ["Bacteria", "Proteobacteria", "Alphaproteobacteria", "Acetobacterales", "Acetobacteraceae", "Gluconobacter"]}},{"id": "cd158c1db7058aedc82e190c77e7d090", "metadata": {"taxonomy": ["Bacteria", "Proteobacteria", "Gammaproteobacteria", "Enterobacteriales", "Enterobacteriaceae"]}},{"id": "c15e1da99a662b9d2fce88ad6a96508a", "metadata": {"taxonomy": ["Bacteria", "Proteobacteria", "Gammaproteobacteria", "Enterobacteriales", "Enterobacteriaceae", "Erwinia"]}},{"id": "d4a175a3e3d8017bce36878452b1e09a", "metadata": {"taxonomy": ["Bacteria", "Proteobacteria", "Gammaproteobacteria", "Enterobacteriales", "Enterobacteriaceae"]}},{"id": "691c471827d95454b3bddafddd87b7c0", "metadata": {"taxonomy": ["Bacteria", "Patescibacteria", "Saccharimonadia", "Saccharimonadales", "uncultured bacterium", "uncultured bacterium", "uncultured bacterium"]}},{"id": "a2bb057d09be55df22acf1ada49accbd", "metadata": {"taxonomy": ["Bacteria", "Firmicutes", "Clostridia", "Clostridiales", "Lachnospiraceae", "Lachnospiraceae NK4A136 group"]}},{"id": "8d5b840cef15f9e136a25ad968e66566", "metadata": {"taxonomy": ["Bacteria", "Proteobacteria", "Gammaproteobacteria", "Enterobacteriales", "Enterobacteriaceae"]}},{"id": "f8f024f6fd2bd8a2c957673d0f62b246", "metadata": {"taxonomy": ["Bacteria", "Proteobacteria", "Alphaproteobacteria", "Rickettsiales", "Mitochondria"]}},{"id": "0b487e1a70c4e3a552b21aaed3be247d", "metadata": {"taxonomy": ["Bacteria", "Actinobacteria", "Actinobacteria", "Micrococcales", "Microbacteriaceae", "Leucobacter"]}},{"id": "d5ebc9fa6bb3a59ea3521bc0b581e1ca", "metadata": {"taxonomy": ["Bacteria", "Bacteroidetes", "Bacteroidia", "Sphingobacteriales", "Sphingobacteriaceae", "Sphingobacterium"]}},{"id": "93feba18fbaa65e5bef363054e45ee96", "metadata": {"taxonomy": ["Bacteria", "Proteobacteria", "Alphaproteobacteria", "Rhodobacterales", "Rhodobacteraceae", "Rhodobacter"]}},{"id": "5fdc2b44e55be4ae61c603da5ba019fa", "metadata": {"taxonomy": ["Bacteria", "Proteobacteria", "Alphaproteobacteria", "Acetobacterales", "Acetobacteraceae", "Acetobacter"]}},{"id": "d03bc40a30ddcd330a072d32c61fe056", "metadata": {"taxonomy": ["Bacteria", "Bacteroidetes", "Bacteroidia", "Flavobacteriales", "Crocinitomicaceae", "Fluviicola", "uncultured bacterium"]}},{"id": "f51363adb5aa4eb2573c34c35501d42a", "metadata": {"taxonomy": ["Bacteria", "Verrucomicrobia", "Verrucomicrobiae", "Verrucomicrobiales", "Rubritaleaceae", "Luteolibacter", "uncultured bacterium"]}},{"id": "6370dd0d9aea5ed23ff231e48893ee56", "metadata": {"taxonomy": ["Bacteria", "Verrucomicrobia", "Verrucomicrobiae", "Opitutales", "Opitutaceae", "Lacunisphaera", "uncultured bacterium"]}},{"id": "c870afcfcbe4d04d2abaf90206324c3c", "metadata": {"taxonomy": ["Bacteria", "Proteobacteria", "Gammaproteobacteria", "Betaproteobacteriales", "Burkholderiaceae", "Lampropedia"]}},{"id": "2586650720537dcb46fdf5da7e9d1f5c", "metadata": {"taxonomy": ["Bacteria", "Firmicutes", "Bacilli", "Lactobacillales", "Leuconostocaceae", "Leuconostoc", "Leuconostoc pseudomesenteroides"]}},{"id": "0092bf2c9ffc2263ef2d1198c5f76912", "metadata": {"taxonomy": ["Bacteria", "Proteobacteria", "Alphaproteobacteria", "Acetobacterales", "Acetobacteraceae", "Acetobacter"]}},{"id": "599f78132f697b866fb93393feb1f680", "metadata": {"taxonomy": ["Bacteria", "Proteobacteria", "Gammaproteobacteria", "Enterobacteriales", "Enterobacteriaceae", "Pectobacterium"]}},{"id": "891849f6e131a9d8adcd19b67758ccf6", "metadata": {"taxonomy": ["Bacteria", "Verrucomicrobia", "Verrucomicrobiae", "Verrucomicrobiales", "Rubritaleaceae", "Roseibacillus"]}},{"id": "55550288950830cffa8a446354adb900", "metadata": {"taxonomy": ["Bacteria", "Proteobacteria", "Alphaproteobacteria", "Rhizobiales", "Devosiaceae", "Devosia", "uncultured bacterium"]}},{"id": "220b28c96a803ec429e44a639b080954", "metadata": {"taxonomy": ["Bacteria", "Bacteroidetes", "Bacteroidia", "Flavobacteriales", "Flavobacteriaceae", "Flavobacterium"]}},{"id": "3d63c8f027d757192d06d62b635b2183", "metadata": {"taxonomy": ["Bacteria", "Firmicutes", "Bacilli", "Bacillales", "Paenibacillaceae", "Paenibacillus"]}},{"id": "ac0b6161aabdc535d731e32e808638b3", "metadata": {"taxonomy": ["Bacteria", "Proteobacteria", "Gammaproteobacteria", "Betaproteobacteriales", "Burkholderiaceae", "Comamonas"]}},{"id": "c76e7d83e9166dc201bb4e8f156f2c41", "metadata": {"taxonomy": ["Bacteria", "Proteobacteria", "Alphaproteobacteria", "Acetobacterales", "Acetobacteraceae", "Gluconacetobacter"]}},{"id": "74be4cd50de5c2b3765ba1dab078e3f1", "metadata": {"taxonomy": ["Bacteria", "Firmicutes", "Bacilli", "Bacillales", "Bacillaceae", "Bacillus"]}},{"id": "f00ad0e057192dcfaeb3bb4ee0f75a0f", "metadata": {"taxonomy": ["Bacteria", "Proteobacteria", "Gammaproteobacteria", "Betaproteobacteriales", "Burkholderiaceae", "Variovorax"]}},{"id": "a6b0e98808f008c501e34ff15ea62226", "metadata": {"taxonomy": ["Bacteria", "Verrucomicrobia", "Verrucomicrobiae", "Verrucomicrobiales", "Rubritaleaceae", "Luteolibacter", "uncultured bacterium"]}},{"id": "b98b3e30c067bb2dd8a0fa52a55daa76", "metadata": {"taxonomy": ["Bacteria", "Proteobacteria", "Gammaproteobacteria", "Oceanospirillales", "Halomonadaceae", "Halomonas"]}},{"id": "10771707ca8dbf9deb25e5e007ef8004", "metadata": {"taxonomy": ["Bacteria", "Proteobacteria", "Deltaproteobacteria", "PB19"]}},{"id": "ca6bfb71950426c92f53b49d9306d877", "metadata": {"taxonomy": ["Bacteria", "Proteobacteria", "Gammaproteobacteria", "Enterobacteriales", "Enterobacteriaceae"]}},{"id": "9228c6baf4cf83b4e46f04486471b611", "metadata": {"taxonomy": ["Bacteria", "Bacteroidetes", "Bacteroidia", "Sphingobacteriales", "Sphingobacteriaceae", "Pedobacter"]}},{"id": "1470281695763624122ee0e7dce6096f", "metadata": {"taxonomy": ["Bacteria", "Firmicutes", "Clostridia", "Clostridiales", "Lachnospiraceae"]}},{"id": "764d99e370bf3a0762348f3f2c567775", "metadata": {"taxonomy": ["Bacteria", "Verrucomicrobia", "Verrucomicrobiae", "Verrucomicrobiales", "Rubritaleaceae", "Luteolibacter", "uncultured bacterium"]}},{"id": "70a5bdd71c1e0f381310a850fe2abe01", "metadata": {"taxonomy": ["Bacteria", "Firmicutes", "Bacilli", "Bacillales", "Bacillaceae", "Bacillus"]}},{"id": "c137838a24ce19cdaefde24acf8b693c", "metadata": {"taxonomy": ["Bacteria", "Proteobacteria", "Gammaproteobacteria", "Enterobacteriales", "Enterobacteriaceae", "Tatumella"]}},{"id": "9c92bdf44265f66d3fcf075372c47654", "metadata": {"taxonomy": ["Bacteria", "Proteobacteria", "Alphaproteobacteria", "Acetobacterales", "Acetobacteraceae", "Acetobacter"]}},{"id": "801be8c49ce6e06a5c91396a9c745a45", "metadata": {"taxonomy": ["Bacteria", "Proteobacteria", "Alphaproteobacteria", "Acetobacterales", "Acetobacteraceae", "Acetobacter"]}},{"id": "a7a5203bcd71e9522bee23095155cb13", "metadata": {"taxonomy": ["Bacteria", "Bacteroidetes", "Bacteroidia", "Cytophagales", "Spirosomaceae", "Leadbetterella", "uncultured bacterium"]}},{"id": "f5b0295a5261e3dae1210c2a0c78e3e6", "metadata": {"taxonomy": ["Bacteria", "Bacteroidetes", "Bacteroidia", "Cytophagales", "Spirosomaceae", "Persicitalea"]}},{"id": "84ea468527b95ed3a557cdf62d42c34e", "metadata": {"taxonomy": ["Bacteria", "Proteobacteria", "Alphaproteobacteria", "Rhodobacterales", "Rhodobacteraceae", "Paracoccus"]}},{"id": "a7bf818e1bc36532c0fdb33ff686eace", "metadata": {"taxonomy": ["Bacteria", "Firmicutes", "Bacilli", "Bacillales", "Bacillaceae", "Bacillus"]}},{"id": "4d79b66e7ff54884ea6dcbd610e8c1f6", "metadata": {"taxonomy": ["Bacteria", "Proteobacteria", "Alphaproteobacteria", "Acetobacterales", "Acetobacteraceae", "Acetobacter"]}},{"id": "974717f010c98203cba325c6eb809bbc", "metadata": {"taxonomy": ["Bacteria", "Bacteroidetes", "Bacteroidia", "Sphingobacteriales", "Sphingobacteriaceae", "Parapedobacter", "uncultured bacterium"]}},{"id": "82fbee013ef3f0373050886d68c1945a", "metadata": {"taxonomy": ["Bacteria", "Proteobacteria", "Alphaproteobacteria", "Sphingomonadales", "Sphingomonadaceae", "Novosphingobium"]}},{"id": "7bce63d3aa2ae49a9a1c3f36672282a7", "metadata": {"taxonomy": ["Bacteria", "Firmicutes", "Bacilli", "Lactobacillales", "Lactobacillaceae", "Lactobacillus"]}},{"id": "0ab2cff7ec5503451df01876684f420c", "metadata": {"taxonomy": ["Bacteria", "Proteobacteria", "Gammaproteobacteria", "Enterobacteriales", "Enterobacteriaceae", "Pectobacterium"]}},{"id": "9b87584f11490e854b1609a26110f02d", "metadata": {"taxonomy": ["Bacteria", "Proteobacteria", "Deltaproteobacteria", "Bdellovibrionales", "Bdellovibrionaceae", "Bdellovibrio", "uncultured bacterium"]}},{"id": "92310d024993d46aa2fdd6df20440844", "metadata": {"taxonomy": ["Bacteria", "Bacteroidetes", "Bacteroidia", "Chitinophagales", "Chitinophagaceae"]}},{"id": "8024d61a4507a49ef872f081600745a9", "metadata": {"taxonomy": ["Bacteria", "Proteobacteria", "Alphaproteobacteria", "Acetobacterales", "Acetobacteraceae", "Acetobacter"]}},{"id": "b41675112a3bb74203cfe9ff70da5427", "metadata": {"taxonomy": ["Bacteria", "Proteobacteria", "Alphaproteobacteria", "Acetobacterales", "Acetobacteraceae", "Gluconobacter"]}},{"id": "1e3aff746189b0d94bb71c73466503f9", "metadata": {"taxonomy": ["Bacteria", "Proteobacteria", "Gammaproteobacteria", "Legionellales", "Legionellaceae", "Legionella"]}},{"id": "f26c43bb58b7ae07a8360eff578cc952", "metadata": {"taxonomy": ["Bacteria", "Firmicutes", "Bacilli", "Lactobacillales", "Lactobacillaceae", "Lactobacillus", "Lactobacillus brevis"]}},{"id": "7cf47fbc3e36c283c789bc897d3f1625", "metadata": {"taxonomy": ["Bacteria", "Firmicutes", "Clostridia", "Clostridiales", "Lachnospiraceae", "Roseburia", "uncultured bacterium"]}},{"id": "1f636f4f3f8e0eff9cc9034d3993086a", "metadata": {"taxonomy": ["Bacteria", "Proteobacteria", "Alphaproteobacteria", "Sphingomonadales", "Sphingomonadaceae", "Sphingopyxis", "uncultured bacterium"]}},{"id": "b86ab86a8c99c61edc0c8512e20254c8", "metadata": {"taxonomy": ["Bacteria", "Tenericutes", "Mollicutes", "Acholeplasmatales", "Acholeplasmataceae", "Acholeplasma"]}},{"id": "d74a8a1d911793d4acb25ceac67a0a81", "metadata": {"taxonomy": ["Bacteria", "Proteobacteria", "Alphaproteobacteria", "Acetobacterales", "Acetobacteraceae", "Acetobacter"]}},{"id": "b4b7da5479ccfce31e30caef9f7fc82f", "metadata": {"taxonomy": ["Bacteria", "Proteobacteria", "Gammaproteobacteria", "Enterobacteriales", "Enterobacteriaceae", "Enterobacter"]}},{"id": "c7066fe65a79331772ef0fa50126bef9", "metadata": {"taxonomy": ["Bacteria", "Proteobacteria", "Gammaproteobacteria", "Enterobacteriales", "Enterobacteriaceae"]}},{"id": "2c797f9b0349fbb826d4b0f59872fde2", "metadata": {"taxonomy": ["Bacteria", "Bacteroidetes", "Bacteroidia", "Sphingobacteriales", "Sphingobacteriaceae", "Sphingobacterium"]}},{"id": "c7d723e7cacadfc5b27883eadd08b024", "metadata": {"taxonomy": ["Bacteria", "Proteobacteria", "Alphaproteobacteria", "Acetobacterales", "Acetobacteraceae", "Komagataeibacter"]}},{"id": "86fe03f36e0ab60f4a0af4dfce93050f", "metadata": {"taxonomy": ["Bacteria", "Patescibacteria", "Saccharimonadia", "Saccharimonadales", "uncultured bacterium", "uncultured bacterium", "uncultured bacterium"]}},{"id": "af8b8de9a9a2d092df4bd5222fed6d13", "metadata": {"taxonomy": ["Bacteria", "Actinobacteria", "Actinobacteria", "Micrococcales", "Microbacteriaceae", "Curtobacterium"]}},{"id": "197ba306a4a27ffc809ad49ed40dbc9b", "metadata": {"taxonomy": ["Bacteria", "Proteobacteria", "Gammaproteobacteria", "Betaproteobacteriales", "Burkholderiaceae", "Acidovorax"]}},{"id": "380e84109b1f4931de38aade19ca11c6", "metadata": {"taxonomy": ["Bacteria", "Proteobacteria", "Alphaproteobacteria", "Caulobacterales", "Caulobacteraceae", "Brevundimonas"]}},{"id": "6d845b979d9756a21a83051a5599cd0d", "metadata": {"taxonomy": ["Bacteria", "Proteobacteria", "Gammaproteobacteria", "Xanthomonadales", "Xanthomonadaceae"]}},{"id": "c362f449195108ec7bc8a4aa1e7743d7", "metadata": {"taxonomy": ["Bacteria", "Proteobacteria", "Alphaproteobacteria", "Acetobacterales", "Acetobacteraceae", "Gluconobacter"]}},{"id": "16445add0ea44ee70b5f7bb005399863", "metadata": {"taxonomy": ["Bacteria", "Firmicutes", "Clostridia", "Clostridiales", "Lachnospiraceae", "Anaerocolumna"]}},{"id": "e2ebe199b84f2d3c4a3f228e827e8133", "metadata": {"taxonomy": ["Bacteria", "Proteobacteria", "Gammaproteobacteria", "Betaproteobacteriales", "Burkholderiaceae", "Comamonas"]}},{"id": "5caabcf6d5357d037c1796b9b8135bcf", "metadata": {"taxonomy": ["Bacteria", "Firmicutes", "Bacilli", "Bacillales", "Bacillaceae", "Bacillus", "Bacillus sp."]}},{"id": "10ea073e1f9063086f18eeb47ac2f20a", "metadata": {"taxonomy": ["Bacteria", "Bacteroidetes", "Bacteroidia", "Sphingobacteriales", "Sphingobacteriaceae", "Sphingobacterium"]}},{"id": "fa5e8680db71073436056a05fce4171e", "metadata": {"taxonomy": ["Bacteria", "Bacteroidetes", "Bacteroidia", "Flavobacteriales", "Flavobacteriaceae", "Flavobacterium", "uncultured bacterium"]}},{"id": "2ed1c06f56868f68d0f8301fce17fdbf", "metadata": {"taxonomy": ["Bacteria", "Proteobacteria", "Gammaproteobacteria", "Betaproteobacteriales", "Burkholderiaceae", "Noviherbaspirillum"]}},{"id": "cf1271b58c193b9f1a877863a1614435", "metadata": {"taxonomy": ["Bacteria", "Firmicutes", "Clostridia", "Clostridiales", "Lachnospiraceae", "Lachnospira"]}},{"id": "1882fd340f5afaf7d9a7890e59b51727", "metadata": {"taxonomy": ["Bacteria", "Firmicutes", "Bacilli", "Lactobacillales", "Leuconostocaceae", "Weissella"]}},{"id": "a1b7c605190cc419fcbe7943530d0055", "metadata": {"taxonomy": ["Bacteria", "Proteobacteria", "Alphaproteobacteria", "Acetobacterales", "Acetobacteraceae", "Acetobacter", "Acetobacter pasteurianus"]}},{"id": "5464f0404cc9cd5c767c4f0956fda308", "metadata": {"taxonomy": ["Bacteria", "Bacteroidetes", "Bacteroidia", "Chitinophagales", "Chitinophagaceae"]}},{"id": "aa032a061540480262275698ce27ab66", "metadata": {"taxonomy": ["Bacteria", "Proteobacteria", "Gammaproteobacteria", "Xanthomonadales", "Rhodanobacteraceae", "Dyella"]}},{"id": "d2b734d072d65e00cde6309bf2e2b042", "metadata": {"taxonomy": ["Bacteria", "Proteobacteria", "Gammaproteobacteria", "Orbales", "Orbaceae"]}},{"id": "18ee18b057c516e59dca8a943df3b497", "metadata": {"taxonomy": ["Unassigned"]}},{"id": "a4d10f85096b9a64eec6e9fbad5c43bc", "metadata": {"taxonomy": ["Bacteria", "Firmicutes", "Clostridia", "Clostridiales", "Lachnospiraceae", "Anaerocolumna", "uncultured bacterium"]}},{"id": "4e9721cfe440386d539e3d6d93b8001c", "metadata": {"taxonomy": ["Bacteria", "Proteobacteria", "Alphaproteobacteria", "Acetobacterales", "Acetobacteraceae", "Acetobacter"]}},{"id": "780bc901731e90563ea601e97e4b440b", "metadata": {"taxonomy": ["Bacteria", "Proteobacteria", "Alphaproteobacteria", "Acetobacterales", "Acetobacteraceae", "Acetobacter"]}},{"id": "38f6b35ec6ad97bc46ad7edac8ec73a2", "metadata": {"taxonomy": ["Bacteria", "Proteobacteria", "Alphaproteobacteria", "Acetobacterales", "Acetobacteraceae", "Acetobacter"]}},{"id": "51a104e2a854e2ff3e8ef90d80403bce", "metadata": {"taxonomy": ["Bacteria", "Firmicutes", "Bacilli", "Lactobacillales", "Lactobacillaceae", "Lactobacillus"]}},{"id": "4fee674e3415dc11d8ffb88310a2f6de", "metadata": {"taxonomy": ["Bacteria", "Firmicutes", "Bacilli", "Bacillales", "Bacillaceae", "Bacillus"]}},{"id": "c7176838d39dd59363ac8a587b88affd", "metadata": {"taxonomy": ["Bacteria", "Proteobacteria", "Gammaproteobacteria", "Xanthomonadales", "Xanthomonadaceae", "Stenotrophomonas"]}},{"id": "c5698265426998335b073c62f5fa07c6", "metadata": {"taxonomy": ["Bacteria", "Proteobacteria", "Gammaproteobacteria", "Pseudomonadales", "Moraxellaceae", "Acinetobacter"]}},{"id": "785cbb72f975f7bbd8c756dcd6b40082", "metadata": {"taxonomy": ["Bacteria", "Proteobacteria", "Alphaproteobacteria", "Caulobacterales", "Caulobacteraceae", "Caulobacter"]}},{"id": "fb391725a6e4a355b0d2340bbdc6576f", "metadata": {"taxonomy": ["Bacteria", "Bacteroidetes", "Bacteroidia", "Chitinophagales", "Chitinophagaceae"]}},{"id": "ad3c6fd5720b504fc69bad3a904c0106", "metadata": {"taxonomy": ["Bacteria", "Bacteroidetes", "Bacteroidia", "Sphingobacteriales", "Sphingobacteriaceae", "Sphingobacterium"]}},{"id": "ecedcebee6c763a1e32b5e5f9f75a59c", "metadata": {"taxonomy": ["Bacteria", "Proteobacteria", "Gammaproteobacteria", "Enterobacteriales", "Enterobacteriaceae", "Enterobacter"]}},{"id": "b6bc862134f18204e8bb41320ef6789e", "metadata": {"taxonomy": ["Bacteria", "Actinobacteria", "Actinobacteria", "Micrococcales", "Cellulomonadaceae", "Cellulomonas"]}},{"id": "c0e2f49a41d7d58102b61aa48d01fe79", "metadata": {"taxonomy": ["Bacteria", "Proteobacteria", "Gammaproteobacteria", "Pseudomonadales", "Moraxellaceae", "Acinetobacter"]}},{"id": "6305fb503195235403f92b1e6297a6b5", "metadata": {"taxonomy": ["Bacteria", "Proteobacteria", "Alphaproteobacteria", "Acetobacterales", "Acetobacteraceae", "Gluconobacter"]}},{"id": "fd0ecdf11b63f2e0858ed224bdfad44f", "metadata": {"taxonomy": ["Bacteria", "Proteobacteria", "Gammaproteobacteria", "Pseudomonadales", "Moraxellaceae", "Acinetobacter"]}},{"id": "cfd63daf61de84b6887691c7ce9eb37e", "metadata": {"taxonomy": ["Bacteria", "Proteobacteria", "Alphaproteobacteria", "Sphingomonadales", "Sphingomonadaceae", "Novosphingobium"]}},{"id": "be74d4ba6348479b8ad1a8fc49e8f01f", "metadata": {"taxonomy": ["Bacteria", "Proteobacteria", "Gammaproteobacteria", "Betaproteobacteriales", "Burkholderiaceae"]}},{"id": "c2221479f5b9a317d55b694c4f35dd51", "metadata": {"taxonomy": ["Bacteria", "Proteobacteria", "Gammaproteobacteria", "Pseudomonadales", "Pseudomonadaceae", "Pseudomonas"]}},{"id": "ad5f53ed92c2f956bf4b8336af28cab8", "metadata": {"taxonomy": ["Bacteria", "Proteobacteria", "Alphaproteobacteria", "Acetobacterales", "Acetobacteraceae", "Acetobacter", "Acetobacter pasteurianus"]}},{"id": "cfa136f47c31f2c2e12ee8f04ad6cc5c", "metadata": {"taxonomy": ["Bacteria", "Proteobacteria", "Gammaproteobacteria", "Betaproteobacteriales", "Methylophilaceae", "Methylobacillus"]}},{"id": "9a28e281061c00d8fe3c94f3b4fa4d22", "metadata": {"taxonomy": ["Bacteria", "Proteobacteria", "Alphaproteobacteria", "Rhodobacterales", "Rhodobacteraceae"]}},{"id": "60b67baa5a98d9ac1f9f533310a375ad", "metadata": {"taxonomy": ["Bacteria", "Bacteroidetes", "Bacteroidia", "Flavobacteriales", "Crocinitomicaceae", "Fluviicola", "uncultured bacterium"]}},{"id": "8266568786b1158c5f1b8b0bf8bbf635", "metadata": {"taxonomy": ["Bacteria", "Proteobacteria", "Alphaproteobacteria", "Rhodobacterales", "Rhodobacteraceae"]}},{"id": "42e927361aafdcacbec704bfc01375ad", "metadata": {"taxonomy": ["Bacteria", "Firmicutes", "Erysipelotrichia", "Erysipelotrichales", "Erysipelotrichaceae", "Erysipelothrix", "uncultured bacterium"]}},{"id": "fcb68754deb209c0aa8afa38805aeae5", "metadata": {"taxonomy": ["Bacteria", "Bacteroidetes", "Bacteroidia", "Cytophagales", "Spirosomaceae", "Dyadobacter"]}},{"id": "14d5b8344acae226b515a745e8753f32", "metadata": {"taxonomy": ["Bacteria", "Proteobacteria", "Alphaproteobacteria", "Sphingomonadales", "Sphingomonadaceae", "Sphingobium"]}},{"id": "7c5f76e57b30443dff9f5f1fcfc68930", "metadata": {"taxonomy": ["Bacteria", "Bacteroidetes", "Bacteroidia", "Flavobacteriales", "Flavobacteriaceae", "Flavobacterium", "uncultured bacterium"]}},{"id": "456c3740ace5ebc6885028a641eae0ff", "metadata": {"taxonomy": ["Bacteria", "Bacteroidetes", "Bacteroidia", "Cytophagales", "Spirosomaceae", "Dyadobacter"]}},{"id": "650e98c2f4e4e93cdac36fee599a9d3e", "metadata": {"taxonomy": ["Bacteria", "Proteobacteria", "Gammaproteobacteria", "Enterobacteriales", "Enterobacteriaceae"]}},{"id": "b7f5815e26513988d67b73994b68cb9c", "metadata": {"taxonomy": ["Bacteria", "Bacteroidetes", "Bacteroidia", "Sphingobacteriales", "Sphingobacteriaceae", "Sphingobacterium"]}},{"id": "920c0c7ccb708f0eba0a2e0441af5a9b", "metadata": {"taxonomy": ["Bacteria", "Proteobacteria", "Alphaproteobacteria", "Acetobacterales", "Acetobacteraceae", "Acetobacter"]}},{"id": "fcb949d0ddccfb8606107988c9d97b63", "metadata": {"taxonomy": ["Bacteria", "Bacteroidetes", "Bacteroidia", "Sphingobacteriales", "Sphingobacteriaceae", "Olivibacter"]}},{"id": "03baf12ad292f994d7f000a6c177181d", "metadata": {"taxonomy": ["Bacteria", "Proteobacteria", "Alphaproteobacteria", "Acetobacterales", "Acetobacteraceae", "Gluconobacter"]}},{"id": "07e55ff0ac1389be40b6dd09ef1f0dc7", "metadata": {"taxonomy": ["Bacteria", "Proteobacteria", "Alphaproteobacteria", "Rhizobiales", "Devosiaceae", "Devosia"]}},{"id": "b50e987b5e74c346bafa3defb4186da5", "metadata": {"taxonomy": ["Bacteria", "Bacteroidetes", "Bacteroidia", "Chitinophagales", "Chitinophagaceae", "uncultured", "uncultured bacterium"]}},{"id": "5af726e2d7090268d7799ec50528baa8", "metadata": {"taxonomy": ["Bacteria", "Proteobacteria", "Gammaproteobacteria", "Xanthomonadales", "Rhodanobacteraceae", "Dyella"]}},{"id": "851dcc8f78eff8703967909cf6c95fca", "metadata": {"taxonomy": ["Bacteria", "Bacteroidetes", "Bacteroidia", "Chitinophagales", "Chitinophagaceae", "Taibaiella", "uncultured bacterium"]}},{"id": "7715f78e027512c0ad38b38dbc2552f5", "metadata": {"taxonomy": ["Bacteria", "Proteobacteria", "Alphaproteobacteria", "Rhodobacterales", "Rhodobacteraceae", "Rhodobacter"]}},{"id": "b817dbc24a5edeb5847e212c9f70293b", "metadata": {"taxonomy": ["Bacteria", "Firmicutes", "Bacilli", "Lactobacillales", "Streptococcaceae", "Streptococcus", "uncultured bacterium"]}},{"id": "5825956ab220d121893c9dd879d93281", "metadata": {"taxonomy": ["Bacteria", "Bacteroidetes", "Bacteroidia", "Sphingobacteriales", "Sphingobacteriaceae", "Sphingobacterium"]}},{"id": "49e1908d32c4e88379aebee8995ccba5", "metadata": {"taxonomy": ["Bacteria", "Proteobacteria", "Gammaproteobacteria", "Pseudomonadales", "Pseudomonadaceae", "Pseudomonas"]}},{"id": "7a76c2a0f7637c8e9168e81fe58a287e", "metadata": {"taxonomy": ["Bacteria", "Proteobacteria", "Alphaproteobacteria", "Rhizobiales", "Rhizobiaceae", "Ochrobactrum"]}},{"id": "e649317242b52f280124488c637c5558", "metadata": {"taxonomy": ["Bacteria", "Proteobacteria", "Deltaproteobacteria", "Bdellovibrionales", "Bdellovibrionaceae", "Bdellovibrio", "uncultured bacterium"]}},{"id": "b354eaa32d175b084ae876ceb7d6c085", "metadata": {"taxonomy": ["Bacteria", "Actinobacteria", "Actinobacteria", "Micrococcales", "Microbacteriaceae", "Leifsonia"]}},{"id": "a74762b55033ffb5fd00f734d0113311", "metadata": {"taxonomy": ["Bacteria", "Proteobacteria", "Gammaproteobacteria", "Pseudomonadales", "Moraxellaceae", "Acinetobacter", "uncultured bacterium"]}},{"id": "70569b2a2ec63f66e8f45082b70e1160", "metadata": {"taxonomy": ["Bacteria", "Bacteroidetes", "Bacteroidia", "Sphingobacteriales", "Sphingobacteriaceae", "Sphingobacterium"]}},{"id": "c1f03720efdf4a01c5b0bf0aeb71ae1b", "metadata": {"taxonomy": ["Bacteria", "Bacteroidetes", "Bacteroidia", "Sphingobacteriales", "Sphingobacteriaceae", "Sphingobacterium"]}},{"id": "81bf84476c9840575aabd53c9873100b", "metadata": {"taxonomy": ["Bacteria", "Proteobacteria", "Gammaproteobacteria", "Enterobacteriales", "Enterobacteriaceae"]}},{"id": "3aa2e88bc26d739ea7ae42ad46e5bb0d", "metadata": {"taxonomy": ["Bacteria", "Bacteroidetes", "Bacteroidia", "Chitinophagales", "Chitinophagaceae", "Taibaiella", "uncultured bacterium"]}},{"id": "dca7b03450c6dcc1a4cb40dcb2244ef3", "metadata": {"taxonomy": ["Bacteria", "Proteobacteria", "Gammaproteobacteria", "Betaproteobacteriales", "Burkholderiaceae", "Comamonas"]}},{"id": "9874edfe8bb19569a687abf98975c93f", "metadata": {"taxonomy": ["Bacteria", "Bacteroidetes", "Bacteroidia", "Sphingobacteriales", "Sphingobacteriaceae", "Sphingobacterium"]}},{"id": "cf975a56e01f65a520b8021bd72e29c2", "metadata": {"taxonomy": ["Bacteria", "Proteobacteria", "Gammaproteobacteria", "Betaproteobacteriales", "Burkholderiaceae", "Ramlibacter", "uncultured bacterium"]}},{"id": "345b97efae2c720a83d0cf2d74539d8c", "metadata": {"taxonomy": ["Bacteria", "Actinobacteria", "Actinobacteria", "Micrococcales", "Cellulomonadaceae", "Cellulomonas"]}},{"id": "f44031ecaa9079e7b84c62606d273e0b", "metadata": {"taxonomy": ["Bacteria", "Bacteroidetes", "Bacteroidia", "Sphingobacteriales", "Sphingobacteriaceae", "Sphingobacterium"]}},{"id": "36a525d54ce76e75f6b5f9cb9b6e67ad", "metadata": {"taxonomy": ["Bacteria", "Proteobacteria", "Gammaproteobacteria", "Pseudomonadales", "Moraxellaceae", "Acinetobacter"]}},{"id": "a4df61c7bc029123dc4fba1f16108b04", "metadata": {"taxonomy": ["Bacteria", "Actinobacteria", "Actinobacteria", "Propionibacteriales", "Nocardioidaceae", "Aeromicrobium"]}},{"id": "eb920ce952c5063d9325dcfc03491055", "metadata": {"taxonomy": ["Bacteria", "Verrucomicrobia", "Verrucomicrobiae", "Opitutales", "Puniceicoccaceae", "Cerasicoccus"]}},{"id": "f04c68a9fe68ad6ba973a10f25ab0581", "metadata": {"taxonomy": ["Bacteria", "Proteobacteria", "Alphaproteobacteria", "Rhodobacterales", "Rhodobacteraceae"]}},{"id": "4119b00b6d1c1f3a9ac8139c57b792f4", "metadata": {"taxonomy": ["Bacteria", "Proteobacteria", "Gammaproteobacteria", "Pseudomonadales", "Pseudomonadaceae", "Pseudomonas"]}},{"id": "daf67ae1124021a2573d9b8abab1b432", "metadata": {"taxonomy": ["Bacteria", "Proteobacteria", "Gammaproteobacteria", "Pseudomonadales", "Pseudomonadaceae", "Pseudomonas", "uncultured bacterium"]}},{"id": "d678f8e7fcab544564f171abfb9636d9", "metadata": {"taxonomy": ["Bacteria", "Bacteroidetes", "Bacteroidia", "Chitinophagales", "Chitinophagaceae", "Taibaiella", "uncultured bacterium"]}},{"id": "09d12a3b44bd41c8899bab96007274a2", "metadata": {"taxonomy": ["Bacteria", "Firmicutes", "Bacilli", "Lactobacillales", "Leuconostocaceae", "Weissella"]}},{"id": "9604a37b9062bfd3007dfbadc77aef5e", "metadata": {"taxonomy": ["Bacteria", "Proteobacteria", "Alphaproteobacteria", "Sphingomonadales", "Sphingomonadaceae"]}},{"id": "4dcec6ee4a9cd0d96ddb4a9246e8ca7f", "metadata": {"taxonomy": ["Bacteria", "Proteobacteria", "Gammaproteobacteria", "Enterobacteriales", "Enterobacteriaceae"]}},{"id": "85e580dccf54da602056d1ac7e3bdd4c", "metadata": {"taxonomy": ["Bacteria", "Firmicutes", "Bacilli", "Lactobacillales", "Leuconostocaceae", "Weissella"]}},{"id": "05441c993cdbab1abb7fad03065b0999", "metadata": {"taxonomy": ["Bacteria", "Proteobacteria", "Alphaproteobacteria", "Rhizobiales", "Rhizobiaceae", "Allorhizobium-Neorhizobium-Pararhizobium-Rhizobium"]}},{"id": "7833a2e82fec7fcfdbc5d1e339baacaa", "metadata": {"taxonomy": ["Bacteria", "Bacteroidetes", "Bacteroidia", "Sphingobacteriales", "Sphingobacteriaceae", "Sphingobacterium"]}},{"id": "f0ce8c852beffea442080a56a879a7f7", "metadata": {"taxonomy": ["Bacteria", "Firmicutes", "Bacilli", "Bacillales", "Paenibacillaceae", "Paenibacillus"]}},{"id": "bb8cd10f5a3e344d735bcf84908ef4a1", "metadata": {"taxonomy": ["Bacteria", "Proteobacteria", "Alphaproteobacteria", "Rhizobiales", "Rhizobiaceae", "Aminobacter"]}},{"id": "1ae6c05378ff14ae7acd9ff0dbfbda97", "metadata": {"taxonomy": ["Bacteria", "Proteobacteria", "Gammaproteobacteria", "Enterobacteriales", "Enterobacteriaceae", "Tatumella", "uncultured bacterium"]}},{"id": "57329407ac55897a14385208f01e1682", "metadata": {"taxonomy": ["Bacteria", "Proteobacteria", "Gammaproteobacteria", "Betaproteobacteriales", "Burkholderiaceae", "Ramlibacter", "uncultured bacterium"]}},{"id": "2c5646678653c1b8a0a5dbeb08b31fcd", "metadata": {"taxonomy": ["Bacteria", "Fusobacteria", "Fusobacteriia", "Fusobacteriales", "Leptotrichiaceae", "Oceanivirga", "uncultured bacterium"]}},{"id": "99893b73e9b50a53a16a7e05dad3e0b7", "metadata": {"taxonomy": ["Bacteria", "Firmicutes", "Bacilli", "Bacillales", "Bacillaceae", "Bacillus"]}},{"id": "33823913b0060661b2b5e0579525f207", "metadata": {"taxonomy": ["Bacteria", "Proteobacteria", "Alphaproteobacteria", "Rhodobacterales", "Rhodobacteraceae"]}},{"id": "190b4211866a5727ffb81231c3ded2ff", "metadata": {"taxonomy": ["Bacteria", "Proteobacteria", "Gammaproteobacteria", "Enterobacteriales", "Enterobacteriaceae", "Buttiauxella"]}},{"id": "6dfc9f835b33ef98cb29c7d22d0871c5", "metadata": {"taxonomy": ["Bacteria", "Verrucomicrobia", "Verrucomicrobiae", "Opitutales", "Puniceicoccaceae", "Cerasicoccus"]}},{"id": "4a369ac493605d448e96b964af13fc3e", "metadata": {"taxonomy": ["Bacteria", "Bacteroidetes", "Bacteroidia", "Flavobacteriales", "Weeksellaceae", "Elizabethkingia"]}},{"id": "0684e8a9ce0f358722d76f13599a5c01", "metadata": {"taxonomy": ["Bacteria", "Proteobacteria", "Alphaproteobacteria", "Acetobacterales", "Acetobacteraceae", "Komagataeibacter"]}},{"id": "67bf15cac07d89f7ef82b06190765a3d", "metadata": {"taxonomy": ["Bacteria", "Proteobacteria", "Gammaproteobacteria", "Enterobacteriales", "Enterobacteriaceae", "Providencia"]}},{"id": "a6ccee2d8f7aae1d140379dc28a8a798", "metadata": {"taxonomy": ["Bacteria", "Firmicutes", "Bacilli", "Bacillales", "Bacillaceae", "Oceanobacillus"]}},{"id": "78e867db367ed3036e6f2b3dfcd6b8d7", "metadata": {"taxonomy": ["Bacteria", "Proteobacteria", "Alphaproteobacteria", "Rhodobacterales", "Rhodobacteraceae", "uncultured"]}},{"id": "f76b44def2cbb681a696cf68aa88b5b7", "metadata": {"taxonomy": ["Bacteria", "Proteobacteria", "Gammaproteobacteria", "Enterobacteriales", "Enterobacteriaceae"]}},{"id": "081084ff5aecc9ab85de82a5e07df7d1", "metadata": {"taxonomy": ["Bacteria", "Bacteroidetes", "Bacteroidia", "Cytophagales", "Spirosomaceae", "Dyadobacter"]}},{"id": "fd7a12cc2e0a7359db0fea89090d13c2", "metadata": {"taxonomy": ["Bacteria", "Proteobacteria", "Gammaproteobacteria", "Orbales", "Orbaceae"]}},{"id": "d58c75c9322504d3429101ca77ff6a97", "metadata": {"taxonomy": ["Bacteria", "Proteobacteria", "Gammaproteobacteria", "Enterobacteriales", "Enterobacteriaceae", "Pantoea"]}},{"id": "05356a92915403e6f7414e765ba8f264", "metadata": {"taxonomy": ["Bacteria", "Proteobacteria", "Alphaproteobacteria", "Rhizobiales", "Rhizobiaceae"]}},{"id": "2793c28ace0c7002966584d4256471f7", "metadata": {"taxonomy": ["Bacteria", "Proteobacteria", "Gammaproteobacteria", "Enterobacteriales", "Enterobacteriaceae"]}},{"id": "5bc3c397378eb27d0e9a7e9a29c7a3a5", "metadata": {"taxonomy": ["Bacteria", "Proteobacteria", "Alphaproteobacteria", "Acetobacterales", "Acetobacteraceae", "Acetobacter"]}},{"id": "d4efb1ad263c69c8eab7a067d9d5d6d0", "metadata": {"taxonomy": ["Bacteria", "Firmicutes", "Bacilli", "Bacillales", "Bacillaceae", "Bacillus"]}},{"id": "cdfd11d13f337967b0de68df62fe3123", "metadata": {"taxonomy": ["Bacteria", "Firmicutes", "Bacilli", "Bacillales", "Bacillaceae", "Bacillus"]}},{"id": "950339ffa2ad9f234f5345499f605513", "metadata": {"taxonomy": ["Bacteria", "Proteobacteria", "Alphaproteobacteria", "Acetobacterales", "Acetobacteraceae", "Gluconobacter"]}},{"id": "172920bfde61aeb868c85f1274246b3e", "metadata": {"taxonomy": ["Bacteria", "Proteobacteria", "Gammaproteobacteria", "Cellvibrionales"]}},{"id": "e22bebefbc75d6329b01f59701f99189", "metadata": {"taxonomy": ["Bacteria", "Proteobacteria", "Gammaproteobacteria", "Enterobacteriales", "Enterobacteriaceae"]}},{"id": "0834d300bbf5fa7e9eda32ee071b8c72", "metadata": {"taxonomy": ["Bacteria", "Actinobacteria", "Actinobacteria", "Propionibacteriales", "Propionibacteriaceae", "Cutibacterium", "uncultured bacterium"]}},{"id": "7862d89b51f898ddb70b2eecd53ca501", "metadata": {"taxonomy": ["Bacteria", "Firmicutes", "Bacilli", "Bacillales", "Bacillaceae", "Bacillus"]}},{"id": "4fc476b8d531a97b14ba81e465925c9f", "metadata": {"taxonomy": ["Bacteria", "Proteobacteria", "Gammaproteobacteria", "Enterobacteriales", "Enterobacteriaceae", "Pantoea"]}},{"id": "525cd1911b475f21f6fa1606e822e77f", "metadata": {"taxonomy": ["Bacteria", "Firmicutes", "Bacilli", "Bacillales", "Paenibacillaceae", "Paenibacillus"]}},{"id": "6527b36dab56c3c4b104424051cf65f6", "metadata": {"taxonomy": ["Bacteria", "Proteobacteria", "Gammaproteobacteria", "Enterobacteriales", "Enterobacteriaceae"]}},{"id": "8811040b199d001033aecb368162cae8", "metadata": {"taxonomy": ["Bacteria", "Proteobacteria", "Gammaproteobacteria", "Betaproteobacteriales", "Burkholderiaceae", "Achromobacter"]}},{"id": "e9fd50e83af2d25a154929ad1911634d", "metadata": {"taxonomy": ["Bacteria", "Proteobacteria", "Gammaproteobacteria", "Pseudomonadales", "Moraxellaceae", "Acinetobacter"]}},{"id": "99ab826b973dd12683b84bb7d5277cd2", "metadata": {"taxonomy": ["Bacteria", "Proteobacteria", "Gammaproteobacteria", "Enterobacteriales", "Enterobacteriaceae", "Kosakonia"]}},{"id": "203cb2e11ca153307ff29106f3c8c69c", "metadata": {"taxonomy": ["Bacteria", "Firmicutes", "Clostridia", "Clostridiales", "Ruminococcaceae", "Ruminococcaceae UCG-014", "uncultured bacterium"]}},{"id": "c61c2f3e5a0e936cc322b9db348dd1be", "metadata": {"taxonomy": ["Bacteria", "Bacteroidetes", "Bacteroidia", "Chitinophagales", "Chitinophagaceae", "Taibaiella"]}},{"id": "47358ba6cf3998ecd7ddad8bad489da3", "metadata": {"taxonomy": ["Bacteria", "Bacteroidetes", "Bacteroidia", "Sphingobacteriales", "Sphingobacteriaceae", "Sphingobacterium"]}},{"id": "3822fd43f728d1992ed11163d1c339bb", "metadata": {"taxonomy": ["Bacteria", "Proteobacteria", "Gammaproteobacteria", "Betaproteobacteriales", "Burkholderiaceae", "Acidovorax"]}},{"id": "224766feb10e7158f1300196a2448cfc", "metadata": {"taxonomy": ["Bacteria", "Bacteroidetes", "Bacteroidia", "Flavobacteriales", "Weeksellaceae", "Chryseobacterium"]}},{"id": "493d60207408bc417d451f637a103b55", "metadata": {"taxonomy": ["Bacteria", "Bacteroidetes", "Bacteroidia", "Sphingobacteriales", "Sphingobacteriaceae", "Sphingobacterium"]}},{"id": "23a90c2f8633dab59485f76152e57135", "metadata": {"taxonomy": ["Bacteria", "Firmicutes", "Bacilli", "Lactobacillales", "Lactobacillaceae", "Lactobacillus", "Lactobacillus plantarum"]}},{"id": "a70f8f262eda0bda5f70e6ea9a8efbeb", "metadata": {"taxonomy": ["Bacteria", "Proteobacteria", "Gammaproteobacteria", "Enterobacteriales", "Enterobacteriaceae", "Enterobacter"]}},{"id": "de39b150d75ccd144139ed7c852f834b", "metadata": {"taxonomy": ["Bacteria", "Proteobacteria", "Alphaproteobacteria", "Sphingomonadales", "Sphingomonadaceae", "Sphingomonas", "uncultured bacterium"]}},{"id": "86a940588ba922b012da344796b47dd5", "metadata": {"taxonomy": ["Bacteria", "Proteobacteria", "Alphaproteobacteria", "Rhodobacterales", "Rhodobacteraceae"]}},{"id": "9642dd100b1125db84f182ed788ca6c5", "metadata": {"taxonomy": ["Bacteria", "Actinobacteria", "Actinobacteria", "Streptomycetales", "Streptomycetaceae", "Streptomyces"]}},{"id": "cfec9aa891998730515ad4b37377943f", "metadata": {"taxonomy": ["Bacteria", "Firmicutes", "Bacilli", "Bacillales", "Paenibacillaceae", "Paenibacillus"]}},{"id": "9b6af9b176d5ee14a71dfb12e70cc95e", "metadata": {"taxonomy": ["Bacteria", "Firmicutes", "Clostridia", "Clostridiales", "Lachnospiraceae", "Lachnoclostridium 5"]}},{"id": "7c2e0f39eccbcfd9b5789836a8564fd4", "metadata": {"taxonomy": ["Bacteria", "Proteobacteria", "Alphaproteobacteria", "Rhizobiales", "Beijerinckiaceae", "Methylobacterium", "uncultured bacterium"]}},{"id": "2aabeb544f0f2d2ab397fe92a4949d11", "metadata": {"taxonomy": ["Bacteria", "Proteobacteria", "Gammaproteobacteria", "Pseudomonadales", "Moraxellaceae", "Acinetobacter"]}},{"id": "1dcbdb09f476360ffefcba36d4531270", "metadata": {"taxonomy": ["Bacteria", "Bacteroidetes", "Bacteroidia", "Sphingobacteriales", "Sphingobacteriaceae", "Nubsella", "uncultured bacterium"]}},{"id": "1e9090f96cdcf5cb370e284176370c72", "metadata": {"taxonomy": ["Bacteria", "Proteobacteria", "Gammaproteobacteria", "Betaproteobacteriales", "Burkholderiaceae", "Bordetella"]}},{"id": "9464e647b816b1601f1c2e0361ed37bd", "metadata": {"taxonomy": ["Bacteria", "Bacteroidetes", "Bacteroidia", "Chitinophagales", "Chitinophagaceae", "Taibaiella", "uncultured bacterium"]}},{"id": "cff0dbcbb797bf97542490c6da207969", "metadata": {"taxonomy": ["Bacteria", "Proteobacteria", "Alphaproteobacteria", "Rhodobacterales", "Rhodobacteraceae", "Gemmobacter"]}},{"id": "638e39e13b8c446eb5883db5389c49f5", "metadata": {"taxonomy": ["Bacteria", "Proteobacteria", "Gammaproteobacteria", "Enterobacteriales", "Enterobacteriaceae"]}},{"id": "52b0aa0dfc4c2b07f6d8695dfe1dbe81", "metadata": {"taxonomy": ["Bacteria", "Proteobacteria", "Alphaproteobacteria", "Rhodobacterales", "Rhodobacteraceae", "Rhodobacter", "uncultured bacterium"]}},{"id": "a2fb375cb139f84d3b84b2bcfc213258", "metadata": {"taxonomy": ["Bacteria", "Bacteroidetes", "Bacteroidia", "Sphingobacteriales", "Sphingobacteriaceae", "Sphingobacterium"]}},{"id": "da1cfbecfafbad2aec3b3d648f533cff", "metadata": {"taxonomy": ["Bacteria", "Proteobacteria", "Alphaproteobacteria", "Rhodobacterales", "Rhodobacteraceae"]}},{"id": "b8c9b2342c58cef2c32d178d2b28a6a7", "metadata": {"taxonomy": ["Bacteria", "Proteobacteria", "Gammaproteobacteria", "Betaproteobacteriales", "Burkholderiaceae", "Noviherbaspirillum"]}},{"id": "ce43b7347bb17a4a0d608f738b9482ef", "metadata": {"taxonomy": ["Bacteria", "Proteobacteria", "Gammaproteobacteria", "Pseudomonadales", "Moraxellaceae", "Acinetobacter"]}},{"id": "4876568819194865e1b6b8ca465b4eb9", "metadata": {"taxonomy": ["Bacteria", "Proteobacteria", "Gammaproteobacteria", "Pseudomonadales", "Moraxellaceae", "Acinetobacter"]}},{"id": "03ebc6212d481d2f42e8ccbbae901870", "metadata": {"taxonomy": ["Bacteria", "Proteobacteria", "Alphaproteobacteria", "Rhizobiales", "Rhizobiaceae", "Allorhizobium-Neorhizobium-Pararhizobium-Rhizobium"]}},{"id": "7ac90e1106bc505b1d6f45decb780218", "metadata": {"taxonomy": ["Bacteria", "Proteobacteria", "Alphaproteobacteria", "Rhodobacterales", "Rhodobacteraceae", "Gemmobacter"]}},{"id": "c797eea221a0a85a2e6eb9b2cd6e96be", "metadata": {"taxonomy": ["Bacteria", "Bacteroidetes", "Bacteroidia", "Chitinophagales", "Chitinophagaceae", "uncultured"]}},{"id": "f057e9fc838cde6e0b7039bb058e1f4a", "metadata": {"taxonomy": ["Bacteria", "Bacteroidetes", "Bacteroidia", "Cytophagales", "Spirosomaceae", "Persicitalea"]}},{"id": "2113b929dfe82584c5cf64ab174a908e", "metadata": {"taxonomy": ["Bacteria", "Bacteroidetes", "Bacteroidia", "Sphingobacteriales", "Sphingobacteriaceae", "Olivibacter"]}},{"id": "ac99f74e4496388bfef5c3f0fa38e973", "metadata": {"taxonomy": ["Bacteria", "Proteobacteria", "Alphaproteobacteria", "Rhodobacterales", "Rhodobacteraceae"]}},{"id": "9b1a0b124c67ede6c042a9ddb7eb3ce9", "metadata": {"taxonomy": ["Bacteria", "Firmicutes", "Bacilli", "Bacillales", "Paenibacillaceae", "Paenibacillus"]}},{"id": "bccfa63900cd3624da6ea291f959de65", "metadata": {"taxonomy": ["Bacteria", "Proteobacteria", "Gammaproteobacteria", "Enterobacteriales", "Enterobacteriaceae", "Kluyvera"]}},{"id": "5550af8707bd40f670c4ebc19021737b", "metadata": {"taxonomy": ["Bacteria", "Proteobacteria", "Gammaproteobacteria", "Enterobacteriales", "Enterobacteriaceae"]}},{"id": "186c23f753760eb92ddd3a1bc1d76d85", "metadata": {"taxonomy": ["Bacteria", "Firmicutes", "Bacilli", "Lactobacillales", "Enterococcaceae", "Vagococcus", "uncultured bacterium"]}},{"id": "d05ff133134d2fd8b3251097edc9a874", "metadata": {"taxonomy": ["Bacteria", "Bacteroidetes", "Bacteroidia", "Sphingobacteriales", "Sphingobacteriaceae", "Sphingobacterium"]}},{"id": "4aabdcb1c56eeb7131224118a2509c51", "metadata": {"taxonomy": ["Bacteria", "Proteobacteria", "Gammaproteobacteria", "Xanthomonadales", "Xanthomonadaceae", "Pseudoxanthomonas"]}},{"id": "f9b0a8ac4ae3575e90ea1cc796a61a34", "metadata": {"taxonomy": ["Bacteria", "Firmicutes", "Bacilli", "Bacillales", "Staphylococcaceae", "Staphylococcus"]}},{"id": "853d95c8fd19cb2213b11ce094a5c082", "metadata": {"taxonomy": ["Bacteria", "Proteobacteria", "Gammaproteobacteria", "Enterobacteriales", "Enterobacteriaceae"]}},{"id": "8ca39bde44f901b5db15beab27cb881b", "metadata": {"taxonomy": ["Bacteria", "Fusobacteria", "Fusobacteriia", "Fusobacteriales", "Fusobacteriaceae", "Fusobacterium"]}},{"id": "2df22395736ae7905e1226c795983ead", "metadata": {"taxonomy": ["Bacteria", "Proteobacteria", "Alphaproteobacteria", "Acetobacterales", "Acetobacteraceae", "Gluconacetobacter"]}},{"id": "6009dee807f35d9ed9ec06a191c8c31c", "metadata": {"taxonomy": ["Bacteria", "Proteobacteria", "Gammaproteobacteria", "Betaproteobacteriales", "Burkholderiaceae", "Noviherbaspirillum"]}},{"id": "cdd6c8f661443a072c8e4d1e412a7059", "metadata": {"taxonomy": ["Bacteria", "Bacteroidetes", "Bacteroidia", "Flavobacteriales", "Weeksellaceae", "Moheibacter", "uncultured bacterium"]}},{"id": "b6f009a57c7cd8398a0953715f8bc076", "metadata": {"taxonomy": ["Bacteria", "Proteobacteria", "Gammaproteobacteria", "Enterobacteriales", "Enterobacteriaceae"]}},{"id": "aeb4286821dc0ba9488b220dcf8c708e", "metadata": {"taxonomy": ["Bacteria", "Firmicutes", "Clostridia", "Clostridiales", "Lachnospiraceae", "GCA-900066575", "uncultured bacterium"]}},{"id": "f026ab222f0cfe7c21a53989775e4be5", "metadata": {"taxonomy": ["Bacteria", "Bacteroidetes", "Bacteroidia", "Cytophagales", "Spirosomaceae", "Persicitalea"]}},{"id": "f83f50c8a4c788a25721115bdd398498", "metadata": {"taxonomy": ["Bacteria", "Proteobacteria", "Gammaproteobacteria", "Enterobacteriales", "Enterobacteriaceae", "Pantoea"]}},{"id": "59af3ec5dde9350ab1e8535f6673a4c9", "metadata": {"taxonomy": ["Bacteria", "Proteobacteria", "Alphaproteobacteria", "Rickettsiales", "Anaplasmataceae", "Wolbachia"]}},{"id": "b6ebb0b35e2d08ba6dbddffa8308f2fb", "metadata": {"taxonomy": ["Bacteria", "Bacteroidetes", "Bacteroidia", "Bacteroidales", "Dysgonomonadaceae", "Dysgonomonas", "uncultured bacterium"]}},{"id": "88e41154dc11b43197ed89996f02e64a", "metadata": {"taxonomy": ["Bacteria", "Bacteroidetes", "Bacteroidia", "Cytophagales", "Spirosomaceae", "Leadbetterella", "uncultured bacterium"]}},{"id": "088767eab4df4d4d6d43473ee9b2b588", "metadata": {"taxonomy": ["Bacteria", "Proteobacteria", "Gammaproteobacteria", "Betaproteobacteriales", "Burkholderiaceae"]}},{"id": "eb76e1f66c0107c5d8d446b3997ca02d", "metadata": {"taxonomy": ["Bacteria", "Bacteroidetes", "Bacteroidia", "Flavobacteriales", "Weeksellaceae", "Chryseobacterium"]}},{"id": "e29bf468efb432ca6b1f3a3e2500332b", "metadata": {"taxonomy": ["Bacteria", "Proteobacteria", "Gammaproteobacteria", "Enterobacteriales", "Enterobacteriaceae"]}},{"id": "bd872610e55161cc3f0463d6fdb26df2", "metadata": {"taxonomy": ["Bacteria", "Proteobacteria", "Gammaproteobacteria", "Betaproteobacteriales", "Burkholderiaceae", "Lampropedia"]}},{"id": "7e03111f53261693a347beec2af77a23", "metadata": {"taxonomy": ["Bacteria", "Proteobacteria", "Alphaproteobacteria", "Rhizobiales", "Rhizobiaceae", "Aminobacter"]}},{"id": "ac98dd3f5833e2465378627a55362d2d", "metadata": {"taxonomy": ["Bacteria", "Proteobacteria", "Gammaproteobacteria", "Betaproteobacteriales", "Burkholderiaceae", "Kerstersia"]}},{"id": "d50fe1618fa689f9cd46c10b66b4c2a0", "metadata": {"taxonomy": ["Bacteria", "Proteobacteria", "Gammaproteobacteria", "Enterobacteriales", "Enterobacteriaceae"]}},{"id": "121122e547032c781e1018a14047efda", "metadata": {"taxonomy": ["Bacteria", "Proteobacteria", "Gammaproteobacteria", "Xanthomonadales", "Rhodanobacteraceae", "Dokdonella"]}},{"id": "141e34d9ba695533c9bbae54346b2582", "metadata": {"taxonomy": ["Bacteria", "Proteobacteria", "Alphaproteobacteria", "Holosporales", "Holosporaceae", "uncultured", "uncultured bacterium"]}},{"id": "f7d0efc9241626fb3a73ffc46b1fe8fa", "metadata": {"taxonomy": ["Bacteria", "Firmicutes", "Clostridia", "Clostridiales", "Lachnospiraceae"]}},{"id": "cfc6cbe9eba36471d8af82e01aedb8cd", "metadata": {"taxonomy": ["Bacteria", "Firmicutes", "Clostridia", "Clostridiales", "Ruminococcaceae", "Ruminococcaceae NK4A214 group", "uncultured bacterium"]}},{"id": "120f10c04eb8d431281771074fc06a16", "metadata": {"taxonomy": ["Bacteria", "Firmicutes", "Bacilli", "Bacillales", "Bacillaceae", "Bacillus"]}},{"id": "66b733c21d68d8af1c64d43ece8d62b9", "metadata": {"taxonomy": ["Bacteria", "Proteobacteria", "Gammaproteobacteria", "Xanthomonadales", "Rhodanobacteraceae", "Dyella"]}},{"id": "8554c5d94c4815b788605c1b8ce77e1a", "metadata": {"taxonomy": ["Bacteria", "Proteobacteria", "Gammaproteobacteria", "Alteromonadales", "Alteromonadaceae", "Alishewanella"]}},{"id": "9885c56a60098eabe37989473c0094f2", "metadata": {"taxonomy": ["Bacteria", "Bacteroidetes", "Bacteroidia", "Chitinophagales", "Chitinophagaceae"]}},{"id": "6d969284be31221c17d0f4cbed95b6ae", "metadata": {"taxonomy": ["Bacteria", "Firmicutes", "Bacilli", "Lactobacillales", "Enterococcaceae", "Vagococcus", "uncultured bacterium"]}},{"id": "c6cc696580842a6b16f0cb325aa700ac", "metadata": {"taxonomy": ["Bacteria", "Bacteroidetes", "Bacteroidia", "Chitinophagales", "Chitinophagaceae", "Taibaiella", "uncultured bacterium"]}},{"id": "174872368223bcde1cf49a818f9e4b01", "metadata": {"taxonomy": ["Bacteria", "Proteobacteria", "Alphaproteobacteria", "Sphingomonadales", "Sphingomonadaceae", "Sphingomonas"]}},{"id": "0f1af1bc48c359636c069e81beb32155", "metadata": {"taxonomy": ["Bacteria", "Actinobacteria", "Actinobacteria", "Micrococcales", "Microbacteriaceae", "Microbacterium"]}},{"id": "376aafee6013a2941ff1c6d34b864f7b", "metadata": {"taxonomy": ["Bacteria", "Bacteroidetes", "Bacteroidia", "Flavobacteriales", "Crocinitomicaceae", "Fluviicola", "uncultured bacterium"]}},{"id": "8df3f76e0111f45618600a7c61e02f1e", "metadata": {"taxonomy": ["Bacteria", "Proteobacteria", "Gammaproteobacteria", "Pseudomonadales", "Pseudomonadaceae", "Pseudomonas", "Pseudomonas putida"]}},{"id": "a0b355658c149683b2b8604b233a9108", "metadata": {"taxonomy": ["Bacteria", "Proteobacteria", "Gammaproteobacteria", "Salinisphaerales", "Solimonadaceae", "Fontimonas"]}},{"id": "a5bc2ab9b1a8fe179617ce4fbba0ca05", "metadata": {"taxonomy": ["Bacteria", "Proteobacteria", "Alphaproteobacteria", "Rhodobacterales", "Rhodobacteraceae"]}},{"id": "ed9d9884797564b3865a74adabe9598c", "metadata": {"taxonomy": ["Bacteria", "Proteobacteria", "Alphaproteobacteria", "Acetobacterales", "Acetobacteraceae", "Gluconacetobacter"]}},{"id": "f87b65cae913011fdd70159578ef4575", "metadata": {"taxonomy": ["Bacteria", "Proteobacteria", "Alphaproteobacteria", "Acetobacterales", "Acetobacteraceae", "Roseomonas"]}},{"id": "29ca610922712c413f66004f41a34247", "metadata": {"taxonomy": ["Bacteria", "Proteobacteria", "Alphaproteobacteria", "Rhizobiales", "Rhizobiaceae"]}},{"id": "53b36105fda73b4990e6183b8f4fe4fe", "metadata": {"taxonomy": ["Bacteria", "Bacteroidetes", "Bacteroidia", "Bacteroidales", "Dysgonomonadaceae", "Dysgonomonas", "uncultured bacterium"]}},{"id": "1b67c3e1e2592507cd2ad62504bfed07", "metadata": {"taxonomy": ["Bacteria", "Bacteroidetes", "Bacteroidia", "Sphingobacteriales", "Sphingobacteriaceae", "Pedobacter"]}},{"id": "3e8aa4092b510883d4d88dbed23ce72f", "metadata": {"taxonomy": ["Bacteria", "Firmicutes", "Bacilli", "Lactobacillales", "Enterococcaceae", "Vagococcus"]}},{"id": "c998686dcedf479ef39fcd443ada2177", "metadata": {"taxonomy": ["Bacteria", "Bacteroidetes", "Bacteroidia", "Cytophagales", "Spirosomaceae", "Leadbetterella", "uncultured bacterium"]}},{"id": "99496c8f0160e2fa34d554dd97f8f98c", "metadata": {"taxonomy": ["Bacteria", "Patescibacteria", "Saccharimonadia", "Saccharimonadales", "uncultured bacterium", "uncultured bacterium", "uncultured bacterium"]}},{"id": "6e68ec8a28528416003b6dab17bb5a7e", "metadata": {"taxonomy": ["Bacteria", "Firmicutes", "Bacilli", "Bacillales", "Bacillaceae", "Bacillus", "Bacillus sp."]}},{"id": "025f5a70a1113486be19d8f2e37ffc85", "metadata": {"taxonomy": ["Bacteria", "Bacteroidetes", "Bacteroidia", "Sphingobacteriales", "Sphingobacteriaceae", "Sphingobacterium"]}},{"id": "f368c4d6a4ae4afb4e602bb6ab0b0357", "metadata": {"taxonomy": ["Bacteria", "Actinobacteria", "Actinobacteria", "Frankiales", "Nakamurellaceae", "Nakamurella"]}},{"id": "ebf73f22f3453e6b637c476d183e7a58", "metadata": {"taxonomy": ["Bacteria", "Proteobacteria", "Gammaproteobacteria", "Pseudomonadales", "Pseudomonadaceae", "Pseudomonas", "uncultured bacterium"]}},{"id": "8c3075c38529e12e94a027af9b85ecb1", "metadata": {"taxonomy": ["Bacteria", "Proteobacteria", "Gammaproteobacteria", "Xanthomonadales", "Xanthomonadaceae", "Stenotrophomonas"]}},{"id": "e64fcd3aec479cfa1fb64362ad27f25a", "metadata": {"taxonomy": ["Bacteria", "Proteobacteria", "Alphaproteobacteria", "Rhodobacterales", "Rhodobacteraceae", "uncultured"]}},{"id": "e0468b0a77ceb3f2932f28024902d4a2", "metadata": {"taxonomy": ["Bacteria", "Firmicutes", "Bacilli", "Lactobacillales", "Streptococcaceae", "Lactococcus"]}},{"id": "882072d74cd35063c73736ec4c4a4cdf", "metadata": {"taxonomy": ["Bacteria", "Proteobacteria", "Alphaproteobacteria", "Rhizobiales", "Xanthobacteraceae"]}},{"id": "3c56631c90a66abc5f3b12617a02824e", "metadata": {"taxonomy": ["Bacteria", "Proteobacteria", "Alphaproteobacteria", "Rhodobacterales", "Rhodobacteraceae", "Loktanella"]}},{"id": "803ddfb534240468eb129e62e1a02189", "metadata": {"taxonomy": ["Bacteria", "Proteobacteria", "Gammaproteobacteria", "Pseudomonadales", "Pseudomonadaceae", "Pseudomonas"]}},{"id": "79664111b317958d305544681f0bd3dd", "metadata": {"taxonomy": ["Bacteria", "Proteobacteria", "Alphaproteobacteria", "Sphingomonadales", "Sphingomonadaceae", "Sphingomonas"]}},{"id": "53a34ce1fa0858c7bea3f0af340054d3", "metadata": {"taxonomy": ["Bacteria", "Proteobacteria", "Alphaproteobacteria", "Rhizobiales", "Kaistiaceae", "Kaistia", "uncultured bacterium"]}},{"id": "bb6342e3875b6f189e8cdf6c962f4c66", "metadata": {"taxonomy": ["Bacteria", "Firmicutes", "Bacilli", "Lactobacillales", "Lactobacillaceae", "Lactobacillus", "Lactobacillus plantarum"]}},{"id": "c453e2e6e337f5be1e6986a28d03461f", "metadata": {"taxonomy": ["Bacteria", "Bacteroidetes", "Bacteroidia", "Sphingobacteriales", "Sphingobacteriaceae", "Sphingobacterium"]}},{"id": "5f5a9f9805fe1dd2ce5c6e150224d4c0", "metadata": {"taxonomy": ["Bacteria", "Proteobacteria", "Alphaproteobacteria", "Acetobacterales", "Acetobacteraceae", "Acetobacter"]}},{"id": "f7ded5e27069568dff302dc20e4a5f20", "metadata": {"taxonomy": ["Bacteria", "Firmicutes", "Bacilli", "Bacillales", "Bacillaceae", "Bacillus"]}},{"id": "e4cdd3e462c2052b67abe229d4da38cd", "metadata": {"taxonomy": ["Bacteria", "Proteobacteria", "Gammaproteobacteria", "Aeromonadales", "Aeromonadaceae", "Aeromonas"]}},{"id": "acc34a7e7a3d0f42db3055f3738169ed", "metadata": {"taxonomy": ["Bacteria", "Proteobacteria", "Alphaproteobacteria", "Rhizobiales", "Rhizobiaceae", "Ochrobactrum"]}},{"id": "4ba4de4997b438b6f045e7ff94522d48", "metadata": {"taxonomy": ["Bacteria", "Proteobacteria", "Gammaproteobacteria", "Betaproteobacteriales", "Neisseriaceae", "Neisseria", "uncultured bacterium"]}},{"id": "34c02bed6d1c6dfed4d5b241e961d124", "metadata": {"taxonomy": ["Bacteria", "Bacteroidetes", "Bacteroidia", "Chitinophagales", "Chitinophagaceae", "Taibaiella", "uncultured bacterium"]}},{"id": "31168e748f1da2e1fba4746928b6859f", "metadata": {"taxonomy": ["Bacteria", "Bacteroidetes", "Bacteroidia", "Bacteroidales", "Dysgonomonadaceae", "Dysgonomonas"]}},{"id": "1bcc9af16e9d1af3d73d17ab0031216c", "metadata": {"taxonomy": ["Bacteria", "Proteobacteria", "Gammaproteobacteria", "Enterobacteriales", "Enterobacteriaceae", "Buttiauxella"]}},{"id": "9f195def86234cd042292458281fcff1", "metadata": {"taxonomy": ["Bacteria", "Actinobacteria", "Actinobacteria", "Micrococcales", "Dermabacteraceae", "Brachybacterium"]}},{"id": "2390786917072aba77d09c19aed96629", "metadata": {"taxonomy": ["Bacteria", "Firmicutes", "Bacilli", "Bacillales", "Paenibacillaceae", "Paenibacillus"]}},{"id": "56b52442dffa3d57e570a6b744ffd5cc", "metadata": {"taxonomy": ["Bacteria", "Proteobacteria", "Gammaproteobacteria", "Enterobacteriales", "Enterobacteriaceae"]}},{"id": "627c55090989e43930505db0c397d971", "metadata": {"taxonomy": ["Bacteria", "Proteobacteria", "Gammaproteobacteria", "Enterobacteriales", "Enterobacteriaceae", "Kosakonia"]}},{"id": "dd7632a5779117680888e7962bcc18b2", "metadata": {"taxonomy": ["Bacteria", "Proteobacteria", "Gammaproteobacteria", "Enterobacteriales", "Enterobacteriaceae"]}},{"id": "d14a868d1f4fae91d2ee71ce5f29b649", "metadata": {"taxonomy": ["Bacteria", "Bacteroidetes", "Bacteroidia", "Cytophagales", "Spirosomaceae", "Leadbetterella", "uncultured bacterium"]}},{"id": "a32a285f3f77e2f3f9e70291756f5f52", "metadata": {"taxonomy": ["Bacteria", "Actinobacteria", "Actinobacteria", "Micrococcales"]}},{"id": "995df0dedaef6713271aa8ebc0ddd9a3", "metadata": {"taxonomy": ["Bacteria", "Bacteroidetes", "Bacteroidia", "Bacteroidales", "Dysgonomonadaceae", "Dysgonomonas"]}},{"id": "d6e01bcd2a40d852c288294a14a7d893", "metadata": {"taxonomy": ["Bacteria", "Bacteroidetes", "Bacteroidia", "Bacteroidales", "Dysgonomonadaceae", "Dysgonomonas"]}},{"id": "727468e1609634b15fb02f62fbb327d4", "metadata": {"taxonomy": ["Bacteria", "Firmicutes", "Bacilli", "Bacillales", "Bacillaceae", "Bacillus"]}},{"id": "fa184b01037124be8e002a139017fe51", "metadata": {"taxonomy": ["Bacteria", "Proteobacteria", "Gammaproteobacteria", "Orbales", "Orbaceae"]}},{"id": "3a3288804630369ace8513e135e63ac1", "metadata": {"taxonomy": ["Bacteria", "Proteobacteria", "Gammaproteobacteria", "Enterobacteriales", "Enterobacteriaceae", "Pantoea"]}},{"id": "ff0b62523430b727ddcc2550a61f4127", "metadata": {"taxonomy": ["Bacteria", "Bacteroidetes", "Bacteroidia", "Flavobacteriales", "Flavobacteriaceae", "Flavobacterium"]}},{"id": "e065be0801bb7accd036b24dab6c12a6", "metadata": {"taxonomy": ["Bacteria", "Bacteroidetes", "Bacteroidia", "Sphingobacteriales", "Sphingobacteriaceae", "Sphingobacterium"]}},{"id": "9c49312929510fb2f3e65d5c5ce91351", "metadata": {"taxonomy": ["Bacteria", "Proteobacteria", "Alphaproteobacteria", "Rhodobacterales", "Rhodobacteraceae"]}},{"id": "8b7dff0579227391f805bc8884fec83c", "metadata": {"taxonomy": ["Bacteria", "Proteobacteria", "Gammaproteobacteria", "Enterobacteriales", "Enterobacteriaceae", "Cronobacter"]}},{"id": "9eee80d190ec86acbccba5d027de6378", "metadata": {"taxonomy": ["Bacteria", "Patescibacteria", "Saccharimonadia", "Saccharimonadales", "uncultured bacterium", "uncultured bacterium", "uncultured bacterium"]}},{"id": "dc1f8aee94af2e88406731be4bd6c4d8", "metadata": {"taxonomy": ["Bacteria", "Bacteroidetes", "Bacteroidia", "Chitinophagales", "Chitinophagaceae"]}},{"id": "b5fcc257636e274359f8a47e11dc11eb", "metadata": {"taxonomy": ["Bacteria", "Actinobacteria", "Actinobacteria", "Micrococcales", "Demequinaceae", "Demequina"]}},{"id": "8f09b243d375cff85e0dba5961251eb0", "metadata": {"taxonomy": ["Bacteria", "Bacteroidetes", "Bacteroidia", "Cytophagales", "Spirosomaceae", "Dyadobacter"]}},{"id": "625c8c05d801f9fb99ed23ef541b05f7", "metadata": {"taxonomy": ["Bacteria", "Proteobacteria", "Alphaproteobacteria", "Sphingomonadales", "Sphingomonadaceae", "Sphingomonas"]}},{"id": "3a3da0f4cc785d2e172669f1d79233c4", "metadata": {"taxonomy": ["Bacteria", "Bacteroidetes", "Bacteroidia", "Cytophagales", "Spirosomaceae", "Spirosoma"]}},{"id": "2f487ccc536cb834cb103ad7239946f1", "metadata": {"taxonomy": ["Bacteria", "Firmicutes", "Bacilli", "Bacillales", "Bacillaceae", "Bacillus"]}},{"id": "02caf60d1deb5dfa1389ec10f20f6d3f", "metadata": {"taxonomy": ["Bacteria", "Proteobacteria", "Alphaproteobacteria", "Sphingomonadales", "Sphingomonadaceae", "Sphingobium"]}},{"id": "cd96742fc50cfd273f4d31003165a109", "metadata": {"taxonomy": ["Bacteria", "Bacteroidetes", "Bacteroidia", "Flavobacteriales", "Weeksellaceae", "Empedobacter"]}},{"id": "c5e3a1c53874422b6231c54d8924f676", "metadata": {"taxonomy": ["Bacteria", "Firmicutes", "Clostridia", "Clostridiales", "Lachnospiraceae", "uncultured", "uncultured bacterium"]}},{"id": "ffc4195529c2db6bbe2a52731bfc8289", "metadata": {"taxonomy": ["Bacteria", "Cyanobacteria", "Oxyphotobacteria", "Chloroplast"]}},{"id": "a80bdc1a7975f47f5f889ff8bfdf858f", "metadata": {"taxonomy": ["Bacteria", "Proteobacteria", "Gammaproteobacteria", "Betaproteobacteriales", "Burkholderiaceae"]}},{"id": "ed40767cc5a3d0c7edc1df22e6b4bcfb", "metadata": {"taxonomy": ["Bacteria", "Proteobacteria", "Gammaproteobacteria", "Enterobacteriales", "Enterobacteriaceae", "Pantoea"]}},{"id": "6dcae559929112c3a193b45650f719b5", "metadata": {"taxonomy": ["Bacteria", "Bacteroidetes", "Bacteroidia", "Cytophagales", "Spirosomaceae", "Dyadobacter"]}},{"id": "7f04d76552a75b6f139084937e825cbb", "metadata": {"taxonomy": ["Bacteria", "Bacteroidetes", "Bacteroidia", "Bacteroidales", "Dysgonomonadaceae", "Dysgonomonas"]}},{"id": "33151828cac8fba23a65b72086a7798a", "metadata": {"taxonomy": ["Bacteria", "Firmicutes", "Clostridia", "Clostridiales", "Lachnospiraceae", "Roseburia", "uncultured bacterium"]}},{"id": "4b1858c4c276c65445e3b22a140ac802", "metadata": {"taxonomy": ["Bacteria", "Proteobacteria", "Alphaproteobacteria", "Rhizobiales", "Devosiaceae", "Devosia"]}},{"id": "762c63675bd3abb9f7fa2461ed77cc0d", "metadata": {"taxonomy": ["Bacteria", "Verrucomicrobia", "Verrucomicrobiae", "Verrucomicrobiales", "Rubritaleaceae", "Luteolibacter", "uncultured bacterium"]}},{"id": "5909d0a164656a6f230bfbea21cc0f83", "metadata": {"taxonomy": ["Bacteria", "Bacteroidetes", "Bacteroidia", "Sphingobacteriales", "Sphingobacteriaceae", "Sphingobacterium"]}},{"id": "74ea4f02fead2a9279792ee20adf5408", "metadata": {"taxonomy": ["Bacteria", "Firmicutes", "Bacilli", "Bacillales", "Staphylococcaceae", "Staphylococcus"]}},{"id": "0d03b50b07f2afa8740de887686ed3a8", "metadata": {"taxonomy": ["Bacteria", "Bacteroidetes", "Bacteroidia", "Cytophagales", "Spirosomaceae", "Spirosoma"]}},{"id": "951e361a309619693be2ed705d6171d6", "metadata": {"taxonomy": ["Bacteria", "Proteobacteria", "Gammaproteobacteria", "Enterobacteriales", "Enterobacteriaceae", "Pantoea"]}},{"id": "e887bfaefe34eafb9cf8d94bb5007afa", "metadata": {"taxonomy": ["Bacteria", "Proteobacteria", "Alphaproteobacteria", "Rhodobacterales", "Rhodobacteraceae"]}},{"id": "2703139530bb8b50e9aceb5ca7729739", "metadata": {"taxonomy": ["Bacteria", "Bacteroidetes", "Bacteroidia", "Bacteroidetes VC2.1 Bac22"]}},{"id": "3f0d841c4c3c30a3660be6dbbe790ed9", "metadata": {"taxonomy": ["Bacteria", "Proteobacteria", "Alphaproteobacteria", "Caulobacterales", "Hyphomonadaceae", "Hyphomonas", "uncultured bacterium"]}},{"id": "66b3ba69267ec301e6d1f8981d881583", "metadata": {"taxonomy": ["Bacteria", "Proteobacteria", "Gammaproteobacteria", "Enterobacteriales", "Enterobacteriaceae", "Tatumella", "uncultured bacterium"]}},{"id": "b30771409f85152c08affd18bdfd2cff", "metadata": {"taxonomy": ["Bacteria", "Proteobacteria", "Gammaproteobacteria", "Betaproteobacteriales", "Neisseriaceae", "Neisseria", "uncultured bacterium"]}},{"id": "6205b9ccc44bf8bd44aeb5269e518546", "metadata": {"taxonomy": ["Bacteria", "Proteobacteria", "Alphaproteobacteria", "Sphingomonadales", "Sphingomonadaceae", "Sphingobium"]}},{"id": "2a488db8a698f43f871b55b3f3744c73", "metadata": {"taxonomy": ["Bacteria", "Bacteroidetes", "Bacteroidia", "Chitinophagales", "Chitinophagaceae", "Sediminibacterium"]}},{"id": "c98f1e3288fbb1698e9857118c1c6644", "metadata": {"taxonomy": ["Bacteria", "Verrucomicrobia", "Verrucomicrobiae", "Verrucomicrobiales", "Rubritaleaceae", "Luteolibacter", "uncultured bacterium"]}},{"id": "60479555d6c76c0899367cf90c65d233", "metadata": {"taxonomy": ["Bacteria", "Firmicutes", "Bacilli", "Bacillales", "Bacillaceae", "Bacillus"]}},{"id": "3c05a41d8eae09dcc62354a4e225329a", "metadata": {"taxonomy": ["Bacteria", "Proteobacteria", "Gammaproteobacteria", "Pseudomonadales", "Pseudomonadaceae", "Pseudomonas"]}},{"id": "b282ff0c448c7075b73100a5f4485907", "metadata": {"taxonomy": ["Bacteria", "Proteobacteria", "Gammaproteobacteria", "Betaproteobacteriales", "Methylophilaceae", "Methylobacillus"]}},{"id": "d693b0115f98e83d42410f908a5d64dc", "metadata": {"taxonomy": ["Bacteria", "Bacteroidetes", "Bacteroidia", "Cytophagales", "Spirosomaceae", "Dyadobacter"]}},{"id": "a63128c4e2f679060a82a66ff33a958b", "metadata": {"taxonomy": ["Bacteria", "Actinobacteria", "Actinobacteria", "Corynebacteriales", "Corynebacteriaceae", "Lawsonella", "uncultured bacterium"]}},{"id": "cc7292a74e29f62b27e50ebef6fb1f4a", "metadata": {"taxonomy": ["Bacteria", "Proteobacteria", "Gammaproteobacteria", "Betaproteobacteriales", "Burkholderiaceae", "Massilia", "uncultured bacterium"]}},{"id": "cd8cfb7c3aadaf13fdcc78c65c97dd8d", "metadata": {"taxonomy": ["Bacteria", "Bacteroidetes", "Bacteroidia", "Chitinophagales", "Chitinophagaceae", "Asinibacterium"]}},{"id": "d3f51316e2210324e41316181f83523b", "metadata": {"taxonomy": ["Bacteria", "Proteobacteria", "Alphaproteobacteria", "Rhizobiales", "Xanthobacteraceae", "Bradyrhizobium"]}},{"id": "a2c70013fc04512b0b58694105e8b3fd", "metadata": {"taxonomy": ["Bacteria", "Firmicutes", "Bacilli", "Bacillales", "Paenibacillaceae", "Paenibacillus"]}},{"id": "6de94cda89726d171fc78894e5ccf1f7", "metadata": {"taxonomy": ["Bacteria", "Proteobacteria", "Gammaproteobacteria", "Enterobacteriales", "Enterobacteriaceae"]}},{"id": "efeb54f790a7848cd3559537f3ddb4c9", "metadata": {"taxonomy": ["Bacteria", "Proteobacteria", "Deltaproteobacteria", "Myxococcales", "Polyangiaceae", "Pajaroellobacter"]}},{"id": "94ec03f5d8abdc5ecb06d8fccb4ac5c6", "metadata": {"taxonomy": ["Bacteria", "Proteobacteria", "Alphaproteobacteria", "Rhizobiales", "Beijerinckiaceae", "Bosea"]}},{"id": "1e953c52bd32d3ade49b7fe4dbbb883b", "metadata": {"taxonomy": ["Bacteria", "Proteobacteria", "Alphaproteobacteria", "Sphingomonadales", "Sphingomonadaceae", "Novosphingobium"]}},{"id": "2bb61385d84859412eea6540f68d7e10", "metadata": {"taxonomy": ["Bacteria", "Proteobacteria", "Gammaproteobacteria", "Enterobacteriales", "Enterobacteriaceae", "Kosakonia"]}},{"id": "00eaa1ece84ec04e9bd7a08f4676a965", "metadata": {"taxonomy": ["Bacteria", "Proteobacteria", "Gammaproteobacteria", "Enterobacteriales", "Enterobacteriaceae", "Escherichia-Shigella"]}},{"id": "8ec26e1b345eaf5b7664d8c1ea59ddca", "metadata": {"taxonomy": ["Bacteria", "Bacteroidetes", "Bacteroidia", "Bacteroidales", "Dysgonomonadaceae", "Dysgonomonas", "uncultured bacterium"]}},{"id": "daed65e8867f3aa9122d34017b476a89", "metadata": {"taxonomy": ["Unassigned"]}},{"id": "42238c4200f042016e976bfa5d03fdb8", "metadata": {"taxonomy": ["Bacteria", "Bacteroidetes", "Bacteroidia", "Cytophagales", "Spirosomaceae", "Dyadobacter"]}},{"id": "f96fe1d927954206c59908030bb5fd6a", "metadata": {"taxonomy": ["Bacteria", "Proteobacteria", "Deltaproteobacteria", "Bdellovibrionales", "Bdellovibrionaceae", "Bdellovibrio"]}},{"id": "26740011e9350e2736fd13a15c067fad", "metadata": {"taxonomy": ["Bacteria", "Proteobacteria", "Deltaproteobacteria", "PB19"]}},{"id": "201a58d06e563e37781f83d09a6e525b", "metadata": {"taxonomy": ["Bacteria", "Proteobacteria", "Gammaproteobacteria", "Enterobacteriales", "Enterobacteriaceae", "Enterobacter"]}},{"id": "831293b18f513c5fe88495ce79bb93ba", "metadata": {"taxonomy": ["Bacteria", "Proteobacteria", "Alphaproteobacteria", "Rickettsiales", "Anaplasmataceae", "Wolbachia"]}},{"id": "1634fcc27451b872a8e366097f0116e9", "metadata": {"taxonomy": ["Bacteria", "Cyanobacteria", "Oxyphotobacteria", "Chloroplast"]}},{"id": "8bf757e49e6e43ced92b3b19b2588239", "metadata": {"taxonomy": ["Bacteria", "Actinobacteria", "Actinobacteria", "Micrococcales", "Microbacteriaceae", "Microbacterium"]}},{"id": "53d16b20a9d27f66df1027f02a8b2298", "metadata": {"taxonomy": ["Bacteria", "Firmicutes", "Bacilli", "Bacillales", "Paenibacillaceae", "Paenibacillus"]}},{"id": "1a89f02dcda12a0fccff79addfaffa1f", "metadata": {"taxonomy": ["Bacteria", "Proteobacteria", "Gammaproteobacteria", "Betaproteobacteriales", "Burkholderiaceae", "Achromobacter"]}},{"id": "a0c80541d5962680d7367eaf853306fe", "metadata": {"taxonomy": ["Bacteria", "Bacteroidetes", "Bacteroidia", "Flavobacteriales", "Weeksellaceae", "Chryseobacterium"]}},{"id": "c61d4a7b2cba3f73318f6be9f75eceea", "metadata": {"taxonomy": ["Bacteria", "Proteobacteria", "Gammaproteobacteria", "Oceanospirillales", "Halomonadaceae", "Carnimonas", "uncultured bacterium"]}},{"id": "917aef90c8ab4af32fa7ca8fc2fef1c3", "metadata": {"taxonomy": ["Bacteria", "Proteobacteria", "Gammaproteobacteria", "Enterobacteriales", "Enterobacteriaceae", "Pantoea"]}},{"id": "7606088dfa73595e4013287a44a066a6", "metadata": {"taxonomy": ["Bacteria", "Planctomycetes", "Planctomycetacia", "Gemmatales", "Gemmataceae", "Gemmata", "uncultured bacterium"]}},{"id": "c2fe0aa42b283ed36419bfc5edef783f", "metadata": {"taxonomy": ["Bacteria", "Proteobacteria", "Alphaproteobacteria", "Sphingomonadales", "Sphingomonadaceae", "Sphingomonas"]}},{"id": "fcb25ece485dc60b8f08be4e75985079", "metadata": {"taxonomy": ["Bacteria", "Bacteroidetes", "Bacteroidia", "Flavobacteriales", "Weeksellaceae", "Chryseobacterium"]}},{"id": "223369e944fd1bb596ad57e9125cd804", "metadata": {"taxonomy": ["Bacteria", "Firmicutes", "Bacilli", "Lactobacillales", "Lactobacillaceae", "Lactobacillus", "Lactobacillus brevis"]}},{"id": "462a9f07f7b95a6e5c29ce52ad6a0f6c", "metadata": {"taxonomy": ["Bacteria", "Proteobacteria", "Alphaproteobacteria", "Rhizobiales", "Rhizobiaceae", "Paenochrobactrum"]}},{"id": "e8fda1aef5fe9b7ebd27fab044af6a81", "metadata": {"taxonomy": ["Bacteria", "Proteobacteria", "Gammaproteobacteria", "Betaproteobacteriales", "Burkholderiaceae", "Achromobacter"]}},{"id": "14c105ffedd4d84b878599747e843ffb", "metadata": {"taxonomy": ["Bacteria", "Proteobacteria", "Alphaproteobacteria", "Acetobacterales", "Acetobacteraceae", "Acetobacter"]}},{"id": "8678f68f3ca2078194e8c005e99d7927", "metadata": {"taxonomy": ["Bacteria", "Proteobacteria", "Deltaproteobacteria", "Bdellovibrionales", "Bacteriovoracaceae", "Peredibacter"]}},{"id": "ce594dc44672a5e1c445ae4b68b4c72a", "metadata": {"taxonomy": ["Bacteria", "Bacteroidetes", "Bacteroidia", "Chitinophagales", "Chitinophagaceae", "Vibrionimonas"]}},{"id": "5e7f01354622524157ff548dd02acaf6", "metadata": {"taxonomy": ["Bacteria", "Proteobacteria", "Gammaproteobacteria", "Pseudomonadales", "Pseudomonadaceae", "Pseudomonas"]}},{"id": "a2f2c801caaa6571ac205821998cd008", "metadata": {"taxonomy": ["Bacteria", "Proteobacteria", "Alphaproteobacteria", "Rickettsiales", "Mitochondria"]}},{"id": "359107cf333f0f6d4f0d5ba3bf30b473", "metadata": {"taxonomy": ["Bacteria", "Firmicutes", "Bacilli", "Lactobacillales", "Lactobacillaceae", "Lactobacillus", "Lactobacillus plantarum"]}},{"id": "00f20b9e2866aef48f3b1e7b69aedca1", "metadata": {"taxonomy": ["Bacteria", "Firmicutes", "Clostridia", "Clostridiales", "Lachnospiraceae"]}},{"id": "209298d33ca71492cd3079d3ac43199d", "metadata": {"taxonomy": ["Bacteria", "Proteobacteria", "Deltaproteobacteria", "Bdellovibrionales", "Bdellovibrionaceae", "Bdellovibrio"]}},{"id": "3addc20197158c02684c73615abf6b06", "metadata": {"taxonomy": ["Bacteria", "Proteobacteria", "Gammaproteobacteria", "Pseudomonadales", "Pseudomonadaceae", "Pseudomonas", "uncultured bacterium"]}},{"id": "7e93311596780678ed0dda6e28bdbb12", "metadata": {"taxonomy": ["Bacteria", "Proteobacteria", "Alphaproteobacteria", "Holosporales", "Holosporaceae", "uncultured"]}},{"id": "3f88ee3b96f79927f3ebf6ef11d99756", "metadata": {"taxonomy": ["Bacteria", "Proteobacteria", "Gammaproteobacteria", "Enterobacteriales", "Enterobacteriaceae"]}},{"id": "eb2d862f83a950415d3bf3b336c02e0a", "metadata": {"taxonomy": ["Bacteria", "Proteobacteria", "Gammaproteobacteria", "Enterobacteriales", "Enterobacteriaceae", "Serratia"]}},{"id": "6fa075242e8fb17a4f47503cfaa21ec9", "metadata": {"taxonomy": ["Bacteria", "Firmicutes", "Clostridia", "Clostridiales", "Lachnospiraceae", "[Eubacterium] xylanophilum group", "uncultured bacterium"]}},{"id": "ea93d2b8dd761c6ac7ce12a7432b762b", "metadata": {"taxonomy": ["Bacteria", "Actinobacteria", "Actinobacteria", "Corynebacteriales", "Corynebacteriaceae", "Corynebacterium 1", "uncultured bacterium"]}},{"id": "0dbbdb0344b3488f4746bda61614c5ba", "metadata": {"taxonomy": ["Bacteria", "Proteobacteria", "Alphaproteobacteria", "Rickettsiales", "Mitochondria", "Syzygium luehmannii", "Syzygium luehmannii"]}},{"id": "d76d321bcea7640014498113ba457ff6", "metadata": {"taxonomy": ["Bacteria", "Bacteroidetes", "Bacteroidia", "Chitinophagales", "Saprospiraceae"]}},{"id": "65b901f569c3e1a0a2ba137cf1c8a062", "metadata": {"taxonomy": ["Bacteria", "Proteobacteria", "Gammaproteobacteria", "Enterobacteriales", "Enterobacteriaceae", "Enterobacter"]}},{"id": "29ebba26f84d46a3a0374256ff7b972c", "metadata": {"taxonomy": ["Bacteria", "Proteobacteria", "Gammaproteobacteria", "Pseudomonadales", "Moraxellaceae", "Acinetobacter"]}},{"id": "e6875e04b59f01ebbc3c710b0e345c04", "metadata": {"taxonomy": ["Bacteria", "Bacteroidetes", "Bacteroidia", "Bacteroidetes VC2.1 Bac22"]}},{"id": "71fcc5352fc27b1d84ea162351010e69", "metadata": {"taxonomy": ["Bacteria", "Proteobacteria", "Gammaproteobacteria", "Enterobacteriales", "Enterobacteriaceae"]}},{"id": "18df473790ae48e253aecc30db7c1625", "metadata": {"taxonomy": ["Bacteria", "Proteobacteria", "Gammaproteobacteria", "Pseudomonadales", "Pseudomonadaceae", "Pseudomonas"]}},{"id": "65acea59671f59f9ea44b9245a6f571b", "metadata": {"taxonomy": ["Bacteria", "Proteobacteria", "Gammaproteobacteria", "Enterobacteriales", "Enterobacteriaceae"]}},{"id": "053ffdf1f7cf04f42fb9d399e1d4b920", "metadata": {"taxonomy": ["Bacteria", "Proteobacteria", "Gammaproteobacteria", "Enterobacteriales", "Enterobacteriaceae", "Tatumella"]}},{"id": "4261ccec99da64fa97dad5c4cd93dedb", "metadata": {"taxonomy": ["Bacteria", "Proteobacteria", "Gammaproteobacteria", "Xanthomonadales", "Rhodanobacteraceae", "Dyella"]}},{"id": "8c78b55df0ab832dde853bbc1e7976a5", "metadata": {"taxonomy": ["Bacteria", "Cyanobacteria", "Oxyphotobacteria", "Chloroplast"]}},{"id": "8a262d8aaaac92c38d330b6ca5918fa9", "metadata": {"taxonomy": ["Bacteria", "Proteobacteria", "Gammaproteobacteria", "Betaproteobacteriales", "Burkholderiaceae"]}},{"id": "b1507f2f9c2d13986cb50c3cf4031a37", "metadata": {"taxonomy": ["Bacteria", "Actinobacteria", "Actinobacteria", "Micrococcales", "Microbacteriaceae", "Microbacterium"]}},{"id": "724558695059c899cf6765f2bf08f432", "metadata": {"taxonomy": ["Bacteria", "Bacteroidetes", "Bacteroidia", "Bacteroidales", "Dysgonomonadaceae", "Dysgonomonas"]}},{"id": "afa3644f42e9b36c17e63bbcdfc92243", "metadata": {"taxonomy": ["Bacteria", "Proteobacteria", "Gammaproteobacteria", "Xanthomonadales", "Rhodanobacteraceae", "Frateuria"]}},{"id": "c5fca86b7861c9ba0dd4f4a9d521bede", "metadata": {"taxonomy": ["Bacteria", "Proteobacteria", "Gammaproteobacteria", "Enterobacteriales", "Enterobacteriaceae", "Tatumella"]}},{"id": "17e3e51e3c30434d709a611e66150c09", "metadata": {"taxonomy": ["Bacteria", "Proteobacteria", "Alphaproteobacteria", "Sphingomonadales", "Sphingomonadaceae", "Novosphingobium"]}},{"id": "f95b20be3f12eea78636f21241695bb4", "metadata": {"taxonomy": ["Bacteria", "Proteobacteria", "Gammaproteobacteria", "Pseudomonadales", "Moraxellaceae", "Acinetobacter", "Acinetobacter calcoaceticus"]}},{"id": "cc89cbbc2cb8329002dbc1c324c8cac4", "metadata": {"taxonomy": ["Bacteria", "Proteobacteria", "Gammaproteobacteria", "Enterobacteriales", "Enterobacteriaceae", "Enterobacter"]}},{"id": "d89ba742644090755215b4557a9acd6c", "metadata": {"taxonomy": ["Bacteria", "Firmicutes", "Clostridia", "Clostridiales", "Lachnospiraceae", "Anaerocolumna"]}},{"id": "8688fd8c31965c02a3a1d90e9f11a361", "metadata": {"taxonomy": ["Bacteria", "Patescibacteria", "Saccharimonadia", "Saccharimonadales", "uncultured bacterium", "uncultured bacterium", "uncultured bacterium"]}},{"id": "202664b6da2e7e93d4047fc20e04d026", "metadata": {"taxonomy": ["Bacteria", "Proteobacteria", "Gammaproteobacteria", "Enterobacteriales", "Enterobacteriaceae", "Tatumella"]}},{"id": "5b16d1ba11a036308d03afc42fe94291", "metadata": {"taxonomy": ["Bacteria", "Bacteroidetes", "Bacteroidia", "Sphingobacteriales", "Sphingobacteriaceae"]}},{"id": "f7d5449f7e303f195e7c13a00a0c77cd", "metadata": {"taxonomy": ["Bacteria", "Proteobacteria", "Gammaproteobacteria", "Aeromonadales", "Aeromonadaceae", "Aeromonas"]}},{"id": "eefe34d36d1a4e068ac8dea69457e592", "metadata": {"taxonomy": ["Bacteria", "Bacteroidetes", "Bacteroidia", "Sphingobacteriales", "Sphingobacteriaceae", "Sphingobacterium", "uncultured bacterium"]}},{"id": "e4461db39f4fa2ec72e7b4cc54840b98", "metadata": {"taxonomy": ["Bacteria", "Verrucomicrobia", "Verrucomicrobiae", "Chthoniobacterales", "Chthoniobacteraceae", "LD29", "uncultured bacterium"]}},{"id": "6fab0be62ccf12461a5f71ed227e9653", "metadata": {"taxonomy": ["Bacteria", "Proteobacteria", "Gammaproteobacteria", "Enterobacteriales", "Enterobacteriaceae", "Tatumella", "uncultured bacterium"]}},{"id": "1c7516ad24fe90b738ebc6906c50f684", "metadata": {"taxonomy": ["Bacteria", "Actinobacteria", "Actinobacteria", "Pseudonocardiales", "Pseudonocardiaceae", "Actinomycetospora", "uncultured bacterium"]}},{"id": "10488762c0ca330d422066ad6c5236fc", "metadata": {"taxonomy": ["Bacteria", "Cyanobacteria", "Oxyphotobacteria", "Nostocales", "Nostocaceae", "Calothrix PCC-6303"]}},{"id": "04b6f8388c0fec2ce12baabf38700e1e", "metadata": {"taxonomy": ["Bacteria", "Proteobacteria", "Alphaproteobacteria", "Rhizobiales", "Devosiaceae", "Pelagibacterium", "uncultured bacterium"]}},{"id": "93f7e063ec6b5b72a2fa6f848d3e44dd", "metadata": {"taxonomy": ["Bacteria", "Firmicutes", "Bacilli", "Bacillales", "Paenibacillaceae", "Paenibacillus"]}},{"id": "187a1817e68b45086fe325f112e3425b", "metadata": {"taxonomy": ["Bacteria", "Proteobacteria", "Gammaproteobacteria", "Enterobacteriales", "Enterobacteriaceae", "Morganella"]}},{"id": "805505d853962d5dcdd6337449afe8e2", "metadata": {"taxonomy": ["Bacteria", "Bacteroidetes", "Bacteroidia", "Cytophagales"]}},{"id": "853f546699de0b63e855a221dfd16c14", "metadata": {"taxonomy": ["Bacteria", "Proteobacteria", "Alphaproteobacteria", "Acetobacterales", "Acetobacteraceae", "Gluconacetobacter"]}},{"id": "3cce193366d9cf9feec8829937061dd0", "metadata": {"taxonomy": ["Bacteria", "Proteobacteria", "Alphaproteobacteria", "Rickettsiales", "Anaplasmataceae", "Wolbachia"]}},{"id": "f584113bbd496bec46336f1ad53640f6", "metadata": {"taxonomy": ["Bacteria", "Proteobacteria", "Gammaproteobacteria", "Enterobacteriales", "Enterobacteriaceae", "Pectobacterium", "Pectobacterium carotovorum subsp. brasiliense"]}},{"id": "29da7a00a669e7feaaf787396303820b", "metadata": {"taxonomy": ["Bacteria", "Proteobacteria", "Gammaproteobacteria", "Oceanospirillales", "Pseudohongiellaceae", "Pseudohongiella"]}},{"id": "c17f2ac02a8533b4d4a01749809a571b", "metadata": {"taxonomy": ["Bacteria", "Proteobacteria", "Alphaproteobacteria", "Sphingomonadales", "Sphingomonadaceae", "Novosphingobium"]}},{"id": "1f2c83a48f18acacfb9d0fad77956fb1", "metadata": {"taxonomy": ["Bacteria", "Proteobacteria", "Gammaproteobacteria", "Betaproteobacteriales", "Burkholderiaceae", "Verticia", "uncultured bacterium"]}},{"id": "a6dcfd60cc0dcff883b94d57fc37e093", "metadata": {"taxonomy": ["Bacteria", "Actinobacteria", "Actinobacteria", "Micrococcales", "Micrococcaceae", "Kocuria"]}},{"id": "4616c3369dfb8b32d56cbb4c38778742", "metadata": {"taxonomy": ["Bacteria", "Actinobacteria", "Actinobacteria", "Micrococcales", "Dermabacteraceae", "Brachybacterium"]}},{"id": "2fa503ad251f963b41db35fe3641d84a", "metadata": {"taxonomy": ["Bacteria", "Tenericutes", "Mollicutes", "Acholeplasmatales", "Acholeplasmataceae", "Acholeplasma", "uncultured bacterium"]}},{"id": "c56c12bf17f6a57cfbae1581b76fd9dc", "metadata": {"taxonomy": ["Bacteria", "Proteobacteria", "Deltaproteobacteria", "Oligoflexales", "Oligoflexaceae", "Oligoflexus", "uncultured bacterium"]}},{"id": "23eeb610657b5c2e0f19aed7e42e19ca", "metadata": {"taxonomy": ["Bacteria", "Proteobacteria", "Gammaproteobacteria", "Betaproteobacteriales", "Burkholderiaceae"]}},{"id": "6bd54d39748d7bfb6723bda7b28a3ecf", "metadata": {"taxonomy": ["Bacteria", "Firmicutes", "Bacilli", "Lactobacillales", "Leuconostocaceae", "Weissella", "Weissella viridescens"]}},{"id": "0a3272a2830e8370106a05e6c2a19e40", "metadata": {"taxonomy": ["Bacteria", "Firmicutes", "Bacilli", "Lactobacillales", "Streptococcaceae", "Lactococcus", "uncultured bacterium"]}},{"id": "ce1281a43aea1dfb98725c5b5e1c162a", "metadata": {"taxonomy": ["Bacteria", "Bacteroidetes", "Bacteroidia", "Sphingobacteriales", "Sphingobacteriaceae", "Sphingobacterium"]}},{"id": "1d44a6d770b82d8fc88c57572b1340a0", "metadata": {"taxonomy": ["Bacteria", "Patescibacteria", "Microgenomatia", "Candidatus Woesebacteria"]}},{"id": "fb41cd895d082d5461862d893a37a1b9", "metadata": {"taxonomy": ["Bacteria", "Proteobacteria", "Alphaproteobacteria", "Rhizobiales", "Rhizobiaceae", "Allorhizobium-Neorhizobium-Pararhizobium-Rhizobium"]}},{"id": "3d67c995aafc0b2b4ca7442bc07c2690", "metadata": {"taxonomy": ["Bacteria", "Proteobacteria", "Alphaproteobacteria", "Elsterales", "uncultured", "uncultured bacterium", "uncultured bacterium"]}},{"id": "1bbe6d797574813d55c6f01c0170d9f1", "metadata": {"taxonomy": ["Bacteria", "Actinobacteria", "Actinobacteria", "Corynebacteriales", "Corynebacteriaceae", "Corynebacterium 1", "uncultured bacterium"]}},{"id": "d74d5e25f3561163d86d17d8401f26ff", "metadata": {"taxonomy": ["Bacteria", "Bacteroidetes", "Bacteroidia", "Flavobacteriales", "Flavobacteriaceae", "Flavobacterium", "uncultured bacterium"]}},{"id": "29841f30a89c09be4d373831e2f05027", "metadata": {"taxonomy": ["Bacteria", "Proteobacteria", "Gammaproteobacteria", "Pseudomonadales", "Moraxellaceae", "Acinetobacter"]}},{"id": "6e966c8c09f8c7a895f8e467c6de7ab2", "metadata": {"taxonomy": ["Bacteria", "Actinobacteria", "Actinobacteria", "Micrococcales", "Microbacteriaceae", "Aurantimicrobium"]}},{"id": "ae7ccb2a06af7f49aee7b8145412b93f", "metadata": {"taxonomy": ["Bacteria", "Proteobacteria", "Gammaproteobacteria", "Pseudomonadales", "Moraxellaceae", "Acinetobacter"]}},{"id": "6054db8cd8bef862666dd2f4955077d9", "metadata": {"taxonomy": ["Bacteria", "Proteobacteria", "Alphaproteobacteria", "Rickettsiales", "Anaplasmataceae", "Wolbachia"]}},{"id": "3eefd4ab3c127c1f9b6861ce7bf6daee", "metadata": {"taxonomy": ["Bacteria", "Proteobacteria", "Alphaproteobacteria", "Rhizobiales", "Methylopilaceae", "Methylopila"]}},{"id": "7a0981e64f0853989d78aca7b99599ae", "metadata": {"taxonomy": ["Bacteria", "Bacteroidetes", "Bacteroidia", "Chitinophagales", "Saprospiraceae"]}},{"id": "af369339a3e74abf0578b6ef9099415a", "metadata": {"taxonomy": ["Bacteria", "Proteobacteria", "Gammaproteobacteria", "Enterobacteriales", "Enterobacteriaceae"]}},{"id": "da9c2f64196e08145568bc8109e3e419", "metadata": {"taxonomy": ["Bacteria", "Proteobacteria", "Alphaproteobacteria", "Rickettsiales", "SM2D12"]}},{"id": "4b6fe682e3551628b48d43199b6e1735", "metadata": {"taxonomy": ["Bacteria", "Bacteroidetes", "Bacteroidia", "Chitinophagales", "Chitinophagaceae"]}},{"id": "1b3662e1b20c74ea2fc019f822628174", "metadata": {"taxonomy": ["Bacteria", "Proteobacteria", "Alphaproteobacteria", "Micavibrionales", "uncultured", "uncultured bacterium", "uncultured bacterium"]}},{"id": "5752a6eca8aea31aae17406e057f187a", "metadata": {"taxonomy": ["Bacteria", "Actinobacteria", "Actinobacteria", "Micrococcales", "Microbacteriaceae", "Microbacterium"]}},{"id": "9d17510e54755374c845cf5f48e0a391", "metadata": {"taxonomy": ["Bacteria", "Actinobacteria", "Actinobacteria", "Micrococcales", "Promicromonosporaceae", "Cellulosimicrobium"]}},{"id": "73329f198f823526f2089c6a6a7aef44", "metadata": {"taxonomy": ["Bacteria", "Bacteroidetes", "Bacteroidia", "Chitinophagales", "Chitinophagaceae", "Taibaiella", "uncultured bacterium"]}},{"id": "3571322300ae3edfea3ed6876e3e359d", "metadata": {"taxonomy": ["Bacteria", "Proteobacteria", "Gammaproteobacteria", "Betaproteobacteriales", "Burkholderiaceae", "Massilia", "uncultured bacterium"]}},{"id": "3809e64da35b001fac6104a56dddc638", "metadata": {"taxonomy": ["Bacteria", "Bacteroidetes", "Bacteroidia", "Flavobacteriales", "Flavobacteriaceae", "Flavobacterium"]}},{"id": "44a9d48e58bbf2e65fcde2833deec638", "metadata": {"taxonomy": ["Bacteria", "Proteobacteria", "Gammaproteobacteria", "Enterobacteriales", "Enterobacteriaceae", "Buttiauxella"]}},{"id": "678a0728c90924bef38e7f3ef5088183", "metadata": {"taxonomy": ["Bacteria", "Firmicutes", "Bacilli", "Lactobacillales", "Carnobacteriaceae", "Alkalibacterium"]}},{"id": "27783eeeb3acac649ac7d475ce1a9fb9", "metadata": {"taxonomy": ["Bacteria", "Proteobacteria", "Alphaproteobacteria", "Sphingomonadales", "Sphingomonadaceae", "Sphingobium", "uncultured bacterium"]}},{"id": "335f0dcfff3cbae1a517c80b0361b770", "metadata": {"taxonomy": ["Bacteria", "Bacteroidetes", "Bacteroidia", "Flavobacteriales", "Flavobacteriaceae", "Flavobacterium", "uncultured bacterium"]}},{"id": "e6054542a5fa5e9ee7113c4c9725f75c", "metadata": {"taxonomy": ["Bacteria", "Actinobacteria", "Actinobacteria", "Propionibacteriales", "Nocardioidaceae", "Nocardioides"]}},{"id": "cae235ac429cf94e3ea1e8b510c02d52", "metadata": {"taxonomy": ["Bacteria", "Proteobacteria", "Alphaproteobacteria", "Rhizobiales", "Rhizobiaceae", "Allorhizobium-Neorhizobium-Pararhizobium-Rhizobium"]}},{"id": "30e4c35a88ce07cf97630d3f144d90c9", "metadata": {"taxonomy": ["Bacteria", "Bacteroidetes", "Bacteroidia", "Sphingobacteriales", "Sphingobacteriaceae", "Parapedobacter", "uncultured bacterium"]}},{"id": "b10b1c560e61f9f3a77f2c67f5bfc7e6", "metadata": {"taxonomy": ["Bacteria", "Actinobacteria", "Actinobacteria", "Micrococcales", "Micrococcales Incertae Sedis", "Timonella", "uncultured bacterium"]}},{"id": "8f567b2cc3d421393df7f05a85315ff1", "metadata": {"taxonomy": ["Bacteria", "Proteobacteria", "Alphaproteobacteria", "Acetobacterales", "Acetobacteraceae", "Roseomonas"]}},{"id": "1bab7dce80a3aceaf6881c59b63cbb85", "metadata": {"taxonomy": ["Bacteria", "Actinobacteria", "Actinobacteria", "Propionibacteriales", "Nocardioidaceae", "Aeromicrobium"]}},{"id": "fcfaf622d9c413e124f497d749000785", "metadata": {"taxonomy": ["Bacteria", "Proteobacteria", "Gammaproteobacteria", "Enterobacteriales", "Enterobacteriaceae", "Escherichia-Shigella", "uncultured bacterium"]}},{"id": "1db81ae3fe6ec648250530ee4769a411", "metadata": {"taxonomy": ["Bacteria", "Actinobacteria", "Actinobacteria", "Micrococcales", "Microbacteriaceae", "Curtobacterium"]}},{"id": "512e5a4263fe27147cda43b7025f53d2", "metadata": {"taxonomy": ["Bacteria", "Actinobacteria", "Actinobacteria", "Streptomycetales", "Streptomycetaceae", "Streptomyces"]}},{"id": "caea83711f3ee0b26f98a4869d087b2b", "metadata": {"taxonomy": ["Bacteria", "Firmicutes", "Bacilli", "Lactobacillales", "Lactobacillaceae", "Lactobacillus"]}},{"id": "e247b6cbd34fee1cd80c4c2ec45967e4", "metadata": {"taxonomy": ["Bacteria", "Proteobacteria", "Alphaproteobacteria", "Sphingomonadales", "Sphingomonadaceae", "Novosphingobium", "uncultured bacterium"]}},{"id": "bec9a6749bed33e0f7adc2469401bfd7", "metadata": {"taxonomy": ["Bacteria", "Actinobacteria", "Actinobacteria", "Micrococcales", "Microbacteriaceae"]}},{"id": "d809d7568a1d4143ed1ad8272e4d0e0e", "metadata": {"taxonomy": ["Bacteria", "Firmicutes", "Bacilli", "Lactobacillales", "Lactobacillaceae", "Lactobacillus"]}},{"id": "bc4e44b83d28a732db78fa11e46d1560", "metadata": {"taxonomy": ["Bacteria", "Bacteroidetes", "Bacteroidia", "Sphingobacteriales", "Sphingobacteriaceae", "Sphingobacterium"]}},{"id": "2be501338edda5a0eac6e5606672112d", "metadata": {"taxonomy": ["Bacteria", "Bacteroidetes", "Bacteroidia", "Chitinophagales", "Chitinophagaceae", "Taibaiella", "uncultured bacterium"]}},{"id": "f9e201af6dbf2322ce399e56795b85f9", "metadata": {"taxonomy": ["Bacteria", "Bacteroidetes", "Bacteroidia", "Sphingobacteriales", "Sphingobacteriaceae", "Olivibacter"]}},{"id": "7aeb65139851f4796a71c0d05d28fa79", "metadata": {"taxonomy": ["Bacteria", "Firmicutes", "Bacilli", "Bacillales", "Paenibacillaceae", "Desulfuribacillus"]}},{"id": "bee5bdcdfe78435de6c1a4c34f86df2e", "metadata": {"taxonomy": ["Bacteria", "Proteobacteria", "Gammaproteobacteria", "Enterobacteriales", "Enterobacteriaceae", "Buttiauxella"]}},{"id": "32022224ec5aca8ebf90ecb0db12648d", "metadata": {"taxonomy": ["Bacteria", "Proteobacteria", "Alphaproteobacteria", "Rickettsiales", "Anaplasmataceae", "Wolbachia"]}},{"id": "04a2676c6a3da31ab21a80edd4dcaf20", "metadata": {"taxonomy": ["Bacteria", "Proteobacteria", "Alphaproteobacteria", "Acetobacterales", "Acetobacteraceae", "Roseomonas"]}},{"id": "59846be52800624c3f73198f7c95c243", "metadata": {"taxonomy": ["Bacteria", "Proteobacteria", "Gammaproteobacteria", "Oceanospirillales", "Alcanivoracaceae", "Alcanivorax", "uncultured bacterium"]}},{"id": "34827d091612cf8585ef4e562ce30770", "metadata": {"taxonomy": ["Bacteria", "Proteobacteria", "Alphaproteobacteria", "Rhizobiales", "Rhizobiaceae", "Shinella"]}},{"id": "64f64f158cf671861b380e95591c1d98", "metadata": {"taxonomy": ["Bacteria", "Firmicutes", "Bacilli", "Bacillales", "Staphylococcaceae", "Staphylococcus", "Staphylococcus aureus"]}},{"id": "e1561f6298a60c9cf498d971ea33e7b4", "metadata": {"taxonomy": ["Bacteria", "Bacteroidetes", "Bacteroidia", "Sphingobacteriales", "Sphingobacteriaceae", "Sphingobacterium"]}},{"id": "b72dbb96ac24c190cfcb3bbe524bb432", "metadata": {"taxonomy": ["Bacteria", "Actinobacteria", "Actinobacteria", "Micrococcales", "Microbacteriaceae"]}},{"id": "87367658236fcf8a09c9411314c8695d", "metadata": {"taxonomy": ["Bacteria", "Proteobacteria", "Alphaproteobacteria", "Acetobacterales", "Acetobacteraceae", "Roseomonas"]}},{"id": "c9b8d94975b50f7dd5fa9dc0595be57b", "metadata": {"taxonomy": ["Bacteria", "Proteobacteria", "Alphaproteobacteria", "Acetobacterales", "Acetobacteraceae", "Asaia"]}},{"id": "b348d8df5a77676c06e2ea52f5240de3", "metadata": {"taxonomy": ["Bacteria", "Proteobacteria", "Gammaproteobacteria", "Enterobacteriales", "Enterobacteriaceae", "Tatumella"]}},{"id": "6c6862045b1fa5ddee04e0f7e94ee3b7", "metadata": {"taxonomy": ["Bacteria", "Proteobacteria", "Gammaproteobacteria", "Enterobacteriales", "Enterobacteriaceae", "Enterobacter"]}},{"id": "a837b2ef96958f9fcd0ccb5a8adddc77", "metadata": {"taxonomy": ["Bacteria", "Actinobacteria", "Actinobacteria", "Micrococcales", "Micrococcaceae", "Glutamicibacter"]}},{"id": "24aade3dd8502fcec747b457df12a2ad", "metadata": {"taxonomy": ["Bacteria", "Actinobacteria", "Actinobacteria", "Micrococcales", "Microbacteriaceae", "Curtobacterium"]}},{"id": "c3852ae3cfa819096f5af083764d3950", "metadata": {"taxonomy": ["Bacteria", "Cyanobacteria", "Oxyphotobacteria", "Nostocales", "Nostocaceae", "Calothrix PCC-6303"]}},{"id": "7efa4727f90a6e1beadbd24822d5250c", "metadata": {"taxonomy": ["Bacteria", "Proteobacteria", "Alphaproteobacteria", "Rhizobiales", "Rhizobiaceae", "Allorhizobium-Neorhizobium-Pararhizobium-Rhizobium"]}},{"id": "910f4c52325b898cb4a0396ad29fc3c0", "metadata": {"taxonomy": ["Bacteria", "Firmicutes", "Bacilli", "Bacillales", "Bacillaceae", "Bacillus"]}},{"id": "65c269ad7cbebdad7dd163186b1bc18b", "metadata": {"taxonomy": ["Bacteria", "Firmicutes", "Clostridia", "Clostridiales", "Lachnospiraceae", "Anaerosporobacter"]}},{"id": "41fc6e93a7a95883025a498efc8d5126", "metadata": {"taxonomy": ["Bacteria", "Firmicutes", "Bacilli", "Bacillales", "Bacillaceae", "Bacillus"]}},{"id": "cdc2dd109fec5e4bda97b3944df6add2", "metadata": {"taxonomy": ["Bacteria", "Cyanobacteria", "Oxyphotobacteria", "Chloroplast"]}},{"id": "b6a32c0496da49548dd1175953d3be24", "metadata": {"taxonomy": ["Bacteria", "Firmicutes", "Clostridia", "Clostridiales", "Clostridiaceae 2", "Alkaliphilus"]}},{"id": "f12bc2a1066f90544db75b699ff6ead1", "metadata": {"taxonomy": ["Bacteria", "Proteobacteria", "Gammaproteobacteria", "Pseudomonadales", "Pseudomonadaceae", "Pseudomonas"]}},{"id": "eafbd974d07d73590fab11802cdefb60", "metadata": {"taxonomy": ["Bacteria", "Proteobacteria", "Gammaproteobacteria", "Pseudomonadales", "Pseudomonadaceae", "Pseudomonas"]}},{"id": "819e92e885b5a3c757c8b47e1a85a1da", "metadata": {"taxonomy": ["Bacteria", "Proteobacteria", "Alphaproteobacteria", "Rhizobiales", "Rhizobiaceae"]}},{"id": "80ba08cf2e0d74e8d43c68f7e66c1ce6", "metadata": {"taxonomy": ["Bacteria", "Proteobacteria", "Alphaproteobacteria", "Rhizobiales", "Rhizobiaceae", "Allorhizobium-Neorhizobium-Pararhizobium-Rhizobium"]}},{"id": "29573175562300ad62964ede1965dc1d", "metadata": {"taxonomy": ["Bacteria", "Bacteroidetes", "Bacteroidia", "Sphingobacteriales", "Sphingobacteriaceae", "Mucilaginibacter"]}},{"id": "1f5e9ae5105067e9a55de4584372cb3d", "metadata": {"taxonomy": ["Bacteria", "Firmicutes", "Clostridia", "Clostridiales", "Ruminococcaceae", "Anaerotruncus"]}},{"id": "96b3b705c4df91ca8fad5d35a9dbbf67", "metadata": {"taxonomy": ["Bacteria", "Firmicutes", "Bacilli", "Lactobacillales", "Lactobacillaceae", "Lactobacillus", "Lactobacillus brevis"]}},{"id": "760977f1348a19cbd15e0a49e48e0489", "metadata": {"taxonomy": ["Bacteria", "Cyanobacteria", "Oxyphotobacteria", "Chloroplast"]}},{"id": "81188d08338f5e3d6da0e9fc9dc212ae", "metadata": {"taxonomy": ["Bacteria", "Firmicutes", "Bacilli", "Bacillales", "Bacillaceae", "Bacillus"]}},{"id": "135602196b97fa61f71d7472848102d8", "metadata": {"taxonomy": ["Bacteria", "Actinobacteria", "Actinobacteria", "Micrococcales", "Microbacteriaceae"]}},{"id": "200959c12e1bcd8fd34d1e66f277835f", "metadata": {"taxonomy": ["Bacteria", "Proteobacteria", "Gammaproteobacteria", "Pseudomonadales", "Pseudomonadaceae", "Pseudomonas"]}},{"id": "ff5363a23045c3f30d844916377a80fb", "metadata": {"taxonomy": ["Bacteria", "Cyanobacteria", "Oxyphotobacteria", "Chloroplast"]}},{"id": "9e077a1f3ecb52f08e0dcdf849903ab9", "metadata": {"taxonomy": ["Bacteria", "Proteobacteria", "Alphaproteobacteria", "Acetobacterales", "Acetobacteraceae"]}},{"id": "f3b92ebb9b54f63cacbb740e8d85ad5a", "metadata": {"taxonomy": ["Bacteria", "Proteobacteria", "Gammaproteobacteria", "Aeromonadales", "Aeromonadaceae", "Aeromonas", "Aeromonas hydrophila subsp. hydrophila"]}},{"id": "7f605f61282fe9b25a0e900f3e27a081", "metadata": {"taxonomy": ["Bacteria", "Proteobacteria", "Gammaproteobacteria", "Enterobacteriales", "Enterobacteriaceae", "Enterobacter"]}},{"id": "085f39d110378588b76057d63a9ea590", "metadata": {"taxonomy": ["Bacteria", "Proteobacteria", "Gammaproteobacteria", "Pseudomonadales", "Moraxellaceae", "Acinetobacter"]}},{"id": "80f7c9d57603f59ffa2a09e9439a18b5", "metadata": {"taxonomy": ["Bacteria", "Proteobacteria", "Alphaproteobacteria", "Rhizobiales", "Xanthobacteraceae", "Afipia"]}},{"id": "cf864e45c6c9a93e666534727d8817c2", "metadata": {"taxonomy": ["Bacteria", "Bacteroidetes", "Bacteroidia", "Cytophagales", "Cytophagaceae", "Cytophaga", "uncultured bacterium"]}},{"id": "b13db8febfbaecd0f62799e2c8872947", "metadata": {"taxonomy": ["Bacteria", "Firmicutes", "Clostridia", "Clostridiales", "Ruminococcaceae", "Ruminiclostridium 6", "uncultured bacterium"]}},{"id": "22f1c5d4e53e8c961dd73e244503e7b7", "metadata": {"taxonomy": ["Bacteria", "Firmicutes", "Bacilli", "Lactobacillales", "Streptococcaceae", "Streptococcus", "uncultured bacterium"]}},{"id": "e0543831743681d38b21525048122328", "metadata": {"taxonomy": ["Bacteria", "Verrucomicrobia", "Verrucomicrobiae", "Verrucomicrobiales", "Rubritaleaceae", "Luteolibacter", "uncultured bacterium"]}},{"id": "1a73a91eaae040a507db52050183e894", "metadata": {"taxonomy": ["Bacteria", "Firmicutes", "Bacilli", "Bacillales", "Bacillaceae", "Bacillus", "Bacillus sp."]}},{"id": "2438283865f12a477fd1816dda6e3144", "metadata": {"taxonomy": ["Bacteria", "Firmicutes", "Bacilli", "Lactobacillales", "Lactobacillaceae", "Lactobacillus", "Lactobacillus fermentum"]}},{"id": "14a0d9a20794a6d2706ffc41e5c4daa6", "metadata": {"taxonomy": ["Bacteria", "Firmicutes", "Bacilli", "Bacillales", "Staphylococcaceae", "Staphylococcus"]}},{"id": "947360a20439d089a4b61805577c800b", "metadata": {"taxonomy": ["Bacteria", "Tenericutes", "Mollicutes", "Mollicutes RF39", "uncultured bacterium", "uncultured bacterium", "uncultured bacterium"]}},{"id": "d15949f4001bbfc0fce2ab4d013ed065", "metadata": {"taxonomy": ["Bacteria", "Firmicutes", "Bacilli", "Lactobacillales", "Lactobacillaceae", "Lactobacillus", "Lactobacillus brevis"]}},{"id": "a2a401f2b9e11cac29c0c8b3711e4ee2", "metadata": {"taxonomy": ["Bacteria", "Bacteroidetes", "Bacteroidia", "Sphingobacteriales", "Sphingobacteriaceae", "Nubsella", "uncultured bacterium"]}},{"id": "6a58bdc9df73aad1247f374995faee2e", "metadata": {"taxonomy": ["Bacteria", "Proteobacteria", "Gammaproteobacteria", "Xanthomonadales", "Xanthomonadaceae", "Luteimonas", "uncultured bacterium"]}},{"id": "8e0c3981719553595d5256a6605ffa8a", "metadata": {"taxonomy": ["Bacteria", "Firmicutes", "Bacilli", "Lactobacillales", "Streptococcaceae", "Streptococcus", "uncultured bacterium"]}},{"id": "31e79fc7797ddce0814f12a796fc5c5c", "metadata": {"taxonomy": ["Bacteria", "Firmicutes", "Bacilli", "Lactobacillales", "Leuconostocaceae", "Leuconostoc", "Leuconostoc pseudomesenteroides"]}},{"id": "1f1a04d40b7a13b84c1397be50de2a17", "metadata": {"taxonomy": ["Bacteria", "Bacteroidetes", "Bacteroidia", "Cytophagales", "Spirosomaceae", "Fibrella"]}},{"id": "9dd27f6186c42ebf6942bc9cbc77c9e1", "metadata": {"taxonomy": ["Bacteria", "Bacteroidetes", "Bacteroidia", "Cytophagales", "Cytophagaceae", "Cytophaga"]}},{"id": "495ed2b6647940d9dcd0cdd1c7cd1aa8", "metadata": {"taxonomy": ["Bacteria", "Proteobacteria", "Alphaproteobacteria", "Rhizobiales", "Pleomorphomonadaceae", "Chthonobacter"]}},{"id": "b57854aa676e365653c73b59d46ccb68", "metadata": {"taxonomy": ["Bacteria", "Firmicutes", "Bacilli", "Lactobacillales", "Lactobacillaceae", "Lactobacillus"]}},{"id": "92dc572e32497244339a28303e69ba0d", "metadata": {"taxonomy": ["Bacteria", "Verrucomicrobia", "Verrucomicrobiae", "Opitutales", "Puniceicoccaceae", "Cerasicoccus"]}},{"id": "d930cefc7c749a71b56f025fcc3e022f", "metadata": {"taxonomy": ["Bacteria", "Proteobacteria", "Gammaproteobacteria", "Betaproteobacteriales", "Burkholderiaceae", "Burkholderia-Caballeronia-Paraburkholderia"]}},{"id": "f4990f492e7d074669881ff88bebb8d1", "metadata": {"taxonomy": ["Bacteria", "Proteobacteria", "Deltaproteobacteria", "Bdellovibrionales", "Bacteriovoracaceae", "Peredibacter"]}},{"id": "bbade53d3cce7c21a2080847ec52b799", "metadata": {"taxonomy": ["Bacteria", "Proteobacteria", "Gammaproteobacteria", "Betaproteobacteriales", "Burkholderiaceae", "Pseudorhodoferax"]}},{"id": "38369e06cb0449c5bef571ba48013ecd", "metadata": {"taxonomy": ["Bacteria", "Firmicutes", "Clostridia", "Clostridiales", "Lachnospiraceae", "Lachnoclostridium 5"]}},{"id": "dd97c7364125392d8e64707653fd91de", "metadata": {"taxonomy": ["Bacteria", "Firmicutes", "Bacilli", "Lactobacillales", "Lactobacillaceae", "Lactobacillus"]}},{"id": "d45b991c5c837a668addd6749a85dd94", "metadata": {"taxonomy": ["Bacteria", "Planctomycetes", "Planctomycetacia", "Planctomycetales", "uncultured"]}},{"id": "e7209f767869571cb7de6569d05abf64", "metadata": {"taxonomy": ["Bacteria", "Firmicutes", "Bacilli", "Lactobacillales", "Streptococcaceae", "Lactococcus"]}},{"id": "38e9f1d60920efd642caf07f730ac26a", "metadata": {"taxonomy": ["Bacteria", "Firmicutes", "Negativicutes", "Selenomonadales", "Veillonellaceae", "Anaerosinus"]}},{"id": "adba335986f9d7b7b4f3f1a8d6ffa3be", "metadata": {"taxonomy": ["Bacteria", "Actinobacteria", "Actinobacteria", "Micrococcales", "Microbacteriaceae", "Microbacterium"]}},{"id": "b767e79ca5a8a8a579670fa2bdc69340", "metadata": {"taxonomy": ["Bacteria", "Proteobacteria", "Gammaproteobacteria", "Xanthomonadales", "Xanthomonadaceae", "Stenotrophomonas"]}},{"id": "2f38ebeba7350bae367629de21983637", "metadata": {"taxonomy": ["Bacteria", "Proteobacteria", "Gammaproteobacteria", "Pseudomonadales", "Moraxellaceae", "Acinetobacter"]}},{"id": "675442a63a0f4ed2a207ee716e30fdd7", "metadata": {"taxonomy": ["Bacteria", "Proteobacteria", "Gammaproteobacteria", "Enterobacteriales", "Enterobacteriaceae"]}},{"id": "4be95866aa6b8d30fc2345af350edced", "metadata": {"taxonomy": ["Bacteria", "Proteobacteria", "Alphaproteobacteria", "Rickettsiales", "Anaplasmataceae", "Wolbachia"]}},{"id": "4156da45b2f55a1abf2311808121e48b", "metadata": {"taxonomy": ["Bacteria", "Proteobacteria", "Gammaproteobacteria", "Enterobacteriales", "Enterobacteriaceae", "Tatumella"]}},{"id": "bc9c2cacc8f65f2080ffe837cd76d132", "metadata": {"taxonomy": ["Bacteria", "Chloroflexi", "Chloroflexia", "Chloroflexales", "Roseiflexaceae", "uncultured", "uncultured bacterium"]}},{"id": "a5eda4d2bccfbb7677e818f439e6fdc1", "metadata": {"taxonomy": ["Bacteria", "Firmicutes", "Bacilli", "Bacillales", "Bacillaceae", "Bacillus"]}},{"id": "b7507c74b63b9ff14b54f4edd0f9d972", "metadata": {"taxonomy": ["Bacteria", "Proteobacteria", "Gammaproteobacteria", "Betaproteobacteriales", "Burkholderiaceae", "Comamonas"]}},{"id": "a1137b7e8239b7c4a762fd7bd18c611e", "metadata": {"taxonomy": ["Bacteria", "Actinobacteria", "Actinobacteria", "Micrococcales", "Microbacteriaceae"]}},{"id": "2b84d9a238c9b065e22674eee81df6a6", "metadata": {"taxonomy": ["Bacteria", "Bacteroidetes", "Bacteroidia", "Chitinophagales", "Chitinophagaceae", "Taibaiella", "uncultured bacterium"]}},{"id": "537a14cf41e55038b21c5ae7d1d9dbb4", "metadata": {"taxonomy": ["Bacteria", "Actinobacteria", "Actinobacteria", "Micrococcales", "Microbacteriaceae"]}},{"id": "e4cee6880e5e1a081979fb1f0fc44aa8", "metadata": {"taxonomy": ["Bacteria", "Bacteroidetes", "Bacteroidia", "Sphingobacteriales", "Sphingobacteriaceae", "Parapedobacter", "uncultured bacterium"]}},{"id": "a29d7e4aa55d8db376ee2fc4a026e248", "metadata": {"taxonomy": ["Bacteria", "Cyanobacteria", "Oxyphotobacteria", "Chloroplast"]}},{"id": "a7c2edaaa91da9c56bd557fd82880660", "metadata": {"taxonomy": ["Bacteria", "Bacteroidetes", "Bacteroidia", "Chitinophagales", "Chitinophagaceae", "Niabella"]}},{"id": "2fba659e86deafb13836c4a68ee33694", "metadata": {"taxonomy": ["Bacteria", "Armatimonadetes", "Fimbriimonadia", "Fimbriimonadales", "Fimbriimonadaceae"]}},{"id": "e1be30e88b0b89243657aada190962e9", "metadata": {"taxonomy": ["Bacteria", "Firmicutes", "Bacilli", "Bacillales", "Bacillaceae", "Oceanobacillus"]}},{"id": "4dad20ca591c5c4734270622c9f32df2", "metadata": {"taxonomy": ["Bacteria", "Proteobacteria", "Gammaproteobacteria", "Pseudomonadales", "Moraxellaceae", "Acinetobacter"]}},{"id": "aaffcd3cbe02eb3ce0e242173d8f4a6b", "metadata": {"taxonomy": ["Bacteria", "Bacteroidetes", "Bacteroidia", "Cytophagales", "Spirosomaceae", "Leadbetterella", "uncultured bacterium"]}},{"id": "7c0a40fc7612921fd0ad97e1545c689c", "metadata": {"taxonomy": ["Unassigned"]}},{"id": "30033f8894ed552ddc0c6fb2a38be05a", "metadata": {"taxonomy": ["Bacteria", "Bacteroidetes", "Bacteroidia", "Sphingobacteriales", "Sphingobacteriaceae", "Sphingobacterium"]}},{"id": "3fcfd5aa2e600429261a5eeb07bfbd82", "metadata": {"taxonomy": ["Bacteria", "Bacteroidetes", "Bacteroidia", "Bacteroidales", "Dysgonomonadaceae", "Dysgonomonas"]}},{"id": "33b12ac248d8a8f6680c332c32d95c74", "metadata": {"taxonomy": ["Bacteria", "Firmicutes", "Clostridia", "Clostridiales", "Lachnospiraceae"]}},{"id": "b24eb838a466b17b5ad08aa9b88e0b5d", "metadata": {"taxonomy": ["Bacteria", "Firmicutes", "Bacilli", "Bacillales", "Staphylococcaceae", "Macrococcus"]}},{"id": "10040f38116204b51d66a65e6c792e11", "metadata": {"taxonomy": ["Bacteria", "Proteobacteria", "Gammaproteobacteria", "Betaproteobacteriales", "Burkholderiaceae", "Lampropedia"]}},{"id": "fc36cfb65cab3b78c16fc018d4b8c8df", "metadata": {"taxonomy": ["Bacteria", "Firmicutes", "Bacilli", "Bacillales", "Bacillaceae", "Bacillus"]}},{"id": "50b10069a0451196419b0040cc741473", "metadata": {"taxonomy": ["Bacteria", "Firmicutes", "Bacilli", "Bacillales", "Staphylococcaceae", "Staphylococcus"]}},{"id": "5e57066a1a4d825ebd6a2ba9ea5e220e", "metadata": {"taxonomy": ["Bacteria", "Proteobacteria", "Gammaproteobacteria", "Oceanospirillales", "Halomonadaceae", "Halomonas"]}},{"id": "c9e465794e8bb715fa4a8b516920e781", "metadata": {"taxonomy": ["Bacteria", "Proteobacteria", "Alphaproteobacteria", "Caulobacterales", "Hyphomonadaceae", "Hyphomonas"]}},{"id": "17df3bda54bc43b3ffe38c31bb40e6f9", "metadata": {"taxonomy": ["Bacteria", "Bacteroidetes", "Bacteroidia", "Chitinophagales", "Chitinophagaceae"]}},{"id": "7dfbc752a939c35b675b84ebbfe3bdc8", "metadata": {"taxonomy": ["Bacteria", "Bacteroidetes", "Bacteroidia", "Flavobacteriales", "Weeksellaceae", "Moheibacter", "uncultured bacterium"]}},{"id": "cf681e8e90cb11aef7db0c07b68b8422", "metadata": {"taxonomy": ["Bacteria", "Bacteroidetes", "Bacteroidia", "Cytophagales", "Spirosomaceae", "Persicitalea"]}},{"id": "82553ce6968993b852bb42bc58e1c3fa", "metadata": {"taxonomy": ["Bacteria", "Proteobacteria", "Gammaproteobacteria", "Pseudomonadales", "Moraxellaceae", "Acinetobacter"]}},{"id": "f9f5e8f524b3f634b9fdcce4ffcdff0a", "metadata": {"taxonomy": ["Bacteria", "Firmicutes", "Bacilli", "Bacillales", "Family XI", "Gemella", "uncultured bacterium"]}},{"id": "055e2865be963a091b64475dafcc7508", "metadata": {"taxonomy": ["Bacteria", "Proteobacteria", "Alphaproteobacteria", "Rhodobacterales", "Rhodobacteraceae", "Paracoccus", "uncultured bacterium"]}},{"id": "2104a090d2de7525a64069ff08d989fb", "metadata": {"taxonomy": ["Bacteria", "Proteobacteria", "Alphaproteobacteria", "Rhizobiales", "Beijerinckiaceae", "Methylobacterium"]}},{"id": "1eda96b784dc1393235c61146f56dd51", "metadata": {"taxonomy": ["Bacteria", "Bacteroidetes", "Bacteroidia", "Flavobacteriales", "Flavobacteriaceae", "Flavobacterium", "uncultured bacterium"]}},{"id": "3fa847ed051458c1111081b02b16f90f", "metadata": {"taxonomy": ["Bacteria", "Proteobacteria", "Gammaproteobacteria", "Orbales", "Orbaceae"]}},{"id": "f1ebc81459706f5c92610cf238668ca0", "metadata": {"taxonomy": ["Bacteria", "Actinobacteria", "Actinobacteria", "Micrococcales", "Promicromonosporaceae", "Promicromonospora"]}},{"id": "f237e44ce7297ba247b07cdadc581fdc", "metadata": {"taxonomy": ["Bacteria", "Actinobacteria", "Actinobacteria", "Corynebacteriales", "Corynebacteriaceae", "Turicella", "uncultured bacterium"]}},{"id": "fe94b530c6b3e72768c847e2c4e032ab", "metadata": {"taxonomy": ["Bacteria", "Proteobacteria", "Gammaproteobacteria", "Xanthomonadales", "Xanthomonadaceae"]}},{"id": "10587dd2d033625db39719aebec7352f", "metadata": {"taxonomy": ["Bacteria", "Proteobacteria", "Alphaproteobacteria", "Rhizobiales", "Labraceae", "Labrys"]}},{"id": "928465b42c8e3100f332b2fe0f76e587", "metadata": {"taxonomy": ["Bacteria", "Proteobacteria", "Alphaproteobacteria", "Rhizobiales", "Beijerinckiaceae", "1174-901-12", "uncultured bacterium"]}},{"id": "6a96f13cb678f7587c2bdf5df8971548", "metadata": {"taxonomy": ["Bacteria", "Proteobacteria", "Deltaproteobacteria", "Bdellovibrionales", "Bacteriovoracaceae", "Peredibacter", "uncultured bacterium"]}},{"id": "c7b03d540d7876275cbc2304391d4c9c", "metadata": {"taxonomy": ["Bacteria", "Proteobacteria", "Gammaproteobacteria", "Enterobacteriales", "Enterobacteriaceae"]}},{"id": "ce5726d1d95462f9490b64161707522e", "metadata": {"taxonomy": ["Bacteria", "Proteobacteria", "Gammaproteobacteria", "Enterobacteriales", "Enterobacteriaceae", "Klebsiella"]}},{"id": "bc825224f98b359186413fa08375afa0", "metadata": {"taxonomy": ["Bacteria", "Actinobacteria", "Actinobacteria", "Micrococcales", "Intrasporangiaceae", "Knoellia"]}},{"id": "ec6dfe70b0545415805b0e9937f194e7", "metadata": {"taxonomy": ["Bacteria", "Proteobacteria", "Deltaproteobacteria", "Bdellovibrionales", "Bdellovibrionaceae", "Bdellovibrio", "uncultured bacterium"]}},{"id": "814d9b838d1f2176505d56d53728ed36", "metadata": {"taxonomy": ["Bacteria", "Bacteroidetes", "Bacteroidia", "Chitinophagales", "Chitinophagaceae", "Taibaiella", "uncultured bacterium"]}},{"id": "f96a8457b17adb22b1ad8b22c5097ba2", "metadata": {"taxonomy": ["Bacteria", "Firmicutes", "Clostridia", "Clostridiales", "Ruminococcaceae", "Ruminococcus 1"]}},{"id": "9254c35951446fff923cf798ae4ac204", "metadata": {"taxonomy": ["Bacteria", "Bacteroidetes", "Bacteroidia", "Sphingobacteriales", "Sphingobacteriaceae", "Sphingobacterium", "uncultured bacterium"]}},{"id": "6d17e1eec147c9fecd4f3edf0b8b3be5", "metadata": {"taxonomy": ["Bacteria", "Proteobacteria", "Gammaproteobacteria", "Betaproteobacteriales", "Burkholderiaceae", "Acidovorax"]}},{"id": "80ba99065123de107d0b80e165fb3f35", "metadata": {"taxonomy": ["Bacteria", "Proteobacteria", "Gammaproteobacteria", "Gammaproteobacteria Incertae Sedis", "Unknown Family", "Acidibacter", "uncultured bacterium"]}},{"id": "672fa86ac74e09e1de329db4694cecfb", "metadata": {"taxonomy": ["Bacteria", "Actinobacteria", "Actinobacteria", "Micromonosporales", "Micromonosporaceae", "Micromonospora"]}},{"id": "0b1268817440dfdcb19b53018175dca0", "metadata": {"taxonomy": ["Bacteria", "Proteobacteria", "Alphaproteobacteria", "Acetobacterales", "Acetobacteraceae", "Acetobacter"]}},{"id": "81207a01cc126cc009f972e48d71621a", "metadata": {"taxonomy": ["Bacteria", "Proteobacteria", "Gammaproteobacteria", "Enterobacteriales", "Enterobacteriaceae"]}},{"id": "10bc5a37989cb8814290e2b4224f6e48", "metadata": {"taxonomy": ["Bacteria", "Bacteroidetes", "Bacteroidia", "Chitinophagales", "Chitinophagaceae"]}},{"id": "703055e02fbe878a507a467adef9fad3", "metadata": {"taxonomy": ["Bacteria", "Proteobacteria", "Alphaproteobacteria", "Rhodobacterales", "Rhodobacteraceae"]}},{"id": "03b828d5d301cf05c100e6a1a13fc30f", "metadata": {"taxonomy": ["Bacteria", "Proteobacteria", "Gammaproteobacteria", "Oceanospirillales", "Halomonadaceae", "Halomonas"]}},{"id": "1e2fe432331b8fc446e7a20fb92296b0", "metadata": {"taxonomy": ["Bacteria", "Proteobacteria", "Alphaproteobacteria", "Rhodobacterales", "Rhodobacteraceae", "Rhodobacter", "uncultured bacterium"]}},{"id": "1910dcf6315135f7947c373ec31f82f6", "metadata": {"taxonomy": ["Bacteria", "Firmicutes", "Bacilli", "Lactobacillales", "Streptococcaceae", "Streptococcus", "uncultured bacterium"]}},{"id": "01c628521e61966eebf7651c769e8456", "metadata": {"taxonomy": ["Bacteria", "Bacteroidetes", "Bacteroidia", "Cytophagales", "Spirosomaceae", "Leadbetterella", "uncultured bacterium"]}},{"id": "ccfa7ff6c6ffe1c906d13446a076356b", "metadata": {"taxonomy": ["Bacteria", "Proteobacteria", "Gammaproteobacteria", "Xanthomonadales", "Rhodanobacteraceae", "uncultured", "uncultured bacterium"]}},{"id": "71fa57e52e7c90815b2d8f2620713995", "metadata": {"taxonomy": ["Bacteria", "Proteobacteria", "Alphaproteobacteria", "Rhizobiales", "Hyphomicrobiaceae", "Pedomicrobium"]}},{"id": "d230597de120ebb12ebdbc50f2bd445a", "metadata": {"taxonomy": ["Bacteria", "Proteobacteria", "Gammaproteobacteria", "Alteromonadales", "Alteromonadaceae"]}},{"id": "b1c7a1749925fd6cb2461437a32cb238", "metadata": {"taxonomy": ["Bacteria", "Proteobacteria", "Alphaproteobacteria", "Rhodobacterales", "Rhodobacteraceae"]}},{"id": "f8c8c9826a1a1e229c67a189eb977145", "metadata": {"taxonomy": ["Bacteria", "Firmicutes", "Bacilli", "Bacillales", "Bacillaceae"]}},{"id": "0cfd0bd68d096179785b0223b787cb1f", "metadata": {"taxonomy": ["Bacteria", "Proteobacteria", "Alphaproteobacteria", "Rhodobacterales", "Rhodobacteraceae"]}},{"id": "5f562db54922722e8610d73845fc8768", "metadata": {"taxonomy": ["Bacteria", "Actinobacteria", "Actinobacteria", "Corynebacteriales", "Dietziaceae", "Dietzia"]}},{"id": "d91ec7379da05fa45e5d7cd29f9c3f80", "metadata": {"taxonomy": ["Bacteria", "Bacteroidetes", "Bacteroidia", "Flavobacteriales", "Flavobacteriaceae", "Capnocytophaga", "Capnocytophaga canimorsus"]}},{"id": "d1c09ead90c4d4a89cb4fb1fecc58e52", "metadata": {"taxonomy": ["Bacteria", "Proteobacteria", "Alphaproteobacteria", "Rickettsiales", "Anaplasmataceae", "Wolbachia"]}},{"id": "e109c72839f8e66603316f408872fb54", "metadata": {"taxonomy": ["Bacteria", "Bacteroidetes", "Bacteroidia", "Chitinophagales", "Chitinophagaceae"]}},{"id": "7aef045a637eec4a7e3b7f8158ac463b", "metadata": {"taxonomy": ["Bacteria", "Firmicutes", "Bacilli", "Lactobacillales", "Leuconostocaceae", "Leuconostoc"]}},{"id": "8a30306329a8ac5ea813e8f90375df05", "metadata": {"taxonomy": ["Bacteria", "Proteobacteria", "Gammaproteobacteria", "Pseudomonadales", "Moraxellaceae", "Acinetobacter"]}},{"id": "021983ad1dad28b1ab23b4c8df64483c", "metadata": {"taxonomy": ["Bacteria", "Proteobacteria", "Alphaproteobacteria", "Rhizobiales", "Xanthobacteraceae", "Ancylobacter"]}},{"id": "c85bc54643c7890e8501a94b8e578c9c", "metadata": {"taxonomy": ["Bacteria", "Firmicutes", "Bacilli", "Bacillales", "Bacillaceae", "Bacillus"]}},{"id": "21fc0fa2622d3dfacea283313bc3f248", "metadata": {"taxonomy": ["Bacteria", "Verrucomicrobia", "Verrucomicrobiae", "Verrucomicrobiales", "Verrucomicrobiaceae", "Verrucomicrobium"]}},{"id": "283e1c1d37548d470a1e98e367449970", "metadata": {"taxonomy": ["Bacteria", "Patescibacteria", "Saccharimonadia", "Saccharimonadales", "uncultured bacterium", "uncultured bacterium", "uncultured bacterium"]}},{"id": "dbcc706b3b209681069dbf596f41ef78", "metadata": {"taxonomy": ["Bacteria", "Firmicutes", "Bacilli", "Lactobacillales", "Carnobacteriaceae", "Granulicatella"]}},{"id": "ac5e3ac65a23e1bf6c04c315e77e2c5d", "metadata": {"taxonomy": ["Bacteria", "Actinobacteria", "Actinobacteria", "Micromonosporales", "Micromonosporaceae", "Actinoplanes"]}},{"id": "0155fc846cea12d806b70f6f5991ab58", "metadata": {"taxonomy": ["Bacteria", "Bacteroidetes", "Bacteroidia", "Flavobacteriales", "Weeksellaceae"]}},{"id": "669e4ec0aab626814fa362f8d144ab5c", "metadata": {"taxonomy": ["Bacteria", "Bacteroidetes", "Bacteroidia", "Sphingobacteriales", "Sphingobacteriaceae", "Sphingobacterium"]}},{"id": "6a4135f1da99797702acea086348a7e9", "metadata": {"taxonomy": ["Bacteria", "Firmicutes", "Clostridia", "Clostridiales", "Family XIII", "Anaerovorax", "uncultured bacterium"]}},{"id": "1f80a521d4792d7b9beb4aef08e9b825", "metadata": {"taxonomy": ["Bacteria", "Verrucomicrobia", "Verrucomicrobiae", "Opitutales", "Puniceicoccaceae", "Cerasicoccus"]}},{"id": "cd8b9c2b891fd8588c98fb6435769dce", "metadata": {"taxonomy": ["Bacteria", "Proteobacteria", "Alphaproteobacteria", "Rickettsiales", "Anaplasmataceae", "Wolbachia"]}},{"id": "7ad8cd939ca886b7eff9a8f0b770432b", "metadata": {"taxonomy": ["Bacteria", "Proteobacteria", "Alphaproteobacteria", "Rhizobiales", "Beijerinckiaceae", "Methylobacterium"]}},{"id": "9e34c7599e117e66979d3ce86c954187", "metadata": {"taxonomy": ["Bacteria", "Proteobacteria", "Gammaproteobacteria", "Betaproteobacteriales", "Burkholderiaceae", "Lampropedia"]}},{"id": "cf6b43d5e650fefb1655235d13d5f908", "metadata": {"taxonomy": ["Bacteria", "Bacteroidetes", "Bacteroidia", "Flavobacteriales", "Weeksellaceae", "Empedobacter"]}},{"id": "f192d4f02d624dce8304deafebb4d398", "metadata": {"taxonomy": ["Bacteria", "Proteobacteria", "Gammaproteobacteria", "Enterobacteriales", "Enterobacteriaceae", "Erwinia"]}},{"id": "a10ebcb83a8f6c3c20007e34eeaccaad", "metadata": {"taxonomy": ["Bacteria", "Proteobacteria", "Alphaproteobacteria", "Acetobacterales", "Acetobacteraceae"]}},{"id": "3ac774b7714ccfaf71592b5423c07d94", "metadata": {"taxonomy": ["Bacteria", "Proteobacteria", "Alphaproteobacteria", "Acetobacterales", "Acetobacteraceae"]}},{"id": "6421bb5f79a988b4233be88f6dd5814b", "metadata": {"taxonomy": ["Bacteria", "Proteobacteria", "Gammaproteobacteria", "Betaproteobacteriales", "Neisseriaceae", "Conchiformibius"]}},{"id": "fff4d638f995f0a021ef77ddfd11cd9f", "metadata": {"taxonomy": ["Bacteria", "Proteobacteria", "Gammaproteobacteria", "Pseudomonadales", "Pseudomonadaceae", "Pseudomonas", "Pseudomonas putida"]}},{"id": "435a2b7bd9df5bc294f441b7a8c0a4e3", "metadata": {"taxonomy": ["Bacteria", "Bacteroidetes", "Bacteroidia", "Chitinophagales", "Chitinophagaceae", "uncultured"]}},{"id": "47183e1aa3ec56c5abb066e0d2849e11", "metadata": {"taxonomy": ["Bacteria", "Proteobacteria", "Alphaproteobacteria", "Rhizobiales", "Beijerinckiaceae", "1174-901-12", "uncultured bacterium"]}},{"id": "f23d5c806f2bf4adea6660f7565d1ca3", "metadata": {"taxonomy": ["Bacteria", "Proteobacteria", "Alphaproteobacteria", "Sphingomonadales", "Sphingomonadaceae", "Sphingobium"]}},{"id": "95a26489a7d082463e2d4db5e843c6f4", "metadata": {"taxonomy": ["Bacteria", "Proteobacteria", "Gammaproteobacteria", "Alteromonadales", "Alteromonadaceae", "Alishewanella"]}},{"id": "3dd2740c2e3e9041d770a6dc98ac708f", "metadata": {"taxonomy": ["Bacteria", "Proteobacteria", "Gammaproteobacteria", "Pseudomonadales", "Moraxellaceae", "Acinetobacter", "uncultured bacterium"]}},{"id": "cf92c95e45058895be959a2bc89fa1ab", "metadata": {"taxonomy": ["Bacteria", "Bacteroidetes", "Bacteroidia", "Chitinophagales", "Chitinophagaceae"]}},{"id": "8816fc8cc3b32415cd8f0f2930d2a383", "metadata": {"taxonomy": ["Bacteria", "Proteobacteria", "Gammaproteobacteria", "Enterobacteriales", "Enterobacteriaceae", "Tatumella", "uncultured bacterium"]}},{"id": "a2084120ac08f5be9b01b63b71833530", "metadata": {"taxonomy": ["Bacteria", "Actinobacteria", "Actinobacteria", "Micrococcales", "Microbacteriaceae", "Curtobacterium"]}},{"id": "368810616e50f580696fd47b7bc2637f", "metadata": {"taxonomy": ["Bacteria", "Proteobacteria", "Alphaproteobacteria", "Rickettsiales", "Anaplasmataceae", "Wolbachia"]}},{"id": "aebed3790c1fe358e4136f11cedf87fd", "metadata": {"taxonomy": ["Bacteria", "Proteobacteria", "Alphaproteobacteria", "Rickettsiales", "Anaplasmataceae", "Wolbachia"]}},{"id": "3f984122b3248d9d0492030896933267", "metadata": {"taxonomy": ["Bacteria", "Proteobacteria", "Gammaproteobacteria", "Xanthomonadales", "Xanthomonadaceae", "Xanthomonas"]}},{"id": "f8dcdf99ee548f799ee7c7b79625fdb0", "metadata": {"taxonomy": ["Bacteria", "Actinobacteria", "Actinobacteria", "Micromonosporales", "Micromonosporaceae", "Actinoplanes"]}},{"id": "f0beda984deaffc903e5cc36022d0455", "metadata": {"taxonomy": ["Bacteria", "Bacteroidetes", "Bacteroidia", "Chitinophagales", "Chitinophagaceae", "Ferruginibacter"]}},{"id": "b4b2723e88262ea4e59f9dd8e392e409", "metadata": {"taxonomy": ["Bacteria", "Proteobacteria", "Gammaproteobacteria", "Enterobacteriales", "Enterobacteriaceae", "Pantoea"]}},{"id": "211c4396acbecf8effae6d26a8793ab7", "metadata": {"taxonomy": ["Bacteria", "Proteobacteria", "Gammaproteobacteria", "Xanthomonadales", "Rhodanobacteraceae", "Pseudofulvimonas", "uncultured bacterium"]}},{"id": "46cc468250fb7b0d90d322c3243aa733", "metadata": {"taxonomy": ["Bacteria", "Actinobacteria", "Actinobacteria", "Micrococcales", "Microbacteriaceae", "Microbacterium"]}},{"id": "ad155ce5a1cba9a38fc5d95feee6c9de", "metadata": {"taxonomy": ["Bacteria", "Proteobacteria", "Gammaproteobacteria", "Enterobacteriales", "Enterobacteriaceae", "Klebsiella"]}},{"id": "bb2dc7fac3a2910fd5b5257fd77b03b7", "metadata": {"taxonomy": ["Bacteria", "Actinobacteria", "Actinobacteria", "Micrococcales", "Brevibacteriaceae", "Brevibacterium"]}},{"id": "2b3bc9d7055b4d856295b504d5b4e15d", "metadata": {"taxonomy": ["Bacteria", "Firmicutes", "Bacilli", "Bacillales", "Paenibacillaceae", "Paenibacillus"]}},{"id": "109f3466c00f50e27ce9e15e06ad63bc", "metadata": {"taxonomy": ["Bacteria", "Firmicutes", "Bacilli", "Lactobacillales", "Enterococcaceae", "Enterococcus"]}},{"id": "63ec5319bf48b645deb7dd6365f92b5a", "metadata": {"taxonomy": ["Bacteria", "Actinobacteria", "Actinobacteria", "Micrococcales", "Promicromonosporaceae", "Promicromonospora"]}},{"id": "56a645f077657408ac7ff87d1bb3031f", "metadata": {"taxonomy": ["Bacteria", "Proteobacteria", "Alphaproteobacteria", "Rhizobiales", "D05-2", "uncultured bacterium", "uncultured bacterium"]}},{"id": "17a79a94932f298f4c85995cf880a164", "metadata": {"taxonomy": ["Bacteria", "Proteobacteria", "Gammaproteobacteria", "Salinisphaerales", "Solimonadaceae", "Hydrocarboniphaga"]}},{"id": "d5debf5ab21f9c7d67cd163e1250ad82", "metadata": {"taxonomy": ["Bacteria", "Bacteroidetes", "Bacteroidia", "Sphingobacteriales", "Sphingobacteriaceae", "Sphingobacterium"]}},{"id": "6cede72dcfc8e19fc1b4b933ae20ed23", "metadata": {"taxonomy": ["Bacteria", "Bacteroidetes", "Bacteroidia", "Sphingobacteriales", "Sphingobacteriaceae", "Sphingobacterium"]}},{"id": "8bc8f21872c3fdc459de1aae43b9e1de", "metadata": {"taxonomy": ["Bacteria", "Firmicutes", "Bacilli", "Bacillales", "Paenibacillaceae", "Paenibacillus", "uncultured bacterium"]}},{"id": "408f68af0e43941c503cba9fc1f5855d", "metadata": {"taxonomy": ["Bacteria", "Actinobacteria", "Actinobacteria", "Corynebacteriales", "Corynebacteriaceae", "Corynebacterium 1", "uncultured bacterium"]}},{"id": "b0c598919d45e2961d52ce8b4dd40a44", "metadata": {"taxonomy": ["Bacteria", "Tenericutes", "Mollicutes", "Mycoplasmatales", "Mycoplasmataceae", "Mycoplasma"]}},{"id": "3343bfb2e7995ca617cf38b1a41d3f1d", "metadata": {"taxonomy": ["Bacteria", "Proteobacteria", "Gammaproteobacteria", "Betaproteobacteriales", "Neisseriaceae", "Conchiformibius"]}},{"id": "da408d4e4eb8c25a93c7d596ce5f24b4", "metadata": {"taxonomy": ["Bacteria", "Verrucomicrobia", "Verrucomicrobiae", "Pedosphaerales", "Pedosphaeraceae", "Pedosphaera", "uncultured bacterium"]}},{"id": "0d877751f6d57a25dac7f5ef6412420e", "metadata": {"taxonomy": ["Bacteria", "Firmicutes", "Clostridia", "Clostridiales", "Lachnospiraceae", "Lachnospiraceae NK4A136 group", "uncultured bacterium"]}},{"id": "818f4dd127105ae95c56bfb06e03c00d", "metadata": {"taxonomy": ["Bacteria", "Firmicutes", "Bacilli", "Bacillales", "Staphylococcaceae", "Staphylococcus", "uncultured bacterium"]}},{"id": "bd2abf2ced74922418a9eb9f7d740dcc", "metadata": {"taxonomy": ["Bacteria", "Proteobacteria", "Alphaproteobacteria", "Rhodobacterales", "Rhodobacteraceae", "Paracoccus"]}},{"id": "9a0de650d42d085b082134c9eaa98258", "metadata": {"taxonomy": ["Bacteria", "Actinobacteria", "Actinobacteria", "Micrococcales", "Microbacteriaceae", "Curtobacterium"]}},{"id": "8fc08e58ca678d165fb57787523999ca", "metadata": {"taxonomy": ["Bacteria", "Proteobacteria", "Gammaproteobacteria", "Xanthomonadales", "Rhodanobacteraceae", "Dyella"]}},{"id": "6e93cb1f158c0882316c853deb2e32d5", "metadata": {"taxonomy": ["Bacteria", "Proteobacteria", "Gammaproteobacteria", "Enterobacteriales", "Enterobacteriaceae", "Pantoea"]}},{"id": "b1c6257043fbce882604b7cbc02d551f", "metadata": {"taxonomy": ["Bacteria", "Proteobacteria", "Deltaproteobacteria", "Bdellovibrionales", "Bacteriovoracaceae", "Peredibacter"]}},{"id": "58624a623c1728c0f986a41ba9584d24", "metadata": {"taxonomy": ["Bacteria", "Proteobacteria", "Gammaproteobacteria", "Betaproteobacteriales", "Burkholderiaceae"]}},{"id": "6c993ab0fb0e98c894714faccb5bbee1", "metadata": {"taxonomy": ["Bacteria", "Proteobacteria", "Alphaproteobacteria", "Rhizobiales", "Rhizobiaceae", "Aureimonas"]}},{"id": "ea1f239f55c466017b66c44493044cae", "metadata": {"taxonomy": ["Bacteria", "Firmicutes", "Bacilli", "Lactobacillales", "Leuconostocaceae", "Weissella"]}},{"id": "65ada2de61b381e835ec83956d9f3d1d", "metadata": {"taxonomy": ["Bacteria", "Proteobacteria", "Alphaproteobacteria", "Rickettsiales", "Anaplasmataceae", "Wolbachia"]}},{"id": "54ab2eee912b811c371f5cccffe8a878", "metadata": {"taxonomy": ["Bacteria", "Bacteroidetes", "Bacteroidia", "Flavobacteriales", "Weeksellaceae", "Chryseobacterium", "uncultured bacterium"]}},{"id": "d5e305684ccd0680b67aeb2461e7ffe1", "metadata": {"taxonomy": ["Bacteria", "Bacteroidetes", "Bacteroidia", "Chitinophagales", "Chitinophagaceae", "Taibaiella"]}},{"id": "b373ca0548eb66813b6acb4853ed263d", "metadata": {"taxonomy": ["Bacteria", "Bacteroidetes", "Bacteroidia", "Chitinophagales", "Chitinophagaceae", "Niabella"]}},{"id": "c749314b23e8b324d5e18a5998002f77", "metadata": {"taxonomy": ["Bacteria", "Bacteroidetes", "Bacteroidia", "Chitinophagales", "Chitinophagaceae", "Taibaiella"]}},{"id": "3c4f5ed624d627ce3faa1821f6c6ce32", "metadata": {"taxonomy": ["Bacteria", "Proteobacteria", "Gammaproteobacteria", "Pseudomonadales", "Moraxellaceae", "Acinetobacter"]}},{"id": "c419fde51e8768ac987c40bb58704cfe", "metadata": {"taxonomy": ["Bacteria", "Proteobacteria", "Gammaproteobacteria", "Betaproteobacteriales", "Burkholderiaceae", "Parapusillimonas"]}},{"id": "5bf70097b03d9e4a6bfa4da0af52e5f9", "metadata": {"taxonomy": ["Bacteria", "Actinobacteria", "Acidimicrobiia", "Microtrichales", "Ilumatobacteraceae", "CL500-29 marine group", "uncultured bacterium"]}},{"id": "b2f8427ffc60d775011750548aca79a6", "metadata": {"taxonomy": ["Bacteria", "Proteobacteria", "Gammaproteobacteria", "Betaproteobacteriales", "Burkholderiaceae", "Noviherbaspirillum"]}},{"id": "3d2db45c2a42932f663c84cd41d7551b", "metadata": {"taxonomy": ["Bacteria", "Bacteroidetes", "Bacteroidia", "Sphingobacteriales", "Sphingobacteriaceae", "Sphingobacterium"]}},{"id": "11535eefbb43f7699d33de3f6d6df788", "metadata": {"taxonomy": ["Bacteria", "Bacteroidetes", "Bacteroidia", "Chitinophagales", "Chitinophagaceae", "Asinibacterium"]}},{"id": "3a474705f61f174b555d456f64a8ab40", "metadata": {"taxonomy": ["Bacteria", "Acidobacteria", "Acidobacteriia", "Acidobacteriales", "uncultured"]}},{"id": "bf00d1a6134d8b89ee61fc8c56ce568d", "metadata": {"taxonomy": ["Bacteria", "Patescibacteria", "Parcubacteria", "Candidatus Nomurabacteria"]}},{"id": "540151c5575f7d8158586bf11f73ae0e", "metadata": {"taxonomy": ["Bacteria", "Proteobacteria", "Deltaproteobacteria", "Myxococcales", "BIrii41", "metagenome", "metagenome"]}},{"id": "a016e7ee3e925fb2d9c1571fd65d9446", "metadata": {"taxonomy": ["Bacteria", "Proteobacteria", "Gammaproteobacteria", "Enterobacteriales", "Enterobacteriaceae", "Klebsiella"]}},{"id": "87463dfd96ff847605e606392276b8f7", "metadata": {"taxonomy": ["Bacteria", "Bacteroidetes", "Bacteroidia", "Chitinophagales", "Saprospiraceae"]}},{"id": "7928bd4c4213792cc42bdf13fec9020a", "metadata": {"taxonomy": ["Bacteria", "Bacteroidetes", "Bacteroidia", "Cytophagales", "Spirosomaceae", "Spirosoma"]}},{"id": "74dde88ba69d4022b1efeead60e494e4", "metadata": {"taxonomy": ["Bacteria", "Actinobacteria", "Actinobacteria", "Propionibacteriales", "Nocardioidaceae", "Nocardioides"]}},{"id": "f62255c8fa69d4937e88cb25e860b5b1", "metadata": {"taxonomy": ["Bacteria", "Actinobacteria", "Actinobacteria", "Micrococcales", "Microbacteriaceae", "Microbacterium"]}},{"id": "b10d1dfa212748bd98b11b9399b58fe3", "metadata": {"taxonomy": ["Bacteria", "Actinobacteria", "Actinobacteria", "Micrococcales", "Micrococcaceae", "Kocuria"]}},{"id": "9bb9570645d80c9370ddcd620d0eca5d", "metadata": {"taxonomy": ["Bacteria", "Proteobacteria", "Alphaproteobacteria", "Rickettsiales", "Mitochondria"]}},{"id": "30c672118d33bd9c1a87a9cd424ee0ea", "metadata": {"taxonomy": ["Bacteria", "Firmicutes", "Bacilli", "Bacillales", "Paenibacillaceae", "Paenibacillus"]}},{"id": "e25bf5e19a3ca8006d817261a508e967", "metadata": {"taxonomy": ["Bacteria", "Firmicutes", "Bacilli", "Bacillales", "Paenibacillaceae", "Paenibacillus"]}},{"id": "67e2d3a9654458ed5468521017de5a34", "metadata": {"taxonomy": ["Bacteria", "Proteobacteria", "Gammaproteobacteria", "Enterobacteriales", "Enterobacteriaceae", "Kluyvera"]}},{"id": "300284cdcc7f3af27932f1ede4e4af84", "metadata": {"taxonomy": ["Bacteria", "Firmicutes", "Clostridia", "Clostridiales", "Ruminococcaceae", "uncultured", "uncultured bacterium"]}},{"id": "adf41fe93b746bcaf5b934ea0817dd7b", "metadata": {"taxonomy": ["Bacteria", "Actinobacteria", "Actinobacteria", "Micrococcales", "Microbacteriaceae", "Curtobacterium"]}},{"id": "eae2f8fb03064dd645befb56c661102f", "metadata": {"taxonomy": ["Bacteria", "Proteobacteria", "Alphaproteobacteria", "Rhizobiales", "Rhizobiaceae", "Mesorhizobium"]}},{"id": "a86e918d19716635d51c3c2f66f77688", "metadata": {"taxonomy": ["Bacteria", "Proteobacteria", "Gammaproteobacteria", "Pseudomonadales", "Pseudomonadaceae", "Pseudomonas"]}},{"id": "da09069bf9f0dd9ca973a76e054559bf", "metadata": {"taxonomy": ["Bacteria", "Proteobacteria", "Gammaproteobacteria", "Salinisphaerales", "Solimonadaceae", "Hydrocarboniphaga"]}},{"id": "ecb5f09d0b0db65379a93036b92c9ef8", "metadata": {"taxonomy": ["Bacteria", "Proteobacteria", "Gammaproteobacteria", "Xanthomonadales", "Xanthomonadaceae", "Stenotrophomonas"]}},{"id": "dc07d034e718681e35d87e4b56a359dd", "metadata": {"taxonomy": ["Bacteria", "Proteobacteria", "Gammaproteobacteria", "Betaproteobacteriales", "Burkholderiaceae", "Herbaspirillum"]}},{"id": "ea89e60e60f8bc84390882a93feec2cd", "metadata": {"taxonomy": ["Bacteria", "Actinobacteria", "Acidimicrobiia", "Microtrichales", "Iamiaceae", "Iamia", "uncultured bacterium"]}},{"id": "84b3a4d3efc0ebee5ce594e152d5db36", "metadata": {"taxonomy": ["Bacteria", "Firmicutes", "Clostridia", "Clostridiales", "Lachnospiraceae"]}},{"id": "dedd6e67394e285bd0c29a2129e1453e", "metadata": {"taxonomy": ["Bacteria", "Firmicutes", "Bacilli", "Lactobacillales", "Leuconostocaceae", "Leuconostoc"]}},{"id": "4f87341665294fadecc396a399acb333", "metadata": {"taxonomy": ["Bacteria", "Bacteroidetes", "Bacteroidia", "Chitinophagales", "uncultured", "uncultured bacterium", "uncultured bacterium"]}},{"id": "a83668eb706da802a96e8a3cbef19809", "metadata": {"taxonomy": ["Bacteria", "Actinobacteria", "Actinobacteria", "Pseudonocardiales", "Pseudonocardiaceae", "Saccharopolyspora"]}},{"id": "ee1433b31dd42127e2ec9cdda3684ba3", "metadata": {"taxonomy": ["Bacteria", "Actinobacteria", "Actinobacteria", "Micrococcales", "Microbacteriaceae"]}},{"id": "1ecc02476b62865657731640f9502840", "metadata": {"taxonomy": ["Bacteria", "Proteobacteria", "Alphaproteobacteria", "Rickettsiales", "Anaplasmataceae", "Wolbachia"]}},{"id": "2fe6b42a7b8555d3b304dba5b70af5c3", "metadata": {"taxonomy": ["Bacteria", "Planctomycetes", "Planctomycetacia", "Gemmatales", "Gemmataceae", "Gemmata"]}},{"id": "b4d93923a5551bec5569ed41adf217d6", "metadata": {"taxonomy": ["Bacteria", "Proteobacteria", "Gammaproteobacteria", "Enterobacteriales", "Enterobacteriaceae", "Pantoea"]}},{"id": "070a8e85c588657c2312b7a0ae99ada3", "metadata": {"taxonomy": ["Bacteria", "Proteobacteria", "Alphaproteobacteria", "Rhizobiales", "Rhizobiaceae", "Allorhizobium-Neorhizobium-Pararhizobium-Rhizobium"]}},{"id": "89e9087439276a49423d624a39ebc982", "metadata": {"taxonomy": ["Bacteria", "Proteobacteria", "Alphaproteobacteria", "Reyranellales", "Reyranellaceae", "Reyranella", "uncultured bacterium"]}},{"id": "146e41d4dd057177500a3025a73e28c8", "metadata": {"taxonomy": ["Bacteria", "Proteobacteria", "Alphaproteobacteria", "Rhizobiales", "Labraceae", "Labrys"]}},{"id": "dd63f777fdcdacf40b86b057ec44d948", "metadata": {"taxonomy": ["Bacteria", "Verrucomicrobia", "Verrucomicrobiae", "Verrucomicrobiales", "Verrucomicrobiaceae", "Verrucomicrobium"]}},{"id": "e4ad72107e25b74ba749a11752fa964f", "metadata": {"taxonomy": ["Bacteria", "Proteobacteria", "Deltaproteobacteria", "Myxococcales", "Polyangiaceae", "Pajaroellobacter"]}},{"id": "b7f26bbad622d9bc555f45af3c8c1538", "metadata": {"taxonomy": ["Bacteria", "Actinobacteria", "Actinobacteria", "Micrococcales", "Microbacteriaceae", "Microbacterium"]}},{"id": "efb4e2dbb20e1ab03deab0b41ab72837", "metadata": {"taxonomy": ["Bacteria", "Bacteroidetes", "Bacteroidia", "Chitinophagales", "Chitinophagaceae", "Ferruginibacter"]}},{"id": "99704a0b6b4c6e008eb29d602dfb8c85", "metadata": {"taxonomy": ["Bacteria", "Proteobacteria", "Alphaproteobacteria", "Rhizobiales", "Xanthobacteraceae", "Rhodopseudomonas"]}},{"id": "59c4d777d90785b8ac8ab3fe7278cc9c", "metadata": {"taxonomy": ["Bacteria", "Firmicutes", "Bacilli", "Bacillales", "Paenibacillaceae", "Paenibacillus"]}},{"id": "cfa4ff382ecbef1ae74ced55868fd16f", "metadata": {"taxonomy": ["Bacteria", "Proteobacteria", "Gammaproteobacteria", "Enterobacteriales", "Enterobacteriaceae", "Providencia"]}},{"id": "064d6913e7efb241b30a7c5ce6c89793", "metadata": {"taxonomy": ["Bacteria", "Proteobacteria", "Gammaproteobacteria", "Orbales", "Orbaceae", "Gilliamella"]}},{"id": "3419c7b42433a44249734f2772f27544", "metadata": {"taxonomy": ["Bacteria", "Proteobacteria", "Gammaproteobacteria", "Pseudomonadales", "Moraxellaceae", "Moraxella", "uncultured bacterium"]}},{"id": "96a07c66ee5e831e3ddcdd41c0abd955", "metadata": {"taxonomy": ["Bacteria", "Actinobacteria", "Actinobacteria", "Micrococcales", "Microbacteriaceae", "Microbacterium"]}},{"id": "51f61b2ef1faf5e8297f6a0c3f4f475a", "metadata": {"taxonomy": ["Bacteria", "Proteobacteria", "Gammaproteobacteria", "Betaproteobacteriales", "Burkholderiaceae"]}},{"id": "dfdcd5597bdaab61688bc4e59281601e", "metadata": {"taxonomy": ["Bacteria", "Proteobacteria", "Gammaproteobacteria", "Pseudomonadales", "Moraxellaceae", "Acinetobacter"]}},{"id": "d77fda2a58670bd83e1a7bfc8d88c866", "metadata": {"taxonomy": ["Bacteria", "Firmicutes", "Clostridia", "Clostridiales", "Christensenellaceae", "Christensenellaceae R-7 group", "uncultured bacterium"]}},{"id": "666c842b3a3a5756feed9bb2856d76fc", "metadata": {"taxonomy": ["Bacteria", "Proteobacteria", "Gammaproteobacteria", "Pseudomonadales", "Moraxellaceae", "Psychrobacter"]}},{"id": "d4da20986caae58921f81f5d601419f9", "metadata": {"taxonomy": ["Bacteria", "Firmicutes", "Clostridia", "Clostridiales", "Clostridiaceae 1", "Clostridium sensu stricto 3"]}},{"id": "bd85940169354d9c87de7685acf24ad1", "metadata": {"taxonomy": ["Bacteria", "Proteobacteria", "Alphaproteobacteria", "Rickettsiales", "Rickettsiaceae", "Candidatus Megaira"]}},{"id": "e33b0e68c1baa05338f40daf9fbe2bd8", "metadata": {"taxonomy": ["Bacteria", "Actinobacteria", "Actinobacteria", "Micrococcales", "Microbacteriaceae"]}},{"id": "dd7868260d71a201f920f5bf5cc73782", "metadata": {"taxonomy": ["Bacteria", "Actinobacteria", "Actinobacteria", "Micrococcales", "Microbacteriaceae"]}},{"id": "df43c2a4a79462a4c8da49888a46fa90", "metadata": {"taxonomy": ["Bacteria", "Firmicutes", "Clostridia", "Clostridiales", "Lachnospiraceae", "Lachnoclostridium 5"]}},{"id": "8b23d0fa4be627dade2973482fcd91b2", "metadata": {"taxonomy": ["Bacteria", "Cyanobacteria", "Oxyphotobacteria", "Chloroplast"]}},{"id": "e57a44a28d68c006303fdc3ddc39a576", "metadata": {"taxonomy": ["Bacteria", "Firmicutes", "Clostridia", "Clostridiales", "Lachnospiraceae", "Anaerocolumna"]}},{"id": "d071b7ed9ea6903057e5893d247965d7", "metadata": {"taxonomy": ["Bacteria", "Proteobacteria", "Gammaproteobacteria", "Betaproteobacteriales", "Burkholderiaceae", "Comamonas"]}},{"id": "a41c0ae47a8cdcf4f7a66923441b4961", "metadata": {"taxonomy": ["Bacteria", "Bacteroidetes", "Bacteroidia", "Cytophagales", "Spirosomaceae", "Dyadobacter"]}},{"id": "ddb15a42e5216a13daf1205aea6955be", "metadata": {"taxonomy": ["Bacteria", "Verrucomicrobia", "Verrucomicrobiae", "Opitutales", "Puniceicoccaceae"]}},{"id": "f48dcbf339df5ad4d9c1f45f3bcc282f", "metadata": {"taxonomy": ["Bacteria", "Firmicutes", "Bacilli", "Bacillales", "Paenibacillaceae", "Paenibacillus"]}},{"id": "6938f13e84add89f4e914db4c6d14dce", "metadata": {"taxonomy": ["Bacteria", "Proteobacteria", "Gammaproteobacteria", "Gammaproteobacteria Incertae Sedis", "Unknown Family", "Acidibacter", "uncultured bacterium"]}},{"id": "4ec00d2c355aec9a5916315e2a1ebb02", "metadata": {"taxonomy": ["Bacteria", "Bacteroidetes", "Bacteroidia", "Bacteroidales", "Paludibacteraceae", "Paludibacter"]}},{"id": "aa21355513c74b006cb277d5333c7d16", "metadata": {"taxonomy": ["Bacteria", "Proteobacteria", "Alphaproteobacteria", "Rhizobiales", "Rhizobiaceae", "Allorhizobium-Neorhizobium-Pararhizobium-Rhizobium"]}},{"id": "11bfb04fd22c89256df846181f7e4764", "metadata": {"taxonomy": ["Bacteria", "Bacteroidetes", "Bacteroidia", "Cytophagales", "Hymenobacteraceae", "Hymenobacter"]}},{"id": "5cb380646e1a9b8843ff205247f9c95c", "metadata": {"taxonomy": ["Bacteria", "Firmicutes", "Bacilli", "Lactobacillales", "Lactobacillaceae", "Lactobacillus"]}},{"id": "243f6a3dc9ef03655d5cdc802bef65aa", "metadata": {"taxonomy": ["Bacteria", "Actinobacteria", "Actinobacteria", "Pseudonocardiales", "Pseudonocardiaceae", "Actinomycetospora", "uncultured bacterium"]}},{"id": "96f975badef16a920859290d1e96d01e", "metadata": {"taxonomy": ["Bacteria", "Firmicutes", "Clostridia", "Clostridiales", "Lachnospiraceae"]}},{"id": "fd29fe1aa60bddb2bf26256cd5e666fe", "metadata": {"taxonomy": ["Bacteria", "Proteobacteria", "Alphaproteobacteria", "Rhizobiales", "Rhizobiaceae", "Allorhizobium-Neorhizobium-Pararhizobium-Rhizobium"]}},{"id": "fdcbdb4a757931e22ddbc99e7780a25c", "metadata": {"taxonomy": ["Bacteria", "Proteobacteria", "Gammaproteobacteria", "Enterobacteriales", "Enterobacteriaceae", "Enterobacter"]}},{"id": "26cf3eff01460fe499698bd96511247a", "metadata": {"taxonomy": ["Bacteria", "Proteobacteria", "Gammaproteobacteria", "Pseudomonadales", "Pseudomonadaceae", "Pseudomonas", "uncultured bacterium"]}},{"id": "9a4d4560d35b231d8f3bc5b1318dad2d", "metadata": {"taxonomy": ["Unassigned"]}},{"id": "55bb2640997d0370ff8955b9815d036d", "metadata": {"taxonomy": ["Bacteria", "Firmicutes", "Bacilli", "Lactobacillales", "Enterococcaceae", "Vagococcus"]}},{"id": "4c13f1643757611f654d7571bf7018e1", "metadata": {"taxonomy": ["Bacteria", "Proteobacteria", "Gammaproteobacteria", "Enterobacteriales", "Enterobacteriaceae"]}},{"id": "5d13962917613bd5273c65f8d9a75a94", "metadata": {"taxonomy": ["Bacteria", "Proteobacteria", "Gammaproteobacteria", "Enterobacteriales", "Enterobacteriaceae"]}},{"id": "5e6db6684ae294181e8472d26f3742c5", "metadata": {"taxonomy": ["Bacteria", "Proteobacteria", "Alphaproteobacteria", "Rhizobiales", "Beijerinckiaceae", "Methylobacterium", "uncultured bacterium"]}},{"id": "6eeff933a2a1ec216258d34e49e50bde", "metadata": {"taxonomy": ["Bacteria", "Proteobacteria", "Gammaproteobacteria", "Betaproteobacteriales", "Burkholderiaceae"]}},{"id": "5bebe4cba0a84e231ae9a8facfd62ac2", "metadata": {"taxonomy": ["Unassigned"]}},{"id": "e6018cecc7c8a8b566b1b3bc6ecb4f12", "metadata": {"taxonomy": ["Bacteria", "Proteobacteria", "Gammaproteobacteria", "Orbales", "Orbaceae"]}},{"id": "edbd4bb94be5a9a8a4bcfd06a57c7797", "metadata": {"taxonomy": ["Bacteria", "Proteobacteria", "Gammaproteobacteria", "Pseudomonadales", "Moraxellaceae", "Acinetobacter"]}},{"id": "1e48dcf50953637a91b3661335fc1f3a", "metadata": {"taxonomy": ["Bacteria", "Proteobacteria", "Alphaproteobacteria", "Rhizobiales", "Beijerinckiaceae", "Methylobacterium"]}},{"id": "96d14cfc239ec5da4fb8772b897005b8", "metadata": {"taxonomy": ["Bacteria", "Proteobacteria", "Alphaproteobacteria", "Acetobacterales", "Acetobacteraceae", "Acidiphilium", "uncultured bacterium"]}},{"id": "f146027df5264e18546667800aa22bdf", "metadata": {"taxonomy": ["Bacteria", "Bacteroidetes", "Bacteroidia", "Flavobacteriales", "Crocinitomicaceae", "Fluviicola", "uncultured bacterium"]}},{"id": "7991f08e9f4fdd99fd5cf97d6a17245d", "metadata": {"taxonomy": ["Bacteria", "Bacteroidetes", "Bacteroidia", "Flavobacteriales", "Flavobacteriaceae", "Flavobacterium"]}},{"id": "cf9d0298c0d402dec42d3e84f5a5932b", "metadata": {"taxonomy": ["Bacteria", "Proteobacteria", "Alphaproteobacteria", "Sphingomonadales", "Sphingomonadaceae", "Sphingobium"]}},{"id": "318ce3dfc0898eb29d2ca25ee7085fa6", "metadata": {"taxonomy": ["Bacteria", "Proteobacteria", "Gammaproteobacteria", "Pseudomonadales", "Moraxellaceae", "Acinetobacter"]}},{"id": "cef7cd9d71fa2884dd3492457714b701", "metadata": {"taxonomy": ["Bacteria", "Proteobacteria", "Alphaproteobacteria", "Sphingomonadales", "Sphingomonadaceae", "Sphingomonas"]}},{"id": "3dada0a6c6248fe961d141e6a5b0c423", "metadata": {"taxonomy": ["Bacteria", "Proteobacteria", "Gammaproteobacteria", "Alteromonadales", "Alteromonadaceae", "Alishewanella"]}},{"id": "afc0ade3ff4b904b4c669fe64aa62827", "metadata": {"taxonomy": ["Bacteria", "Proteobacteria", "Gammaproteobacteria", "Xanthomonadales", "Rhodanobacteraceae", "Dyella"]}},{"id": "ef9947c1685daa7aef6b6106a4a16e18", "metadata": {"taxonomy": ["Bacteria", "Proteobacteria", "Alphaproteobacteria", "Rickettsiales", "Mitochondria", "Syzygium luehmannii", "Syzygium luehmannii"]}},{"id": "b4113b29ed1b6cf6ad0bc5e14bc1148c", "metadata": {"taxonomy": ["Bacteria", "Firmicutes", "Bacilli", "Bacillales", "Bacillaceae", "Bacillus", "Bacillus sp."]}},{"id": "5c28800a90ab362a4d82af6ce719fadb", "metadata": {"taxonomy": ["Bacteria", "Planctomycetes", "Planctomycetacia", "Pirellulales", "Pirellulaceae", "Pir4 lineage"]}},{"id": "34600522fb4a2e7f16e481856c8fa03b", "metadata": {"taxonomy": ["Bacteria", "Proteobacteria", "Alphaproteobacteria", "Rhizobiales", "Beijerinckiaceae", "Methylobacterium"]}},{"id": "3832e14a762f4c3cb9e287b3e88333f8", "metadata": {"taxonomy": ["Bacteria", "Firmicutes", "Bacilli", "Lactobacillales", "Lactobacillaceae", "Lactobacillus"]}},{"id": "a26038deb48759c748cd68d8f049e286", "metadata": {"taxonomy": ["Bacteria", "Proteobacteria", "Gammaproteobacteria", "EC3", "uncultured bacterium", "uncultured bacterium", "uncultured bacterium"]}},{"id": "01b3608aa9233267525a88215d1429c6", "metadata": {"taxonomy": ["Bacteria", "Planctomycetes", "Planctomycetacia", "Planctomycetales", "Rubinisphaeraceae", "Rubinisphaera"]}},{"id": "12f06b1588b86e267884649171a072e0", "metadata": {"taxonomy": ["Bacteria", "Proteobacteria", "Gammaproteobacteria", "Enterobacteriales", "Enterobacteriaceae", "Enterobacter"]}},{"id": "13085eb0ca8833c7a8ca4d5cffc90e88", "metadata": {"taxonomy": ["Bacteria", "Firmicutes", "Bacilli", "Bacillales", "Paenibacillaceae", "Paenibacillus"]}},{"id": "566a9942e059df125e9e364aeb1bf2ff", "metadata": {"taxonomy": ["Bacteria", "Proteobacteria", "Gammaproteobacteria", "Enterobacteriales", "Enterobacteriaceae", "Providencia"]}},{"id": "08e3362e69a61f178e78cae11c5ccdd5", "metadata": {"taxonomy": ["Bacteria", "Proteobacteria", "Alphaproteobacteria", "Rhodobacterales", "Rhodobacteraceae"]}},{"id": "3fb5a37f99022addbe3a2e08bf1221bc", "metadata": {"taxonomy": ["Bacteria", "Proteobacteria", "Gammaproteobacteria", "Pseudomonadales", "Pseudomonadaceae", "Pseudomonas", "Pseudomonas stutzeri"]}},{"id": "1e6729d0ae40d68d56ae851a868dc731", "metadata": {"taxonomy": ["Bacteria", "Bacteroidetes", "Bacteroidia", "Bacteroidales", "Bacteroidaceae", "Bacteroides"]}},{"id": "3188a3befbb148a2135428a09129b2f7", "metadata": {"taxonomy": ["Bacteria", "Proteobacteria", "Gammaproteobacteria", "Enterobacteriales", "Enterobacteriaceae", "Pectobacterium"]}},{"id": "fc34ad508c39176d274b3d7f966d18ab", "metadata": {"taxonomy": ["Bacteria", "Proteobacteria", "Alphaproteobacteria", "Rickettsiales", "Anaplasmataceae", "Wolbachia"]}},{"id": "dfcdf30cc0035af8b77f98e41dad136b", "metadata": {"taxonomy": ["Bacteria", "Proteobacteria", "Alphaproteobacteria", "Rhizobiales", "Beijerinckiaceae", "Methylobacterium"]}},{"id": "2dea77167d3bb341a696f5780d5f9a21", "metadata": {"taxonomy": ["Bacteria", "Proteobacteria", "Alphaproteobacteria", "Sphingomonadales", "Sphingomonadaceae", "Sphingomonas"]}},{"id": "2b92e9169ed408c43e7a4e38e9ed571a", "metadata": {"taxonomy": ["Bacteria", "Proteobacteria", "Gammaproteobacteria", "Pseudomonadales", "Pseudomonadaceae", "Pseudomonas"]}},{"id": "8a3bf54b23977eda6d85d91dd4dc4d3c", "metadata": {"taxonomy": ["Bacteria", "Firmicutes", "Clostridia", "Clostridiales", "Ruminococcaceae", "Faecalibacterium", "uncultured bacterium"]}},{"id": "50721548c23c77cc71c3d1254ffb0d8d", "metadata": {"taxonomy": ["Bacteria", "Proteobacteria", "Alphaproteobacteria", "Rhodobacterales", "Rhodobacteraceae"]}},{"id": "7c2fc8cfb28765f0cf99a4cedf532a17", "metadata": {"taxonomy": ["Bacteria", "Proteobacteria", "Gammaproteobacteria", "Enterobacteriales", "Enterobacteriaceae", "Pantoea"]}},{"id": "a6b23551c078edc5f9082bedb6184c93", "metadata": {"taxonomy": ["Bacteria", "Bacteroidetes", "Bacteroidia", "Sphingobacteriales", "Sphingobacteriaceae", "Nubsella", "uncultured bacterium"]}},{"id": "cbe2494e751f32adf8478673e1378a47", "metadata": {"taxonomy": ["Bacteria", "Proteobacteria", "Gammaproteobacteria", "Enterobacteriales", "Enterobacteriaceae"]}},{"id": "97360941ef237338f5600df5490978b3", "metadata": {"taxonomy": ["Bacteria", "Verrucomicrobia", "Verrucomicrobiae", "Chthoniobacterales", "Chthoniobacteraceae"]}},{"id": "99573effe2b640433d92140cb6ff36ba", "metadata": {"taxonomy": ["Bacteria", "Bacteroidetes", "Bacteroidia", "Flavobacteriales", "Weeksellaceae", "Chryseobacterium"]}},{"id": "310e67092d5233c761c2c5b1fe35e71f", "metadata": {"taxonomy": ["Bacteria", "Bacteroidetes", "Bacteroidia", "Sphingobacteriales", "Sphingobacteriaceae", "Sphingobacterium"]}},{"id": "7b1cd07384d03fed51f3ac617ae5b180", "metadata": {"taxonomy": ["Bacteria", "Bacteroidetes", "Bacteroidia", "Cytophagales", "Spirosomaceae", "Persicitalea"]}},{"id": "5d695f97015968bb6907b195fe9ebe4b", "metadata": {"taxonomy": ["Bacteria", "Proteobacteria", "Alphaproteobacteria", "Rhizobiales", "Rhizobiaceae", "Allorhizobium-Neorhizobium-Pararhizobium-Rhizobium"]}},{"id": "0ade2f5f36defb4a4ad173f389bf5f6b", "metadata": {"taxonomy": ["Bacteria", "Proteobacteria", "Alphaproteobacteria", "Rhizobiales", "Rhizobiaceae"]}},{"id": "6dd98c51a1c1c2b4f54ca5fb07269f5e", "metadata": {"taxonomy": ["Bacteria", "Proteobacteria", "Alphaproteobacteria", "Rhizobiales", "Rhizobiaceae", "Aureimonas"]}},{"id": "8bf44cfc9e354eddc9f9d832f8d3b125", "metadata": {"taxonomy": ["Bacteria", "Proteobacteria", "Gammaproteobacteria", "Xanthomonadales", "Xanthomonadaceae", "Arenimonas", "uncultured bacterium"]}},{"id": "d23a0b5f98b8d7a25f73e3cbd282edc1", "metadata": {"taxonomy": ["Bacteria", "Firmicutes", "Bacilli", "Bacillales", "Paenibacillaceae", "Brevibacillus"]}},{"id": "a690993ef078cc10ec48480eafdb8064", "metadata": {"taxonomy": ["Bacteria", "Proteobacteria", "Deltaproteobacteria", "Bdellovibrionales", "Bdellovibrionaceae", "Bdellovibrio", "uncultured bacterium"]}},{"id": "afb1e34647c0aba05ef24fc62566bba2", "metadata": {"taxonomy": ["Bacteria", "Proteobacteria", "Alphaproteobacteria", "Rhizobiales", "Xanthobacteraceae"]}},{"id": "8b5cfad4fab1b2aa6f3fe188cd750f3a", "metadata": {"taxonomy": ["Bacteria", "Proteobacteria", "Gammaproteobacteria", "Enterobacteriales", "Enterobacteriaceae", "Enterobacter"]}},{"id": "5f191487a0a80f4f292c0432c3a4a10e", "metadata": {"taxonomy": ["Bacteria", "Bacteroidetes", "Bacteroidia", "Bacteroidales", "Marinifilaceae", "Odoribacter"]}},{"id": "5132902fb057aa1281588293ee30ed0d", "metadata": {"taxonomy": ["Bacteria", "Bacteroidetes", "Bacteroidia", "Bacteroidales"]}},{"id": "a5bbbe4736931576f43b34e90c0fc91d", "metadata": {"taxonomy": ["Bacteria", "Bacteroidetes", "Bacteroidia", "Flavobacteriales", "Weeksellaceae"]}},{"id": "c41e39bcdd4601fe4440d23cb9c5af21", "metadata": {"taxonomy": ["Bacteria", "Proteobacteria", "Gammaproteobacteria", "Enterobacteriales", "Enterobacteriaceae", "Pantoea"]}},{"id": "b93928ff41b6d4f66b0f45ae3f62c882", "metadata": {"taxonomy": ["Bacteria", "Proteobacteria", "Alphaproteobacteria", "Rhodospirillales", "uncultured"]}},{"id": "ea036023e52a7f48da54f1175dfac01e", "metadata": {"taxonomy": ["Bacteria", "Bacteroidetes", "Bacteroidia", "Sphingobacteriales", "Sphingobacteriaceae", "Olivibacter"]}},{"id": "1d62ccf82794859cec375dd03a556fda", "metadata": {"taxonomy": ["Bacteria", "Firmicutes", "Negativicutes", "Selenomonadales", "Veillonellaceae", "Pelosinus", "uncultured bacterium"]}},{"id": "db95694ad5212fe0f0c1f48ed51a052c", "metadata": {"taxonomy": ["Bacteria", "Proteobacteria", "Alphaproteobacteria", "Rhizobiales", "Rhizobiaceae"]}},{"id": "460e1fab74377b1395f5d4c56ab4530d", "metadata": {"taxonomy": ["Bacteria", "Proteobacteria", "Alphaproteobacteria", "Rhodobacterales", "Rhodobacteraceae"]}},{"id": "3917269877a036932ec3ec5d9338b8e0", "metadata": {"taxonomy": ["Bacteria", "Actinobacteria", "Actinobacteria", "Bifidobacteriales", "Bifidobacteriaceae", "Bifidobacterium", "uncultured bacterium"]}},{"id": "c2e345de9b1f9f249a50837868d1cb65", "metadata": {"taxonomy": ["Bacteria", "Firmicutes", "Bacilli", "Lactobacillales", "Streptococcaceae", "Streptococcus", "uncultured organism"]}},{"id": "3466911c2369a1373ee7d89d4029696b", "metadata": {"taxonomy": ["Bacteria", "Proteobacteria", "Alphaproteobacteria", "Rickettsiales", "Anaplasmataceae", "Wolbachia"]}},{"id": "ad19d28cd0541925373e0624c4ddb219", "metadata": {"taxonomy": ["Bacteria", "Proteobacteria", "Alphaproteobacteria", "Rhodobacterales", "Rhodobacteraceae"]}},{"id": "183ae7cfa9ed92f7861ca117ecd1fbd0", "metadata": {"taxonomy": ["Bacteria", "Proteobacteria", "Gammaproteobacteria", "Pseudomonadales", "Moraxellaceae", "Acinetobacter"]}},{"id": "116e154f3d9c8a15d10a0eeff47cb581", "metadata": {"taxonomy": ["Bacteria", "Proteobacteria", "Alphaproteobacteria", "Rhizobiales", "Beijerinckiaceae", "Methylobacterium"]}},{"id": "512fe07621751b401961daeac9dc9dd4", "metadata": {"taxonomy": ["Bacteria", "Bacteroidetes", "Bacteroidia", "Chitinophagales", "Chitinophagaceae", "uncultured"]}},{"id": "6f19bcf0e3400c786ff804abf12a1e71", "metadata": {"taxonomy": ["Bacteria", "Proteobacteria", "Gammaproteobacteria", "Betaproteobacteriales", "Burkholderiaceae", "Variovorax"]}},{"id": "1962c3b303e55553f6b7b771d61307e7", "metadata": {"taxonomy": ["Bacteria", "Proteobacteria", "Alphaproteobacteria", "Rhodobacterales", "Rhodobacteraceae", "Rhodobacter"]}},{"id": "663cf13efcc91e48fc5255ef8b4e5d82", "metadata": {"taxonomy": ["Bacteria", "Proteobacteria", "Alphaproteobacteria", "Rhodobacterales", "Rhodobacteraceae"]}},{"id": "819a15fbe25880b0bfeeed57a7ab6ef4", "metadata": {"taxonomy": ["Bacteria", "Proteobacteria", "Deltaproteobacteria", "Myxococcales", "Myxococcaceae", "Myxococcus"]}},{"id": "fe716c95716a93d266bdf05dce7c08c9", "metadata": {"taxonomy": ["Bacteria", "Chloroflexi", "Chloroflexia", "Chloroflexales", "Roseiflexaceae", "uncultured", "uncultured bacterium"]}},{"id": "19ecb775cd3c13b222a73a984a686921", "metadata": {"taxonomy": ["Bacteria", "Proteobacteria", "Gammaproteobacteria", "Enterobacteriales", "Enterobacteriaceae", "Tatumella"]}},{"id": "d6456090320148ee7bbfd824f075de6a", "metadata": {"taxonomy": ["Bacteria", "Firmicutes", "Clostridia", "Clostridiales", "Ruminococcaceae", "Ruminiclostridium"]}},{"id": "5977a56774805b2bf48445e6754b635e", "metadata": {"taxonomy": ["Bacteria", "Proteobacteria", "Gammaproteobacteria", "Betaproteobacteriales", "Burkholderiaceae", "Comamonas"]}},{"id": "5d033a2dacadb9d93249a50c6b2cebc1", "metadata": {"taxonomy": ["Bacteria", "Firmicutes", "Bacilli", "Bacillales", "Paenibacillaceae", "Paenibacillus"]}},{"id": "dcc299a41742f60f658eb063edb8e630", "metadata": {"taxonomy": ["Bacteria", "Patescibacteria", "Saccharimonadia", "Saccharimonadales", "Saccharimonadaceae", "uncultured bacterium", "uncultured bacterium"]}},{"id": "2eebbb7fe6df202200159fca2ef60efa", "metadata": {"taxonomy": ["Bacteria", "Bacteroidetes", "Bacteroidia", "Flavobacteriales", "Weeksellaceae", "Chryseobacterium"]}},{"id": "968c1670b74063653d11c5d63c6c0cff", "metadata": {"taxonomy": ["Bacteria", "Proteobacteria", "Gammaproteobacteria", "Enterobacteriales", "Enterobacteriaceae", "Kosakonia"]}},{"id": "7a083de34df7d1c24611475b1a8b159b", "metadata": {"taxonomy": ["Bacteria", "Proteobacteria", "Gammaproteobacteria", "Xanthomonadales", "Xanthomonadaceae", "Luteimonas"]}},{"id": "159650ee451d6f7da52f439a3f6ed0d5", "metadata": {"taxonomy": ["Bacteria", "Firmicutes", "Bacilli", "Bacillales", "Staphylococcaceae", "Staphylococcus", "uncultured bacterium"]}},{"id": "8a6634459d8366eb6dd8a51e2baaeb05", "metadata": {"taxonomy": ["Bacteria", "Actinobacteria", "Actinobacteria", "Micrococcales", "Micrococcaceae", "Kocuria"]}},{"id": "459b087cdfd940fb0769f70e68dced99", "metadata": {"taxonomy": ["Bacteria", "Proteobacteria", "Alphaproteobacteria", "Acetobacterales", "Acetobacteraceae", "Acetobacter"]}},{"id": "b8f850f08a56cf3760f014ebf06beaad", "metadata": {"taxonomy": ["Bacteria", "Spirochaetes", "Spirochaetia", "Spirochaetales", "Spirochaetaceae", "Spirochaeta 2"]}},{"id": "e17d52b40fb7f17cd01c98a4d8af27a4", "metadata": {"taxonomy": ["Bacteria", "Firmicutes", "Bacilli", "Lactobacillales", "Leuconostocaceae", "Fructobacillus"]}},{"id": "2a87f184b148a926d0557100d52b6ead", "metadata": {"taxonomy": ["Bacteria", "Proteobacteria", "Alphaproteobacteria", "Rhizobiales", "Rhizobiaceae", "Aureimonas"]}},{"id": "b9c9633e973faa2eb3d220404d4c5af9", "metadata": {"taxonomy": ["Bacteria", "Proteobacteria", "Alphaproteobacteria", "Rhizobiales", "Beijerinckiaceae", "uncultured"]}},{"id": "84beade0c3131ceb831b47ec100c8351", "metadata": {"taxonomy": ["Bacteria", "Proteobacteria", "Alphaproteobacteria", "Acetobacterales", "Acetobacteraceae", "Acidiphilium"]}},{"id": "1d77a120ad89952af1934d6eda72c2ef", "metadata": {"taxonomy": ["Bacteria", "Actinobacteria", "Actinobacteria", "Kineosporiales", "Kineosporiaceae", "Kineosporia"]}},{"id": "8f85ef4b949e3bbad3191e82774c2677", "metadata": {"taxonomy": ["Bacteria", "Proteobacteria", "Alphaproteobacteria", "Sphingomonadales", "Sphingomonadaceae", "Sphingobium"]}},{"id": "68d6bf18d76b376495083f47e3018d4d", "metadata": {"taxonomy": ["Bacteria", "Proteobacteria", "Gammaproteobacteria", "Betaproteobacteriales", "Burkholderiaceae", "Parapusillimonas"]}},{"id": "af470d70feb100b3d4fb94266f17deb1", "metadata": {"taxonomy": ["Bacteria", "Bacteroidetes", "Bacteroidia", "Flavobacteriales", "Flavobacteriaceae", "Flavobacterium"]}},{"id": "954f864c8264ca847962799552afab9b", "metadata": {"taxonomy": ["Bacteria", "Proteobacteria", "Alphaproteobacteria", "Sphingomonadales", "Sphingomonadaceae", "Novosphingobium", "uncultured bacterium"]}},{"id": "20229bd454df9747d952b76fd554eecc", "metadata": {"taxonomy": ["Bacteria", "Proteobacteria", "Gammaproteobacteria", "Pseudomonadales", "Moraxellaceae", "Acinetobacter"]}},{"id": "ed9836b5cc09a75901a6aa3650b8fee2", "metadata": {"taxonomy": ["Bacteria", "Proteobacteria", "Gammaproteobacteria", "Enterobacteriales", "Enterobacteriaceae", "Klebsiella"]}},{"id": "f08923ec98f3b905a2fd114b4eff59a0", "metadata": {"taxonomy": ["Bacteria", "Proteobacteria", "Gammaproteobacteria", "Oceanospirillales", "Halomonadaceae", "Halomonas"]}},{"id": "db4677accad3a5d2abfad18d9b7422d5", "metadata": {"taxonomy": ["Bacteria", "Proteobacteria", "Gammaproteobacteria", "Betaproteobacteriales", "Burkholderiaceae", "Aquabacterium"]}},{"id": "7ac85fc96a1cbee9878f7341ea054cf5", "metadata": {"taxonomy": ["Bacteria", "Proteobacteria", "Alphaproteobacteria", "Rhizobiales", "Xanthobacteraceae"]}},{"id": "f99b1bffd2340288e253db12157ce94e", "metadata": {"taxonomy": ["Bacteria", "Actinobacteria", "Actinobacteria", "Micrococcales", "Promicromonosporaceae", "Cellulosimicrobium"]}},{"id": "19e8cc57404e656b8b1eecc1db106c36", "metadata": {"taxonomy": ["Bacteria", "Proteobacteria", "Gammaproteobacteria", "Betaproteobacteriales", "Burkholderiaceae", "Achromobacter"]}},{"id": "779e1dc885d87b6e67226e5f77366bb0", "metadata": {"taxonomy": ["Bacteria", "Bacteroidetes", "Bacteroidia", "Flavobacteriales", "Flavobacteriaceae", "Myroides"]}},{"id": "42baddc6fb7aa54d00fe043c24bdf9bd", "metadata": {"taxonomy": ["Bacteria", "Proteobacteria", "Alphaproteobacteria", "Acetobacterales", "Acetobacteraceae", "Gluconacetobacter"]}},{"id": "ab74d41de80f9b23d5a0b613c15ac0c4", "metadata": {"taxonomy": ["Bacteria", "Bacteroidetes", "Bacteroidia", "Sphingobacteriales", "Sphingobacteriaceae", "Olivibacter"]}},{"id": "102189b834ee63c40b2633a1272fadef", "metadata": {"taxonomy": ["Bacteria", "Bacteroidetes", "Bacteroidia", "Cytophagales", "Spirosomaceae", "Spirosoma"]}},{"id": "d4994fd69b2e3a2be34f73e87c9d31e3", "metadata": {"taxonomy": ["Bacteria", "Proteobacteria", "Alphaproteobacteria", "Rhizobiales", "Beijerinckiaceae", "uncultured", "uncultured bacterium"]}},{"id": "683884d8f221ba495eb2407e7297f436", "metadata": {"taxonomy": ["Bacteria", "Bacteroidetes", "Bacteroidia", "Flavobacteriales", "Weeksellaceae"]}},{"id": "03f70866feddd5fb592b9e09ccba4aaf", "metadata": {"taxonomy": ["Bacteria", "Cyanobacteria", "Melainabacteria", "Obscuribacterales", "uncultured bacterium", "uncultured bacterium", "uncultured bacterium"]}},{"id": "08ff5ca585b24929beb4cd048bbdfc1c", "metadata": {"taxonomy": ["Bacteria", "Proteobacteria", "Gammaproteobacteria", "Pseudomonadales", "Pseudomonadaceae", "Pseudomonas"]}},{"id": "f19f3313d8602422c083fa0a5bc9d54e", "metadata": {"taxonomy": ["Bacteria", "Proteobacteria", "Gammaproteobacteria", "Betaproteobacteriales", "Burkholderiaceae", "Achromobacter"]}},{"id": "a32d657863f6d4b87c9c8f5987b71ccc", "metadata": {"taxonomy": ["Bacteria", "Chloroflexi", "Ktedonobacteria", "Ktedonobacterales", "Ktedonobacteraceae", "HSB OF53-F07"]}},{"id": "24eda3bc5e3ddc5880946e07193d7c7f", "metadata": {"taxonomy": ["Bacteria", "Bacteroidetes", "Bacteroidia", "Cytophagales", "Hymenobacteraceae", "Hymenobacter"]}},{"id": "ced57e5611483a98a24553021f6a09c6", "metadata": {"taxonomy": ["Bacteria", "Cyanobacteria", "Oxyphotobacteria", "Chloroplast"]}},{"id": "f4d80cd027f716fc322050e072b4c8d1", "metadata": {"taxonomy": ["Bacteria", "Proteobacteria", "Alphaproteobacteria", "Rhizobiales", "Devosiaceae", "Pelagibacterium"]}},{"id": "6c6f2ad3937c00f062a2929152849fef", "metadata": {"taxonomy": ["Bacteria", "Firmicutes", "Bacilli", "Lactobacillales", "Lactobacillaceae", "Lactobacillus", "Lactobacillus plantarum"]}},{"id": "cc5c167d4e86e408ee24277fa093d0a8", "metadata": {"taxonomy": ["Bacteria", "Proteobacteria", "Gammaproteobacteria", "Enterobacteriales", "Enterobacteriaceae", "Klebsiella"]}},{"id": "a9632de4da17c2509119602cf7dba5e7", "metadata": {"taxonomy": ["Bacteria", "Proteobacteria", "Alphaproteobacteria", "Acetobacterales", "Acetobacteraceae", "Komagataeibacter"]}},{"id": "062ac1aebea142de9d1236da50fdb655", "metadata": {"taxonomy": ["Bacteria", "Proteobacteria", "Alphaproteobacteria", "Rhizobiales", "Rhizobiaceae", "Allorhizobium-Neorhizobium-Pararhizobium-Rhizobium"]}},{"id": "427903ca18095ba388daeb6a8268419a", "metadata": {"taxonomy": ["Bacteria", "Actinobacteria", "Actinobacteria", "Streptomycetales", "Streptomycetaceae", "Streptomyces"]}},{"id": "aaca1e0b8396d373faa579e9e12a0893", "metadata": {"taxonomy": ["Bacteria", "Proteobacteria", "Alphaproteobacteria", "Holosporales", "Holosporaceae", "uncultured"]}},{"id": "5f5a35dcb9e936e82d092064f4bdbaa9", "metadata": {"taxonomy": ["Bacteria", "Proteobacteria", "Gammaproteobacteria", "Pseudomonadales", "Moraxellaceae", "Acinetobacter"]}},{"id": "fd952669259955ed39cd65a1399da1d5", "metadata": {"taxonomy": ["Bacteria", "Firmicutes", "Bacilli", "Lactobacillales", "Lactobacillaceae", "Lactobacillus"]}},{"id": "0387e9fce57e53b61dded8f28a933e45", "metadata": {"taxonomy": ["Bacteria", "Proteobacteria", "Gammaproteobacteria", "Betaproteobacteriales", "Burkholderiaceae", "Burkholderia-Caballeronia-Paraburkholderia"]}},{"id": "337295835145cc0e54949c00ad0cf800", "metadata": {"taxonomy": ["Bacteria", "Proteobacteria", "Alphaproteobacteria", "Sphingomonadales", "Sphingomonadaceae", "Sphingobium", "uncultured bacterium"]}},{"id": "668456bcde3eba2417ebddbab61d3560", "metadata": {"taxonomy": ["Bacteria", "Bacteroidetes", "Bacteroidia", "Cytophagales", "Hymenobacteraceae", "Hymenobacter", "uncultured bacterium"]}},{"id": "30f06a292293fd040be21bad73535719", "metadata": {"taxonomy": ["Bacteria", "Verrucomicrobia", "Verrucomicrobiae", "Chthoniobacterales", "Chthoniobacteraceae", "Chthoniobacter", "uncultured bacterium"]}},{"id": "da1d57931888099a4465b49526b70ce3", "metadata": {"taxonomy": ["Bacteria", "Proteobacteria", "Alphaproteobacteria", "Rhizobiales", "Beijerinckiaceae", "Methylobacterium", "uncultured bacterium"]}},{"id": "e8d266072c126f46d37b1ba036bcdcc8", "metadata": {"taxonomy": ["Unassigned"]}},{"id": "de00fa72fb4efbdd61ef1bbf0afa06cb", "metadata": {"taxonomy": ["Bacteria", "Verrucomicrobia", "Verrucomicrobiae", "Verrucomicrobiales", "Rubritaleaceae", "Luteolibacter"]}},{"id": "2a90130d39fbbed394eed2ea7a7a3d5e", "metadata": {"taxonomy": ["Bacteria", "Proteobacteria", "Gammaproteobacteria", "Pseudomonadales", "Moraxellaceae", "Acinetobacter"]}},{"id": "2dc1c545886a4e8740ff10fb2b517e4d", "metadata": {"taxonomy": ["Bacteria", "Proteobacteria", "Alphaproteobacteria", "Acetobacterales", "Acetobacteraceae", "Acidiphilium", "uncultured bacterium"]}},{"id": "4fc497fd785e7257cb2169b268f451b9", "metadata": {"taxonomy": ["Bacteria", "Proteobacteria", "Alphaproteobacteria", "Rhizobiales", "Devosiaceae", "Devosia"]}},{"id": "48e2d5ba45f9e8fef2f932bdee663340", "metadata": {"taxonomy": ["Bacteria", "Proteobacteria", "Alphaproteobacteria", "Rickettsiales", "Anaplasmataceae", "Wolbachia"]}},{"id": "fe6892224b3a7521633f83668641f002", "metadata": {"taxonomy": ["Bacteria", "Firmicutes", "Negativicutes", "Selenomonadales", "Veillonellaceae", "Veillonella", "uncultured bacterium"]}},{"id": "9b97267abe0d4d2e45a3638af10e831c", "metadata": {"taxonomy": ["Bacteria", "Bacteroidetes", "Bacteroidia", "Flavobacteriales", "Weeksellaceae", "Elizabethkingia"]}},{"id": "115c025181ed47670c4b1417301675ab", "metadata": {"taxonomy": ["Bacteria", "Bacteroidetes", "Bacteroidia", "Bacteroidales", "Marinilabiliaceae", "uncultured", "uncultured bacterium"]}},{"id": "d364507ef0e7b3528e76902a7494163d", "metadata": {"taxonomy": ["Bacteria", "Firmicutes", "Bacilli", "Lactobacillales", "Enterococcaceae", "Enterococcus"]}},{"id": "28669b6972b9786a6cb85491f6a24df0", "metadata": {"taxonomy": ["Bacteria", "Proteobacteria", "Gammaproteobacteria", "Enterobacteriales", "Enterobacteriaceae"]}},{"id": "fc501a107559a80499f69e0dbb1a36e0", "metadata": {"taxonomy": ["Bacteria", "Proteobacteria", "Gammaproteobacteria", "Betaproteobacteriales", "Burkholderiaceae", "Achromobacter"]}},{"id": "b94f1751c660154cb674af89e329386d", "metadata": {"taxonomy": ["Bacteria", "Proteobacteria", "Gammaproteobacteria", "Pseudomonadales", "Moraxellaceae", "Acinetobacter"]}},{"id": "206c6b0a2cc1c3b04adc487c9c4ceea0", "metadata": {"taxonomy": ["Bacteria", "Verrucomicrobia", "Verrucomicrobiae", "Chthoniobacterales", "Chthoniobacteraceae", "Chthoniobacter"]}},{"id": "049fa3d66feb9e03fba3aae4b8872e33", "metadata": {"taxonomy": ["Bacteria", "Proteobacteria", "Gammaproteobacteria", "Enterobacteriales", "Enterobacteriaceae", "Citrobacter"]}},{"id": "fbea8e7d8b027e472d28838aced93264", "metadata": {"taxonomy": ["Bacteria", "Proteobacteria", "Alphaproteobacteria", "Paracaedibacterales", "Paracaedibacteraceae", "uncultured", "uncultured bacterium"]}},{"id": "d98204fc4bf0ae5cf8c511642c218fba", "metadata": {"taxonomy": ["Bacteria", "Proteobacteria", "Alphaproteobacteria", "Sphingomonadales", "Sphingomonadaceae", "Sphingomonas"]}},{"id": "5549520192cec68c87263676ee6423c2", "metadata": {"taxonomy": ["Bacteria", "Actinobacteria", "Actinobacteria", "Micrococcales", "Microbacteriaceae", "Microbacterium"]}},{"id": "718583e72db4fbdc8fd8de7ffbcd4f5e", "metadata": {"taxonomy": ["Bacteria", "Firmicutes", "Clostridia", "Clostridiales", "Lachnospiraceae", "Lachnoclostridium 5"]}},{"id": "db0338bfd00da7b64cce2c5c66b24379", "metadata": {"taxonomy": ["Bacteria", "Actinobacteria", "Actinobacteria", "Micrococcales", "Microbacteriaceae"]}},{"id": "1efc059316fe2ff7298377709a1757c2", "metadata": {"taxonomy": ["Bacteria", "Actinobacteria", "Actinobacteria", "Micrococcales", "Microbacteriaceae", "Leucobacter"]}},{"id": "527708a5f2304339ce2286d956a2eb40", "metadata": {"taxonomy": ["Bacteria", "Firmicutes", "Clostridia", "Clostridiales", "Christensenellaceae", "Christensenellaceae R-7 group", "uncultured bacterium"]}},{"id": "56a94402aa0b9d03d63ecd38186777ac", "metadata": {"taxonomy": ["Bacteria", "Proteobacteria", "Alphaproteobacteria", "Rickettsiales", "Mitochondria"]}},{"id": "e97c3b8d3ffb0ab0e7a9309e10457c1a", "metadata": {"taxonomy": ["Bacteria", "Actinobacteria", "Actinobacteria", "Micrococcales", "Dermabacteraceae", "Brachybacterium"]}},{"id": "19bce4b40a37e8277b6dfde8e91403c1", "metadata": {"taxonomy": ["Bacteria", "Patescibacteria", "Saccharimonadia", "Saccharimonadales", "uncultured bacterium", "uncultured bacterium", "uncultured bacterium"]}},{"id": "2778a6678b2a3fe244c05ccdd3a13912", "metadata": {"taxonomy": ["Bacteria", "Proteobacteria", "Gammaproteobacteria", "Pseudomonadales", "Moraxellaceae", "Acinetobacter"]}},{"id": "7e0b221ffc7102978b149c6477af9e4a", "metadata": {"taxonomy": ["Bacteria", "Proteobacteria", "Alphaproteobacteria", "Rickettsiales", "Anaplasmataceae", "Wolbachia"]}},{"id": "5aafc8b37c74c4d544b69b75f9c99cf8", "metadata": {"taxonomy": ["Bacteria", "Bacteroidetes", "Bacteroidia", "Bacteroidales", "Rikenellaceae", "Rikenellaceae RC9 gut group", "uncultured Bacteroidetes bacterium"]}},{"id": "b1d0f66a83cd0e07f207087f5e97b2e5", "metadata": {"taxonomy": ["Bacteria", "Proteobacteria", "Alphaproteobacteria", "Rickettsiales", "Anaplasmataceae", "Wolbachia"]}},{"id": "85dc071e1d152734fac2f46d8c1ddee1", "metadata": {"taxonomy": ["Bacteria", "Bacteroidetes", "Bacteroidia", "Sphingobacteriales", "Sphingobacteriaceae", "Sphingobacterium"]}},{"id": "fb9206fdc93355344a8038320961ec7c", "metadata": {"taxonomy": ["Bacteria", "Proteobacteria", "Alphaproteobacteria", "Rhizobiales", "Beijerinckiaceae", "Pseudochelatococcus", "uncultured bacterium"]}},{"id": "81d6f1aea5cb557a03a01faf96b0d8b0", "metadata": {"taxonomy": ["Bacteria", "Firmicutes", "Clostridia", "Clostridiales", "Clostridiales vadinBB60 group", "uncultured bacterium", "uncultured bacterium"]}},{"id": "8cc0a8c2cc8b8ccb44e79d086c2673ce", "metadata": {"taxonomy": ["Bacteria", "Proteobacteria", "Deltaproteobacteria", "Bdellovibrionales", "Bdellovibrionaceae", "Bdellovibrio", "uncultured bacterium"]}},{"id": "6005c2e75a9c009c3399ec5a9ce14366", "metadata": {"taxonomy": ["Bacteria", "Proteobacteria", "Gammaproteobacteria", "Enterobacteriales", "Enterobacteriaceae"]}},{"id": "c39ea854a092462f5e99278e48327ff7", "metadata": {"taxonomy": ["Bacteria", "Proteobacteria", "Gammaproteobacteria", "Enterobacteriales", "Enterobacteriaceae", "Tatumella"]}},{"id": "3bf04d91cfbc816625f4936dd8b90f68", "metadata": {"taxonomy": ["Bacteria", "Proteobacteria", "Gammaproteobacteria", "Pasteurellales", "Pasteurellaceae", "Haemophilus", "uncultured bacterium"]}},{"id": "ba0b599288c4eb520ed4dd98fd0a0023", "metadata": {"taxonomy": ["Bacteria", "Proteobacteria", "Alphaproteobacteria", "Acetobacterales", "Acetobacteraceae"]}},{"id": "5bcd56d293e624d7348bdea443ea63c3", "metadata": {"taxonomy": ["Unassigned"]}},{"id": "6fb82033ffa11adc2a7cc76c3518d960", "metadata": {"taxonomy": ["Bacteria", "Proteobacteria", "Gammaproteobacteria", "Pseudomonadales", "Moraxellaceae", "Psychrobacter"]}},{"id": "e435420813d6c93910181b48720d55a0", "metadata": {"taxonomy": ["Bacteria", "Proteobacteria", "Alphaproteobacteria", "Acetobacterales", "Acetobacteraceae", "Craurococcus", "uncultured bacterium"]}},{"id": "48812a6b1253492c9a85bd837292f2ce", "metadata": {"taxonomy": ["Bacteria", "Proteobacteria", "Alphaproteobacteria", "Rhizobiales", "Beijerinckiaceae", "1174-901-12"]}},{"id": "851e1116c4b1fee9ca49f55f71c3b9bf", "metadata": {"taxonomy": ["Bacteria", "Proteobacteria", "Alphaproteobacteria", "Rhizobiales", "Beijerinckiaceae", "1174-901-12", "uncultured bacterium"]}},{"id": "b63e89efdcec6762e2b7ce22f3fd0b84", "metadata": {"taxonomy": ["Bacteria", "Verrucomicrobia", "Verrucomicrobiae", "Verrucomicrobiales", "Rubritaleaceae", "Luteolibacter"]}},{"id": "6922581d8583d111fd68bc843c92d708", "metadata": {"taxonomy": ["Bacteria", "Firmicutes", "Bacilli", "Bacillales", "Planococcaceae", "Lysinibacillus"]}},{"id": "ad541888fd3e7f019d93f84ca38be8f8", "metadata": {"taxonomy": ["Bacteria", "Proteobacteria", "Gammaproteobacteria", "Betaproteobacteriales", "Burkholderiaceae", "Verticia", "uncultured bacterium"]}},{"id": "036f949581422855eb4b787f700b4b32", "metadata": {"taxonomy": ["Bacteria", "Proteobacteria", "Gammaproteobacteria", "Betaproteobacteriales", "Burkholderiaceae", "Noviherbaspirillum"]}},{"id": "733956cb5b17877401c18985a9b82f16", "metadata": {"taxonomy": ["Bacteria", "Proteobacteria", "Deltaproteobacteria", "Bdellovibrionales", "Bacteriovoracaceae", "Peredibacter", "uncultured bacterium"]}},{"id": "317956e4b9bf134c85672cf4378f7222", "metadata": {"taxonomy": ["Bacteria", "Proteobacteria", "Gammaproteobacteria", "Enterobacteriales", "Enterobacteriaceae", "Klebsiella"]}},{"id": "f65bd445dd26c71db076f1776ea6daf2", "metadata": {"taxonomy": ["Bacteria", "Proteobacteria", "Gammaproteobacteria", "Enterobacteriales", "Enterobacteriaceae", "Enterobacter"]}},{"id": "f93f586a52f7d84aed9722fc54f95dbd", "metadata": {"taxonomy": ["Bacteria", "Actinobacteria", "Actinobacteria", "Micrococcales", "Micrococcaceae", "Micrococcus"]}},{"id": "85799606a0fb0153c87863a020fcff6c", "metadata": {"taxonomy": ["Bacteria", "Bacteroidetes", "Bacteroidia", "Cytophagales", "Spirosomaceae", "Spirosoma", "uncultured bacterium"]}},{"id": "b3925e56d5893b2a68c92aa2aacad4fa", "metadata": {"taxonomy": ["Bacteria", "Bacteroidetes", "Bacteroidia", "Bacteroidales", "Tannerellaceae", "Parabacteroides"]}},{"id": "db483df7dbecbd04dd32da2914940a9e", "metadata": {"taxonomy": ["Bacteria", "Proteobacteria", "Gammaproteobacteria", "Enterobacteriales", "Enterobacteriaceae", "Enterobacter"]}},{"id": "612de0aa7882a36e52eab770dc439608", "metadata": {"taxonomy": ["Bacteria", "Proteobacteria", "Alphaproteobacteria", "Rhizobiales", "Xanthobacteraceae", "Afipia"]}},{"id": "55e7b23d9dece48358cec7c8f7770e1f", "metadata": {"taxonomy": ["Bacteria", "Proteobacteria", "Gammaproteobacteria", "Enterobacteriales", "Enterobacteriaceae", "Sodalis"]}},{"id": "c1168283fb6bd56e60b7a8a76ae833e6", "metadata": {"taxonomy": ["Bacteria", "Proteobacteria", "Gammaproteobacteria", "Betaproteobacteriales", "Methylophilaceae", "Methylobacillus"]}},{"id": "20b34054367a83d41b733edeaa9721b8", "metadata": {"taxonomy": ["Bacteria", "Bacteroidetes", "Bacteroidia", "Cytophagales", "Spirosomaceae", "Spirosoma", "uncultured bacterium"]}},{"id": "a3b8d8bd5ce5e6e0e359a4f1099d506b", "metadata": {"taxonomy": ["Bacteria", "Proteobacteria", "Gammaproteobacteria", "Betaproteobacteriales", "Burkholderiaceae", "Achromobacter"]}},{"id": "6d57363945328ff5a715c9afa63d916b", "metadata": {"taxonomy": ["Bacteria", "Proteobacteria", "Alphaproteobacteria", "Rhodobacterales", "Rhodobacteraceae"]}},{"id": "09bcc3f2fcfb655b35ceb604b7d8e516", "metadata": {"taxonomy": ["Bacteria", "Proteobacteria", "Alphaproteobacteria", "Sphingomonadales", "Sphingomonadaceae", "Sphingomonas"]}},{"id": "8a326de9d179b05be28ef8c189cba34f", "metadata": {"taxonomy": ["Bacteria", "Proteobacteria", "Gammaproteobacteria", "Oceanospirillales", "Halomonadaceae", "Marinospirillum"]}},{"id": "842a6bfd0b8292cd998a4600e8ca42ef", "metadata": {"taxonomy": ["Bacteria", "Proteobacteria", "Gammaproteobacteria", "Enterobacteriales", "Enterobacteriaceae", "Klebsiella"]}},{"id": "06e7f5ec071162808aa375989e2e3212", "metadata": {"taxonomy": ["Bacteria", "Actinobacteria", "Actinobacteria", "Propionibacteriales", "Nocardioidaceae", "Aeromicrobium"]}},{"id": "49efc8495d60851bba51eb813ad68ce2", "metadata": {"taxonomy": ["Bacteria", "Cyanobacteria", "Oxyphotobacteria", "Chloroplast"]}},{"id": "44fd7def60db7bb8939e1faf6c5d23c3", "metadata": {"taxonomy": ["Bacteria", "Bacteroidetes", "Bacteroidia", "Bacteroidales", "Tannerellaceae", "Parabacteroides"]}},{"id": "f673cf66cea52238a971e54622e5f54e", "metadata": {"taxonomy": ["Bacteria", "Proteobacteria", "Alphaproteobacteria", "Rickettsiales", "Anaplasmataceae", "Wolbachia"]}},{"id": "820ebeaabd5d9493559a67ec2745fdc6", "metadata": {"taxonomy": ["Bacteria", "Proteobacteria", "Alphaproteobacteria", "Acetobacterales", "Acetobacteraceae", "Gluconobacter"]}},{"id": "1733b02f9115b27fa6d59e82ef8d8644", "metadata": {"taxonomy": ["Bacteria", "Proteobacteria", "Gammaproteobacteria", "Betaproteobacteriales", "Burkholderiaceae", "Lampropedia"]}},{"id": "62272e777e18f51a8b48f18339384f75", "metadata": {"taxonomy": ["Bacteria", "Proteobacteria", "Alphaproteobacteria", "Sphingomonadales", "Sphingomonadaceae", "Novosphingobium"]}},{"id": "c04a85b89396e2abbb21c6c959585886", "metadata": {"taxonomy": ["Bacteria", "Proteobacteria", "Alphaproteobacteria", "Sphingomonadales", "Sphingomonadaceae", "Novosphingobium"]}},{"id": "d9e149908d4448fd87d4d1edbc4736fa", "metadata": {"taxonomy": ["Bacteria", "Proteobacteria", "Alphaproteobacteria", "Acetobacterales", "Acetobacteraceae", "Roseomonas"]}},{"id": "950307ebeb9691860f5dbc1e6c325f0e", "metadata": {"taxonomy": ["Bacteria", "Proteobacteria", "Gammaproteobacteria", "Enterobacteriales", "Enterobacteriaceae", "Pantoea"]}},{"id": "60c1a34fac60eb183bec790ee8614b52", "metadata": {"taxonomy": ["Bacteria", "Proteobacteria", "Gammaproteobacteria", "Betaproteobacteriales", "Burkholderiaceae", "Parapusillimonas", "uncultured bacterium"]}},{"id": "89215b57bb15d9e306442ea340bdae5f", "metadata": {"taxonomy": ["Bacteria", "Proteobacteria", "Gammaproteobacteria", "Betaproteobacteriales", "Burkholderiaceae", "Variovorax"]}},{"id": "0ed3ce9d4ce2ca58fc2ce3e4fccdedf9", "metadata": {"taxonomy": ["Bacteria", "Proteobacteria", "Alphaproteobacteria", "Rhodobacterales", "Rhodobacteraceae"]}},{"id": "c1bb80292df38133407b560d3fdc77b1", "metadata": {"taxonomy": ["Bacteria", "Proteobacteria", "Alphaproteobacteria", "Rhizobiales", "Rhizobiaceae"]}},{"id": "6818e03ff3a8f65730191fa5e405f681", "metadata": {"taxonomy": ["Bacteria", "Actinobacteria", "Actinobacteria", "Micrococcales", "Microbacteriaceae"]}},{"id": "6df0f5bfe2654a84ec03282b1c55deb5", "metadata": {"taxonomy": ["Bacteria", "Bacteroidetes", "Bacteroidia", "Sphingobacteriales", "Sphingobacteriaceae"]}},{"id": "898d6d2ec4eb1f566e895c361114892a", "metadata": {"taxonomy": ["Bacteria", "Proteobacteria", "Alphaproteobacteria", "Rhizobiales", "Xanthobacteraceae", "Xanthobacter"]}},{"id": "0c21f6b2628e63962136927eb2996a8a", "metadata": {"taxonomy": ["Bacteria", "Proteobacteria", "Alphaproteobacteria", "Rhizobiales", "Beijerinckiaceae", "Bosea"]}},{"id": "fca816257cfde6e9d7e44f7ef5cf1821", "metadata": {"taxonomy": ["Bacteria", "Firmicutes", "Bacilli", "Bacillales", "Paenibacillaceae", "Paenibacillus"]}},{"id": "c7d5083c670a180751845c3ff9584632", "metadata": {"taxonomy": ["Bacteria", "Firmicutes", "Bacilli", "Bacillales", "Paenibacillaceae", "Paenibacillus"]}},{"id": "18c569d554def573e2305afc8b0e4ee3", "metadata": {"taxonomy": ["Bacteria", "Proteobacteria", "Alphaproteobacteria", "Rickettsiales", "Anaplasmataceae", "Wolbachia"]}},{"id": "3f5b6f82ce1f1a0a61ddd5125f9af2a7", "metadata": {"taxonomy": ["Bacteria", "Bacteroidetes", "Bacteroidia", "Flavobacteriales", "Weeksellaceae", "Chryseobacterium"]}},{"id": "e5ca746c124cb0e1ee002c52537d581a", "metadata": {"taxonomy": ["Bacteria", "Proteobacteria", "Deltaproteobacteria", "Myxococcales", "Haliangiaceae", "Haliangium"]}},{"id": "83917fbeed741e12925ab3a076f2276f", "metadata": {"taxonomy": ["Bacteria", "Actinobacteria", "Actinobacteria", "Corynebacteriales", "Corynebacteriaceae", "Corynebacterium 1"]}},{"id": "f8572b158d3c96da0bf6c2248c85c1bd", "metadata": {"taxonomy": ["Bacteria", "Proteobacteria", "Alphaproteobacteria", "Rhizobiales", "Beijerinckiaceae", "Bosea"]}},{"id": "159c6b32594a627bef078448ed0244e5", "metadata": {"taxonomy": ["Bacteria", "Actinobacteria", "Actinobacteria", "Micrococcales", "Microbacteriaceae", "Curtobacterium"]}},{"id": "1b5debfe50f9174640d85c0517d0cf48", "metadata": {"taxonomy": ["Bacteria", "Actinobacteria", "Actinobacteria", "Corynebacteriales", "Mycobacteriaceae", "Mycobacterium"]}},{"id": "7e256ed573997567677429f0e41179dd", "metadata": {"taxonomy": ["Bacteria", "Acidobacteria", "Subgroup 6", "uncultured Acidobacteria bacterium", "uncultured Acidobacteria bacterium", "uncultured Acidobacteria bacterium", "uncultured Acidobacteria bacterium"]}},{"id": "4cbf75b29a23289ceae09d6d0248b0a9", "metadata": {"taxonomy": ["Bacteria", "Proteobacteria", "Gammaproteobacteria", "Enterobacteriales", "Enterobacteriaceae", "Morganella"]}},{"id": "19a83e88a6332e64548c96483ada76bf", "metadata": {"taxonomy": ["Bacteria", "Proteobacteria", "Alphaproteobacteria", "Caulobacterales", "Caulobacteraceae"]}},{"id": "5ee33415f229b2faf21f87ad872b61a8", "metadata": {"taxonomy": ["Bacteria", "Firmicutes", "Clostridia", "Clostridiales", "Christensenellaceae", "uncultured"]}},{"id": "037ebd3b295d5d7c4e1f65f995ce4e89", "metadata": {"taxonomy": ["Bacteria", "Proteobacteria", "Alphaproteobacteria", "Acetobacterales", "Acetobacteraceae", "Komagataeibacter"]}},{"id": "95fad8a0c9b0c5605a6f6bc7e55ca132", "metadata": {"taxonomy": ["Bacteria", "Proteobacteria", "Alphaproteobacteria", "Rhizobiales", "Xanthobacteraceae", "Xanthobacter"]}},{"id": "c0cf52f9348ff462ca53d60f2fde736d", "metadata": {"taxonomy": ["Bacteria", "Actinobacteria", "Acidimicrobiia", "Microtrichales", "Ilumatobacteraceae"]}},{"id": "c5a06007d3c31f7f7e3d017565d88c66", "metadata": {"taxonomy": ["Bacteria", "Bacteroidetes", "Bacteroidia", "Bacteroidales", "Dysgonomonadaceae", "Dysgonomonas"]}},{"id": "05522aa9e36615079a50745cacc9550c", "metadata": {"taxonomy": ["Bacteria", "Bacteroidetes", "Bacteroidia", "Sphingobacteriales", "Sphingobacteriaceae", "Sphingobacterium"]}},{"id": "9e15622d2ff30a14f0bf5035df8e3f99", "metadata": {"taxonomy": ["Bacteria", "Proteobacteria", "Gammaproteobacteria", "Betaproteobacteriales", "Burkholderiaceae", "Bordetella"]}},{"id": "0352c36e1bb008218994256c383748df", "metadata": {"taxonomy": ["Bacteria", "Actinobacteria", "Actinobacteria", "Propionibacteriales", "Nocardioidaceae", "Nocardioides"]}},{"id": "8d691e8cbb6a825b391dc407fc36281c", "metadata": {"taxonomy": ["Bacteria", "Firmicutes", "Clostridia", "Clostridiales", "Ruminococcaceae"]}},{"id": "a22e4ea1719a6c3e1914b1ee332ef0e0", "metadata": {"taxonomy": ["Bacteria", "Bacteroidetes", "Bacteroidia", "Cytophagales", "Spirosomaceae", "Spirosoma"]}},{"id": "8d8489aa6e9a162451507a336732debf", "metadata": {"taxonomy": ["Bacteria", "Proteobacteria", "Gammaproteobacteria", "Enterobacteriales", "Enterobacteriaceae"]}},{"id": "10adefb25cda17f209a650126f2c6c5c", "metadata": {"taxonomy": ["Bacteria", "Bacteroidetes", "Bacteroidia", "Cytophagales", "Spirosomaceae", "Persicitalea"]}},{"id": "db384006a6e8383b0d22558f33d65cb7", "metadata": {"taxonomy": ["Bacteria", "Proteobacteria", "Alphaproteobacteria", "Rhizobiales", "Xanthobacteraceae", "Xanthobacter"]}},{"id": "36c72970552b1b18d46daeb817a8ea63", "metadata": {"taxonomy": ["Bacteria", "Proteobacteria", "Alphaproteobacteria", "Caulobacterales", "Caulobacteraceae", "Brevundimonas"]}},{"id": "ab9eb49c01f2523bd965fc608b14f9fb", "metadata": {"taxonomy": ["Bacteria", "Proteobacteria", "Gammaproteobacteria", "Pseudomonadales", "Moraxellaceae", "Acinetobacter"]}},{"id": "6b855a75e18e26b1f09e0bc9e0470726", "metadata": {"taxonomy": ["Bacteria", "Proteobacteria", "Gammaproteobacteria", "Enterobacteriales", "Enterobacteriaceae"]}},{"id": "7a875a2c64642356a785a8c1c44a9ee6", "metadata": {"taxonomy": ["Bacteria", "Proteobacteria", "Gammaproteobacteria", "Enterobacteriales", "Enterobacteriaceae"]}},{"id": "4f28ced0317cdcb4b54d3584f082343d", "metadata": {"taxonomy": ["Unassigned"]}},{"id": "1f8958858740a28cede7356fb2545b17", "metadata": {"taxonomy": ["Bacteria", "Proteobacteria", "Alphaproteobacteria", "Rhodobacterales", "Rhodobacteraceae", "Paracoccus", "uncultured bacterium"]}},{"id": "a3c529ac77ad43c812489bb78f4ba6ef", "metadata": {"taxonomy": ["Bacteria", "Bacteroidetes", "Bacteroidia", "Bacteroidales", "Bacteroidaceae", "Bacteroides"]}},{"id": "92403f46917e0a41fa070bf5019d372c", "metadata": {"taxonomy": ["Bacteria", "Bacteroidetes", "Bacteroidia", "Flavobacteriales", "Flavobacteriaceae", "Flavobacterium"]}},{"id": "ec1dd8ab7b4dc50a93b8c491c4d0c0e8", "metadata": {"taxonomy": ["Bacteria", "Firmicutes", "Bacilli", "Bacillales", "Bacillaceae", "Bacillus"]}},{"id": "54b3a0f539a9c526f6e06afad70ca2dd", "metadata": {"taxonomy": ["Bacteria", "Bacteroidetes", "Bacteroidia", "Cytophagales"]}},{"id": "c308a99fe4b9b63c4d2b1bd61cfdd0dc", "metadata": {"taxonomy": ["Bacteria", "Bacteroidetes", "Bacteroidia", "Sphingobacteriales", "Sphingobacteriaceae", "Sphingobacterium"]}},{"id": "f043ab17ba98432915176d3a77f849e7", "metadata": {"taxonomy": ["Bacteria", "Proteobacteria", "Alphaproteobacteria", "Rickettsiales", "Mitochondria"]}},{"id": "2572dca9bd04dbfdef2be7eb21094176", "metadata": {"taxonomy": ["Bacteria", "Proteobacteria", "Gammaproteobacteria", "Xanthomonadales", "Rhodanobacteraceae", "Dokdonella"]}},{"id": "14f54cbaac2d523cd41b1826c185bd08", "metadata": {"taxonomy": ["Bacteria", "Proteobacteria", "Gammaproteobacteria", "Pseudomonadales", "Moraxellaceae", "Acinetobacter"]}},{"id": "9cb93d5420be1cdbcd859de5251b308f", "metadata": {"taxonomy": ["Bacteria", "Bacteroidetes", "Bacteroidia", "Cytophagales", "Spirosomaceae", "Fibrella"]}},{"id": "3c7a7d27c64a3a29209a52e41f8e6291", "metadata": {"taxonomy": ["Bacteria", "Proteobacteria", "Gammaproteobacteria", "Betaproteobacteriales", "Burkholderiaceae"]}},{"id": "4fd7d32375fa9a555316e653b1bfbe9c", "metadata": {"taxonomy": ["Bacteria", "Proteobacteria", "Alphaproteobacteria", "Acetobacterales", "Acetobacteraceae"]}},{"id": "86038be644dc367738b881cee76e5d9d", "metadata": {"taxonomy": ["Bacteria", "Actinobacteria", "Actinobacteria", "Micrococcales"]}},{"id": "05555db5ed42e2eeab629e89332d5e25", "metadata": {"taxonomy": ["Bacteria", "Actinobacteria", "Actinobacteria", "Propionibacteriales", "Nocardioidaceae", "Nocardioides"]}},{"id": "e5379b54fd866d1ae7a4ac41dfb36716", "metadata": {"taxonomy": ["Bacteria", "Proteobacteria", "Alphaproteobacteria", "Sphingomonadales", "Sphingomonadaceae", "Sphingomonas"]}},{"id": "7d12b7c011ed74f1776f8b635aa59868", "metadata": {"taxonomy": ["Bacteria", "Bacteroidetes", "Bacteroidia", "Bacteroidales", "Dysgonomonadaceae", "Dysgonomonas"]}},{"id": "a1d8b9361543e3929d33aeeb5679b32c", "metadata": {"taxonomy": ["Bacteria", "Patescibacteria", "WS6 (Dojkabacteria)", "uncultured bacterium", "uncultured bacterium", "uncultured bacterium", "uncultured bacterium"]}},{"id": "22c6e5ed21b33cd48f9152d8faebd1e1", "metadata": {"taxonomy": ["Bacteria", "Proteobacteria", "Alphaproteobacteria", "Acetobacterales", "Acetobacteraceae", "Commensalibacter"]}},{"id": "b7bd15181493d868b8278b4f5ebbdb7b", "metadata": {"taxonomy": ["Bacteria", "Bacteroidetes", "Bacteroidia", "Chitinophagales", "Chitinophagaceae", "Ferruginibacter"]}},{"id": "4c870ef0af9f201eda922ec25f35b9d9", "metadata": {"taxonomy": ["Bacteria", "Bacteroidetes", "Bacteroidia", "Flavobacteriales", "Weeksellaceae", "Empedobacter"]}},{"id": "d4410e2dd7236601f9aa2a6df26d1229", "metadata": {"taxonomy": ["Bacteria", "Cyanobacteria", "Oxyphotobacteria", "Chloroplast"]}},{"id": "78aa30fb50eb0caeeeab5ceb1c2e53d8", "metadata": {"taxonomy": ["Bacteria", "Bacteroidetes", "Bacteroidia", "Flavobacteriales", "Flavobacteriaceae", "Flavobacterium", "uncultured bacterium"]}},{"id": "eaa7550cddd2e697ba83cd1bf00eb1a8", "metadata": {"taxonomy": ["Bacteria", "Actinobacteria", "Actinobacteria", "Actinomycetales", "Actinomycetaceae", "Actinomyces"]}},{"id": "178d6aa868666bfb9772175897e29858", "metadata": {"taxonomy": ["Bacteria", "Firmicutes", "Bacilli", "Bacillales", "Bacillaceae", "Anaerobacillus"]}},{"id": "785380cb30f6afab0f489c8f9665e730", "metadata": {"taxonomy": ["Bacteria", "Proteobacteria", "Gammaproteobacteria", "Pseudomonadales", "Moraxellaceae", "Psychrobacter"]}},{"id": "03d6a72522ecddab3c5301f49e5d97d1", "metadata": {"taxonomy": ["Bacteria", "Proteobacteria", "Alphaproteobacteria", "Rhizobiales", "Rhizobiaceae"]}},{"id": "2bf8a85c9a35fd0231e94a7b3cf73e1c", "metadata": {"taxonomy": ["Bacteria", "FBP", "uncultured bacterium", "uncultured bacterium", "uncultured bacterium", "uncultured bacterium", "uncultured bacterium"]}},{"id": "4fcaaf769aa3ccea23977badcba74c2c", "metadata": {"taxonomy": ["Bacteria", "Firmicutes", "Clostridia", "Clostridiales", "Lachnospiraceae"]}},{"id": "10a2d2f0953989fdfc7e610bdb4796e0", "metadata": {"taxonomy": ["Bacteria", "Proteobacteria", "Gammaproteobacteria", "Cellvibrionales", "Cellvibrionaceae", "Cellvibrio", "uncultured bacterium"]}},{"id": "5656f1fe489844922f7802390974bad4", "metadata": {"taxonomy": ["Bacteria", "Proteobacteria", "Alphaproteobacteria", "Rhizobiales", "Rhizobiaceae", "Mesorhizobium"]}},{"id": "c6f5b1cb69d618a808dcd41a1ff3f9df", "metadata": {"taxonomy": ["Bacteria", "Proteobacteria", "Gammaproteobacteria", "Enterobacteriales", "Enterobacteriaceae", "Klebsiella"]}},{"id": "f57dc10fc4011b79a6927649a9c6f41b", "metadata": {"taxonomy": ["Bacteria", "Proteobacteria", "Gammaproteobacteria", "Xanthomonadales", "Xanthomonadaceae", "Arenimonas", "uncultured bacterium"]}},{"id": "d749c3652c4233ba2568d37eca6ea15f", "metadata": {"taxonomy": ["Bacteria", "Proteobacteria", "Gammaproteobacteria", "Betaproteobacteriales", "Burkholderiaceae", "Noviherbaspirillum"]}},{"id": "02f04b90afbabda987c7de0c6fe28a7f", "metadata": {"taxonomy": ["Bacteria", "Proteobacteria", "Alphaproteobacteria", "Rhodobacterales", "Rhodobacteraceae"]}},{"id": "0f342984f18b5054d9116e96a7b350b3", "metadata": {"taxonomy": ["Bacteria", "Proteobacteria", "Gammaproteobacteria", "Pasteurellales", "Pasteurellaceae", "Haemophilus"]}},{"id": "fdcae47591006be6654e2ff14cbf66b0", "metadata": {"taxonomy": ["Bacteria", "Cyanobacteria", "Oxyphotobacteria", "Chloroplast"]}},{"id": "0fc2c56fefca7de02ab65469ebd108f7", "metadata": {"taxonomy": ["Bacteria", "Proteobacteria", "Deltaproteobacteria", "Desulfovibrionales", "Desulfovibrionaceae", "Desulfovibrio"]}},{"id": "a773bee892678c180a4807019492e423", "metadata": {"taxonomy": ["Bacteria", "Proteobacteria", "Gammaproteobacteria", "Betaproteobacteriales", "Burkholderiaceae", "Massilia"]}},{"id": "a6bd12be79957144b737669cc970e14a", "metadata": {"taxonomy": ["Bacteria", "Planctomycetes", "vadinHA49"]}},{"id": "9cca17e509e46d8fca3f9f5c5a788552", "metadata": {"taxonomy": ["Bacteria", "Proteobacteria", "Gammaproteobacteria", "Betaproteobacteriales", "Burkholderiaceae", "Sphaerotilus", "uncultured bacterium"]}},{"id": "6ccc21c95de2b036c84c55b7de68b70b", "metadata": {"taxonomy": ["Bacteria", "Proteobacteria", "Gammaproteobacteria", "Betaproteobacteriales", "Burkholderiaceae", "Bordetella"]}},{"id": "4f47f7cc0d05929e6d10ac1b43b3ba8e", "metadata": {"taxonomy": ["Bacteria", "Patescibacteria", "Parcubacteria", "Candidatus Jorgensenbacteria"]}},{"id": "b53b19690b42ddb6676e2633f4fa97cc", "metadata": {"taxonomy": ["Bacteria", "Actinobacteria", "Actinobacteria", "Corynebacteriales", "Corynebacteriaceae", "Corynebacterium 1"]}},{"id": "6c992c27e616ad78ddeacc20f6d289f9", "metadata": {"taxonomy": ["Bacteria", "Planctomycetes", "Planctomycetacia", "Pirellulales", "Pirellulaceae", "Pirellula", "uncultured bacterium"]}},{"id": "61035d12b71333ccc5c33c43a12abe0c", "metadata": {"taxonomy": ["Bacteria", "Proteobacteria", "Gammaproteobacteria", "Enterobacteriales", "Enterobacteriaceae", "Pantoea"]}},{"id": "ba5ba827f46aac6cb3a372736aac1ab7", "metadata": {"taxonomy": ["Bacteria", "Proteobacteria", "Alphaproteobacteria", "Rhodobacterales", "Rhodobacteraceae", "Paracoccus"]}},{"id": "67d1a4d4575fca340bab0f7c80094eca", "metadata": {"taxonomy": ["Bacteria", "Cyanobacteria", "Oxyphotobacteria", "Chloroplast"]}},{"id": "db4d4fe6abc1cf996239928afaeb261c", "metadata": {"taxonomy": ["Bacteria", "Proteobacteria", "Gammaproteobacteria", "Enterobacteriales", "Enterobacteriaceae", "Escherichia-Shigella", "uncultured bacterium"]}},{"id": "40d0cb0a5a7144333875192f525154b0", "metadata": {"taxonomy": ["Bacteria", "Actinobacteria", "Actinobacteria", "Micrococcales", "Microbacteriaceae", "Microbacterium"]}},{"id": "28ec668489d7515df613c5463d6a1ddb", "metadata": {"taxonomy": ["Bacteria", "Firmicutes", "Bacilli", "Bacillales", "Listeriaceae", "Brochothrix"]}},{"id": "91d653a3e7c5b2c8f5a324d9fcac382b", "metadata": {"taxonomy": ["Bacteria", "Firmicutes", "Bacilli", "Bacillales", "Paenibacillaceae", "Cohnella"]}},{"id": "2ed56a3ffa94b6ae3e134d637c409992", "metadata": {"taxonomy": ["Bacteria", "Bacteroidetes", "Bacteroidia", "Cytophagales", "Spirosomaceae", "Persicitalea"]}},{"id": "933cba939287ad4d6f10fb910effb073", "metadata": {"taxonomy": ["Bacteria", "Bacteroidetes", "Bacteroidia", "Cytophagales", "Spirosomaceae", "Spirosoma", "uncultured bacterium"]}},{"id": "1c46735b66c5ef7b0593fdea48cdf60d", "metadata": {"taxonomy": ["Bacteria", "Verrucomicrobia", "Verrucomicrobiae", "Chthoniobacterales", "Chthoniobacteraceae"]}},{"id": "fd0b928fa715cd4b0e8206f7b22810cb", "metadata": {"taxonomy": ["Bacteria", "Armatimonadetes", "Fimbriimonadia", "Fimbriimonadales", "Fimbriimonadaceae", "uncultured bacterium", "uncultured bacterium"]}},{"id": "69ddf6a8c0c84d91030efe24ed8c595e", "metadata": {"taxonomy": ["Bacteria", "Bacteroidetes", "Bacteroidia", "Sphingobacteriales", "Sphingobacteriaceae", "Sphingobacterium"]}},{"id": "ec9e743cca6b35ce30ce54ef17a6eabc", "metadata": {"taxonomy": ["Bacteria", "Proteobacteria", "Gammaproteobacteria", "Betaproteobacteriales", "Burkholderiaceae", "Pigmentiphaga"]}},{"id": "ca58aa8bdc910a1947d3aa7b683a89e7", "metadata": {"taxonomy": ["Bacteria", "Proteobacteria", "Gammaproteobacteria", "Pseudomonadales", "Moraxellaceae", "Acinetobacter"]}},{"id": "abd1a3860857dee1722fadbe0f48a90a", "metadata": {"taxonomy": ["Bacteria", "Proteobacteria", "Alphaproteobacteria", "Rhodobacterales", "Rhodobacteraceae"]}},{"id": "652e90cb0b0691b0d7a92e7af21e17a8", "metadata": {"taxonomy": ["Bacteria", "Firmicutes", "Bacilli", "Lactobacillales", "Lactobacillaceae", "Lactobacillus"]}},{"id": "9fc883c2e6148f0d914af88484356917", "metadata": {"taxonomy": ["Bacteria", "Proteobacteria", "Gammaproteobacteria", "Xanthomonadales", "Xanthomonadaceae", "Stenotrophomonas"]}},{"id": "a2f3a5e91449a8c893e3b8a6d224db79", "metadata": {"taxonomy": ["Bacteria", "Proteobacteria", "Gammaproteobacteria", "Cellvibrionales", "Cellvibrionaceae", "Cellvibrio", "uncultured bacterium"]}},{"id": "a06ff2b86c49b6af58a08b8f53f4740b", "metadata": {"taxonomy": ["Bacteria", "Proteobacteria", "Alphaproteobacteria", "Caulobacterales", "Hyphomonadaceae", "uncultured", "uncultured bacterium"]}},{"id": "c3394fbdaa76e25b1f85eb7e9f6668db", "metadata": {"taxonomy": ["Bacteria", "Actinobacteria", "Actinobacteria", "Corynebacteriales", "Corynebacteriaceae", "Corynebacterium 1", "uncultured bacterium"]}},{"id": "dc1c8d664de57763aa18ee9e06c533d8", "metadata": {"taxonomy": ["Bacteria", "Proteobacteria", "Gammaproteobacteria", "Pseudomonadales", "Moraxellaceae", "Acinetobacter"]}},{"id": "85d8ab508c64a9b7ffb43e7209ed147f", "metadata": {"taxonomy": ["Bacteria", "Firmicutes", "Bacilli", "Bacillales", "Paenibacillaceae", "Paenibacillus"]}},{"id": "5da19d212e9e64745a9200818591fa2c", "metadata": {"taxonomy": ["Bacteria", "Patescibacteria", "Parcubacteria"]}},{"id": "084115019afc05c6b2cc1a0bab2e33ca", "metadata": {"taxonomy": ["Bacteria", "Bacteroidetes", "Bacteroidia", "Chitinophagales", "Chitinophagaceae", "uncultured"]}},{"id": "75275acf11ab498d5eb12f615d9bf834", "metadata": {"taxonomy": ["Bacteria", "Proteobacteria", "Alphaproteobacteria", "Sphingomonadales", "Sphingomonadaceae", "Sphingomonas"]}},{"id": "292d27a65a7beaa8f396833da45b04d3", "metadata": {"taxonomy": ["Bacteria", "Bacteroidetes", "Bacteroidia", "Sphingobacteriales", "Sphingobacteriaceae", "Sphingobacterium", "uncultured bacterium"]}},{"id": "1a29b5945598a3ff3f7259bd53d83aa1", "metadata": {"taxonomy": ["Bacteria", "Firmicutes", "Bacilli", "Bacillales", "Bacillaceae", "Bacillus"]}},{"id": "4aab1c0a5db4276a0605e0ae4de08455", "metadata": {"taxonomy": ["Bacteria", "Proteobacteria", "Alphaproteobacteria", "Sphingomonadales", "Sphingomonadaceae", "Novosphingobium"]}},{"id": "cecb0efb70bbe2b43a993b78760747ef", "metadata": {"taxonomy": ["Bacteria", "Firmicutes", "Bacilli", "Bacillales", "Paenibacillaceae", "Paenibacillus"]}},{"id": "f02edee480f06a2d5097743012bca7fc", "metadata": {"taxonomy": ["Bacteria", "Proteobacteria", "Alphaproteobacteria", "Sphingomonadales", "Sphingomonadaceae", "Sphingomonas", "uncultured bacterium"]}},{"id": "52da9e7886352ff99736dd0292eb97ad", "metadata": {"taxonomy": ["Bacteria", "Proteobacteria", "Gammaproteobacteria", "Betaproteobacteriales", "Burkholderiaceae", "Comamonas"]}},{"id": "6e65b2ddb53ca6ac3eb0913502589cbc", "metadata": {"taxonomy": ["Bacteria", "Firmicutes", "Bacilli", "Bacillales", "Staphylococcaceae", "Staphylococcus"]}},{"id": "f2d6d3d761293998bdb32eedf4990aec", "metadata": {"taxonomy": ["Bacteria", "Proteobacteria", "Gammaproteobacteria", "Enterobacteriales", "Enterobacteriaceae", "Escherichia-Shigella"]}},{"id": "39fb850fcb10658b0ce6039bc6fc63f6", "metadata": {"taxonomy": ["Bacteria", "Proteobacteria", "Alphaproteobacteria", "Rickettsiales", "Anaplasmataceae", "Wolbachia"]}},{"id": "2de856818c5cd07e584a88b95444e8ac", "metadata": {"taxonomy": ["Bacteria", "Cyanobacteria", "Oxyphotobacteria", "Chloroplast"]}},{"id": "844df472d31bd479d3a6860a3aace686", "metadata": {"taxonomy": ["Bacteria", "Firmicutes", "Bacilli", "Bacillales", "Bacillaceae", "Oceanobacillus"]}},{"id": "b33d08a70a93ea79ece33ec8c8843ec4", "metadata": {"taxonomy": ["Bacteria", "Proteobacteria", "Deltaproteobacteria", "Desulfovibrionales", "Desulfovibrionaceae", "Desulfovibrio"]}},{"id": "5165fe2157230f7df4734100186afde0", "metadata": {"taxonomy": ["Bacteria", "Proteobacteria", "Gammaproteobacteria", "Pseudomonadales", "Pseudomonadaceae", "Pseudomonas"]}},{"id": "6ecc4498eb5256a3f47d903c2aece6e5", "metadata": {"taxonomy": ["Bacteria", "Firmicutes", "Bacilli", "Bacillales", "Paenibacillaceae", "Paenibacillus"]}},{"id": "b0ed5410153c44396ace5cd5cce8ec47", "metadata": {"taxonomy": ["Bacteria", "Firmicutes", "Bacilli", "Lactobacillales", "Carnobacteriaceae", "Alloiococcus", "uncultured bacterium"]}},{"id": "d3389511b726aaba25656b49cc0d8a3e", "metadata": {"taxonomy": ["Bacteria", "Planctomycetes", "Phycisphaerae", "CCM11a", "uncultured bacterium", "uncultured bacterium", "uncultured bacterium"]}},{"id": "cd0d165949e35817929860607370869b", "metadata": {"taxonomy": ["Bacteria", "Proteobacteria", "Gammaproteobacteria", "Enterobacteriales", "Enterobacteriaceae"]}},{"id": "70ad6d798dcde2182c5bd5af4734de13", "metadata": {"taxonomy": ["Bacteria", "Proteobacteria", "Alphaproteobacteria", "Rickettsiales", "Mitochondria"]}},{"id": "9b279dc3a3b67c906020ad9f21f93cc6", "metadata": {"taxonomy": ["Bacteria", "Bacteroidetes", "Bacteroidia", "Flavobacteriales", "Flavobacteriaceae", "Flavobacterium"]}},{"id": "448031a777e2b00456ba28e8f1a960bf", "metadata": {"taxonomy": ["Bacteria", "Proteobacteria", "Alphaproteobacteria", "Rhodospirillales", "uncultured", "uncultured bacterium", "uncultured bacterium"]}},{"id": "4a156756a74526c13e6f00b4343412fa", "metadata": {"taxonomy": ["Bacteria", "Actinobacteria", "Actinobacteria", "Propionibacteriales", "Nocardioidaceae", "Nocardioides"]}},{"id": "bdb1d4360ae3a2debbf4c9c6211a618e", "metadata": {"taxonomy": ["Bacteria", "Proteobacteria", "Gammaproteobacteria", "Pseudomonadales", "Moraxellaceae", "Acinetobacter", "uncultured bacterium"]}},{"id": "187a48a3a7537455c0db7b24e909c7d7", "metadata": {"taxonomy": ["Bacteria", "Bacteroidetes", "Bacteroidia", "Chitinophagales", "Chitinophagaceae"]}},{"id": "ab1c23578361788d1515ac9519d78ebb", "metadata": {"taxonomy": ["Bacteria", "Proteobacteria", "Gammaproteobacteria", "Betaproteobacteriales", "Burkholderiaceae", "Comamonas"]}},{"id": "af02c08016c6ea5b2937b63925511b8e", "metadata": {"taxonomy": ["Bacteria", "Proteobacteria", "Gammaproteobacteria", "Betaproteobacteriales", "Burkholderiaceae", "Lampropedia"]}},{"id": "206fd1228dcb757796c34fa17285a308", "metadata": {"taxonomy": ["Bacteria", "Proteobacteria", "Gammaproteobacteria", "Enterobacteriales", "Enterobacteriaceae", "Klebsiella"]}},{"id": "8bed26e8e0ebd0021955d707cfac55ee", "metadata": {"taxonomy": ["Bacteria", "Firmicutes", "Bacilli", "Lactobacillales", "Lactobacillaceae", "Lactobacillus", "Lactobacillus fermentum"]}},{"id": "23500ba63c4e164ecdd2e837b455517c", "metadata": {"taxonomy": ["Bacteria", "Actinobacteria", "Actinobacteria", "Micrococcales", "Micrococcaceae", "Pseudarthrobacter"]}},{"id": "fedecaf18a1acd9b6c2388ccef593c73", "metadata": {"taxonomy": ["Bacteria", "Actinobacteria", "Actinobacteria", "Corynebacteriales", "Corynebacteriaceae", "Turicella", "uncultured bacterium"]}},{"id": "862b71c4026e13b81250d235f9ad5548", "metadata": {"taxonomy": ["Bacteria", "Proteobacteria", "Alphaproteobacteria", "Rickettsiales", "Mitochondria"]}},{"id": "4b80467a51a490436de345f20d41b210", "metadata": {"taxonomy": ["Bacteria", "Proteobacteria", "Gammaproteobacteria", "Orbales", "Orbaceae", "Gilliamella"]}},{"id": "e30efaed8e42e19aee587a3a74428d9f", "metadata": {"taxonomy": ["Bacteria", "Proteobacteria", "Gammaproteobacteria", "Enterobacteriales", "Enterobacteriaceae", "Serratia"]}},{"id": "12766924adcf7593bc7287030f4969dc", "metadata": {"taxonomy": ["Bacteria", "Proteobacteria", "Gammaproteobacteria", "Orbales", "Orbaceae"]}},{"id": "3cc54276922b80aad58a5d3822a4e0b5", "metadata": {"taxonomy": ["Bacteria", "Cyanobacteria", "Oxyphotobacteria", "Chloroplast"]}},{"id": "17d386c8fad12fb4f9997d14c66dae0d", "metadata": {"taxonomy": ["Bacteria", "Bacteroidetes", "Bacteroidia", "Flavobacteriales", "Flavobacteriaceae", "Myroides"]}},{"id": "20d20feb9bd97b0a4cbe7cccebe574af", "metadata": {"taxonomy": ["Bacteria", "Bacteroidetes", "Bacteroidia", "Bacteroidales", "Tannerellaceae", "Parabacteroides"]}},{"id": "4821a5c0a1d3d7140acde69d783a4cb5", "metadata": {"taxonomy": ["Bacteria", "Patescibacteria", "ABY1", "Candidatus Magasanikbacteria", "uncultured bacterium", "uncultured bacterium", "uncultured bacterium"]}},{"id": "b25f735b7f41f24cfa4ef54807d583a8", "metadata": {"taxonomy": ["Bacteria", "Actinobacteria", "Actinobacteria", "Corynebacteriales", "Corynebacteriaceae", "Corynebacterium 1", "uncultured bacterium"]}},{"id": "5dd01e5860dc8fa06c38267f646e7703", "metadata": {"taxonomy": ["Bacteria", "Bacteroidetes", "Bacteroidia", "Bacteroidales", "Dysgonomonadaceae", "Dysgonomonas", "uncultured bacterium"]}},{"id": "61f305d159eea6d78140e46712c7a27e", "metadata": {"taxonomy": ["Bacteria", "Cyanobacteria", "Oxyphotobacteria", "Chloroplast"]}},{"id": "a6c2847a69d239218e7c8a93afaf3abc", "metadata": {"taxonomy": ["Bacteria", "Proteobacteria", "Alphaproteobacteria", "Rhizobiales", "Beijerinckiaceae", "Methylobacterium"]}},{"id": "7e9f0d7b8e9a1d8b9d6951c663799f1a", "metadata": {"taxonomy": ["Bacteria", "Proteobacteria", "Alphaproteobacteria", "Acetobacterales", "Acetobacteraceae", "Komagataeibacter"]}},{"id": "30d1fcf619d8fe13bcc076baf47982d8", "metadata": {"taxonomy": ["Bacteria", "Bacteroidetes", "Bacteroidia", "Sphingobacteriales", "Sphingobacteriaceae"]}},{"id": "108c1dea5e28fbfc8bcd42ea9630353a", "metadata": {"taxonomy": ["Bacteria", "Firmicutes", "Clostridia", "Clostridiales", "Ruminococcaceae", "Ruminiclostridium 6", "uncultured bacterium"]}},{"id": "68df2b69f7b5e78120e2829db41fcf76", "metadata": {"taxonomy": ["Bacteria", "Proteobacteria", "Deltaproteobacteria", "Oligoflexales", "Oligoflexaceae", "uncultured", "uncultured bacterium"]}},{"id": "d3ca3cfb74ce4b0c5651bba05d821810", "metadata": {"taxonomy": ["Bacteria", "Proteobacteria", "Gammaproteobacteria", "Pseudomonadales", "Pseudomonadaceae", "Pseudomonas"]}},{"id": "558bad2615668a2a8714e85084d82529", "metadata": {"taxonomy": ["Bacteria", "Proteobacteria", "Alphaproteobacteria", "Elsterales", "uncultured", "uncultured bacterium", "uncultured bacterium"]}},{"id": "f35810d3d9c34f0cd67567747d4afce9", "metadata": {"taxonomy": ["Bacteria", "Firmicutes", "Bacilli", "Bacillales", "Planococcaceae", "Kurthia", "uncultured bacterium"]}},{"id": "fde845bc01924a750458edc75b9cd4ce", "metadata": {"taxonomy": ["Bacteria", "Proteobacteria", "Alphaproteobacteria", "Acetobacterales", "Acetobacteraceae", "Roseomonas"]}},{"id": "2d728fe290945c6eab1ce047b0a88bd3", "metadata": {"taxonomy": ["Bacteria", "Actinobacteria", "Actinobacteria", "Micromonosporales", "Micromonosporaceae"]}},{"id": "a9d907289939779f5f5e9a5687bd3edb", "metadata": {"taxonomy": ["Bacteria", "Proteobacteria", "Deltaproteobacteria", "Oligoflexales", "0319-6G20"]}},{"id": "bf8cb44821cdec35a946e6d45033ca34", "metadata": {"taxonomy": ["Bacteria", "Proteobacteria", "Alphaproteobacteria", "Holosporales", "Holosporaceae", "uncultured", "uncultured bacterium"]}},{"id": "1dab41d03be11c02a1028c6785459844", "metadata": {"taxonomy": ["Bacteria", "Proteobacteria", "Gammaproteobacteria", "Betaproteobacteriales", "Burkholderiaceae", "Lampropedia"]}},{"id": "ff046170cb07f806c2a51d8a29cf9369", "metadata": {"taxonomy": ["Bacteria", "Proteobacteria", "Gammaproteobacteria", "Xanthomonadales", "Xanthomonadaceae", "Stenotrophomonas"]}},{"id": "5dfbc8b94b1b61011d3f8e1ad5e66765", "metadata": {"taxonomy": ["Bacteria", "Firmicutes", "Bacilli", "Bacillales", "Paenibacillaceae", "Paenibacillus"]}},{"id": "a4a493f96b5a03ab67515930eff4b228", "metadata": {"taxonomy": ["Bacteria", "Firmicutes", "Bacilli", "Bacillales", "Paenibacillaceae", "Cohnella"]}},{"id": "541c71bc9b2d0f018aafb9aa0bba70a1", "metadata": {"taxonomy": ["Bacteria", "Proteobacteria", "Gammaproteobacteria", "Betaproteobacteriales", "Burkholderiaceae", "Verticia"]}},{"id": "8fca3acde64372a2b61f03493f04f2b5", "metadata": {"taxonomy": ["Bacteria", "Proteobacteria", "Alphaproteobacteria", "Sphingomonadales", "Sphingomonadaceae", "Sphingobium"]}},{"id": "ae879b68543ec43481bc0e7c13922734", "metadata": {"taxonomy": ["Bacteria", "Proteobacteria", "Alphaproteobacteria", "Sphingomonadales", "Sphingomonadaceae", "Sphingobium"]}},{"id": "c8572a585d8d274f15c10a09d75e1691", "metadata": {"taxonomy": ["Bacteria", "Proteobacteria", "Alphaproteobacteria", "Sphingomonadales", "Sphingomonadaceae"]}},{"id": "78d8099f40e9d2039bdbe73ccf1fd1db", "metadata": {"taxonomy": ["Bacteria", "Proteobacteria", "Gammaproteobacteria", "Cellvibrionales", "Porticoccaceae", "C1-B045", "uncultured bacterium"]}},{"id": "a79c4a3b186e5d012d8b881c7a8afa33", "metadata": {"taxonomy": ["Bacteria", "Proteobacteria", "Gammaproteobacteria", "Enterobacteriales", "Enterobacteriaceae"]}},{"id": "3273d06a23ab6d2ae0ba60605ab1686c", "metadata": {"taxonomy": ["Bacteria", "Firmicutes", "Bacilli", "Lactobacillales", "Streptococcaceae", "Lactococcus"]}},{"id": "8583d2130a4f066954aabf0fcb01dd95", "metadata": {"taxonomy": ["Bacteria", "Proteobacteria", "Gammaproteobacteria", "Oceanospirillales", "Halomonadaceae", "Halomonas"]}},{"id": "c88ed4551fe4a320de4a6847ab226a6f", "metadata": {"taxonomy": ["Bacteria", "Proteobacteria", "Gammaproteobacteria", "Xanthomonadales", "Xanthomonadaceae", "Luteimonas"]}},{"id": "c79274918738f50d96a2f954a521ea62", "metadata": {"taxonomy": ["Bacteria", "Bacteroidetes", "Bacteroidia", "Flavobacteriales", "Weeksellaceae", "Chryseobacterium"]}},{"id": "e2ddada592e6ac31f1454ffb4f63166d", "metadata": {"taxonomy": ["Bacteria", "Proteobacteria", "Gammaproteobacteria", "Enterobacteriales", "Enterobacteriaceae"]}},{"id": "9475613e68e3e7ae4a2558e683237eb4", "metadata": {"taxonomy": ["Bacteria", "Proteobacteria", "Alphaproteobacteria", "Acetobacterales", "Acetobacteraceae", "Asaia"]}},{"id": "3065e6d62890d437f6a99fea7b5a63b2", "metadata": {"taxonomy": ["Bacteria", "Proteobacteria", "Gammaproteobacteria", "Enterobacteriales", "Enterobacteriaceae"]}},{"id": "c4a3f561fece9bca31118383f04762c1", "metadata": {"taxonomy": ["Bacteria", "Verrucomicrobia", "Verrucomicrobiae", "Chthoniobacterales", "Chthoniobacteraceae", "Chthoniobacter"]}},{"id": "240cedb2986d900085adc19ddd5a848d", "metadata": {"taxonomy": ["Bacteria", "Proteobacteria", "Alphaproteobacteria", "Sphingomonadales", "Sphingomonadaceae", "Sphingomonas"]}},{"id": "117ce563b842614b184dda1bf06e027e", "metadata": {"taxonomy": ["Bacteria", "Proteobacteria", "Alphaproteobacteria", "Rickettsiales", "Anaplasmataceae", "Wolbachia"]}},{"id": "1a784078ad659d060e3de119615cddf4", "metadata": {"taxonomy": ["Bacteria", "Patescibacteria", "Saccharimonadia", "Saccharimonadales", "uncultured bacterium", "uncultured bacterium", "uncultured bacterium"]}},{"id": "215f9df29527ad4217ca77c6c75138da", "metadata": {"taxonomy": ["Bacteria", "Firmicutes", "Bacilli", "Lactobacillales", "Lactobacillaceae", "Lactobacillus"]}},{"id": "6fbaabc34e2385e45e8c9e43106ccc14", "metadata": {"taxonomy": ["Bacteria", "Bacteroidetes", "Bacteroidia", "Chitinophagales", "Chitinophagaceae", "uncultured", "uncultured bacterium"]}},{"id": "eef6a4fbefe528d853aa60cdce5b87a8", "metadata": {"taxonomy": ["Bacteria", "Actinobacteria", "Actinobacteria", "Frankiales", "Geodermatophilaceae", "Geodermatophilus"]}},{"id": "5b0b5c7633ec4267a654efdd217b9009", "metadata": {"taxonomy": ["Bacteria", "Proteobacteria", "Alphaproteobacteria", "Acetobacterales", "Acetobacteraceae", "Acidiphilium", "uncultured bacterium"]}},{"id": "a0267a6fddefff464a052e4c1a5c7084", "metadata": {"taxonomy": ["Bacteria", "Proteobacteria", "Gammaproteobacteria", "Enterobacteriales", "Enterobacteriaceae", "Erwinia"]}},{"id": "5db7eac1fd30e8b978b0132383784b4b", "metadata": {"taxonomy": ["Bacteria", "Patescibacteria", "Saccharimonadia", "Saccharimonadales", "uncultured bacterium", "uncultured bacterium", "uncultured bacterium"]}},{"id": "0822ae00f457895523501746cd2297e4", "metadata": {"taxonomy": ["Bacteria", "Proteobacteria", "Gammaproteobacteria", "Xanthomonadales", "Xanthomonadaceae", "Stenotrophomonas"]}},{"id": "d374885aa55f9b6a70d9fcceb7a2272a", "metadata": {"taxonomy": ["Bacteria", "Proteobacteria", "Alphaproteobacteria", "Acetobacterales", "Acetobacteraceae"]}},{"id": "2b23db33316d5ed16248d273bae17459", "metadata": {"taxonomy": ["Bacteria", "Firmicutes", "Bacilli", "Bacillales", "Planococcaceae", "Kurthia"]}},{"id": "c0eef31958da4d08276b63d698917c4f", "metadata": {"taxonomy": ["Bacteria", "Proteobacteria", "Alphaproteobacteria", "Rhizobiales", "Beijerinckiaceae", "Methylobacterium"]}},{"id": "3be5bd460168a9dca671ee180e817d58", "metadata": {"taxonomy": ["Bacteria", "Firmicutes", "Clostridia", "Clostridiales", "Ruminococcaceae", "Faecalibacterium", "uncultured bacterium"]}},{"id": "54116246178e9346311748e1cecd0e18", "metadata": {"taxonomy": ["Bacteria", "Firmicutes", "Bacilli", "Bacillales", "Paenibacillaceae", "Paenibacillus"]}},{"id": "54d3e27ce706469fbe4a6448704cdcdf", "metadata": {"taxonomy": ["Bacteria", "Proteobacteria", "Alphaproteobacteria", "Acetobacterales", "Acetobacteraceae", "Acetobacter"]}},{"id": "9ef6809ffb54e24e219886751abaf5c9", "metadata": {"taxonomy": ["Bacteria", "Proteobacteria", "Gammaproteobacteria", "Betaproteobacteriales", "Burkholderiaceae", "Comamonas"]}},{"id": "30fea1bf852fc3f11e4e24145176206e", "metadata": {"taxonomy": ["Bacteria", "Actinobacteria", "Actinobacteria", "Micrococcales", "Microbacteriaceae", "Leifsonia"]}},{"id": "c8e680a4b2992dcafda04bc8d588ab10", "metadata": {"taxonomy": ["Bacteria", "Firmicutes", "Clostridia", "Clostridiales", "Family XI", "Anaerococcus", "uncultured bacterium"]}},{"id": "3978bf94cfa210e942c72b313025181a", "metadata": {"taxonomy": ["Bacteria", "Proteobacteria", "Gammaproteobacteria", "Enterobacteriales", "Enterobacteriaceae", "Tatumella"]}},{"id": "e44eb62856cfdba9e4cf621be6bbf500", "metadata": {"taxonomy": ["Bacteria", "Actinobacteria", "Actinobacteria", "Micrococcales", "Microbacteriaceae", "Leucobacter"]}},{"id": "72d12ea942e47e7a41890f4bedcdb20d", "metadata": {"taxonomy": ["Bacteria", "Proteobacteria", "Gammaproteobacteria", "Enterobacteriales", "Enterobacteriaceae", "Enterobacter"]}},{"id": "eceff05ddedb110f26395c439211ce8b", "metadata": {"taxonomy": ["Bacteria", "Bacteroidetes", "Bacteroidia", "Bacteroidales", "Dysgonomonadaceae", "Dysgonomonas"]}},{"id": "8c598b3dd7085638669d26e89dc83ecb", "metadata": {"taxonomy": ["Bacteria", "Proteobacteria", "Gammaproteobacteria", "Orbales", "Orbaceae", "Gilliamella"]}},{"id": "a07095e1cec2e27f80274d43f98cf7c1", "metadata": {"taxonomy": ["Bacteria", "Proteobacteria", "Alphaproteobacteria", "Rhodobacterales", "Rhodobacteraceae", "Rubellimicrobium", "uncultured bacterium"]}},{"id": "ff50d082607f688308b842c0c26513d2", "metadata": {"taxonomy": ["Bacteria", "Proteobacteria", "Alphaproteobacteria", "Rhizobiales", "Beijerinckiaceae", "uncultured"]}},{"id": "47da346efa700cf2903367cb192aadb5", "metadata": {"taxonomy": ["Bacteria", "Proteobacteria", "Alphaproteobacteria", "Rhizobiales", "Beijerinckiaceae", "1174-901-12"]}},{"id": "b161fff5a19498c450e53a3588dd5072", "metadata": {"taxonomy": ["Bacteria", "Firmicutes", "Bacilli", "Bacillales", "Bacillaceae", "Bacillus"]}},{"id": "09ff7e93bcbc7beec8eb31ed491b4589", "metadata": {"taxonomy": ["Bacteria", "Proteobacteria", "Alphaproteobacteria", "Acetobacterales", "Acetobacteraceae", "Roseomonas"]}},{"id": "dc6b50cccb8aabda418c93e4291548d8", "metadata": {"taxonomy": ["Bacteria", "Bacteroidetes", "Bacteroidia", "Sphingobacteriales", "Sphingobacteriaceae", "Pedobacter"]}},{"id": "f0d2149c69e965b4232452b40418135d", "metadata": {"taxonomy": ["Bacteria", "Proteobacteria", "Gammaproteobacteria", "Enterobacteriales", "Enterobacteriaceae", "Erwinia", "Erwinia mallotivora"]}},{"id": "4af11d9f5786139189433b3fd7f87697", "metadata": {"taxonomy": ["Bacteria", "Bacteroidetes", "Bacteroidia", "Flavobacteriales", "Weeksellaceae", "Empedobacter"]}},{"id": "f05d18ae685f29237a32042456465eb7", "metadata": {"taxonomy": ["Bacteria", "Proteobacteria", "Gammaproteobacteria", "Betaproteobacteriales", "Burkholderiaceae", "Rhodoferax"]}},{"id": "2166fc025fa481a82c8d0247172561ca", "metadata": {"taxonomy": ["Bacteria", "Proteobacteria", "Deltaproteobacteria", "Myxococcales", "Haliangiaceae", "Haliangium"]}},{"id": "5278cd70df04dfb76a070b591c3381b9", "metadata": {"taxonomy": ["Bacteria", "Bacteroidetes", "Bacteroidia", "Cytophagales", "Spirosomaceae", "Spirosoma"]}},{"id": "7a8bbe2e55c5c69fd786a27ea2d7275c", "metadata": {"taxonomy": ["Bacteria", "Bacteroidetes", "Bacteroidia", "Flavobacteriales", "Flavobacteriaceae", "Flavobacterium"]}},{"id": "c031d1d941e6c1347330e887493875d7", "metadata": {"taxonomy": ["Bacteria", "Bacteroidetes", "Bacteroidia", "Cytophagales", "Spirosomaceae", "Dyadobacter"]}},{"id": "c75fb0cdc9bd0f37574fb8b23f0f845f", "metadata": {"taxonomy": ["Bacteria", "Proteobacteria", "Alphaproteobacteria", "Rhizobiales", "Devosiaceae", "Devosia", "metagenome"]}},{"id": "0cb86ed6fbc0ffb6d6a4f99524cd39fc", "metadata": {"taxonomy": ["Bacteria", "Actinobacteria", "Thermoleophilia", "Solirubrobacterales", "Solirubrobacteraceae", "Patulibacter"]}},{"id": "8fafc0132897d2765d5626b902529c4b", "metadata": {"taxonomy": ["Bacteria", "Proteobacteria", "Gammaproteobacteria", "Xanthomonadales", "Xanthomonadaceae", "Stenotrophomonas", "uncultured bacterium"]}},{"id": "f92b32010d515aa8de2c5c07d7eaeec4", "metadata": {"taxonomy": ["Bacteria", "Proteobacteria", "Gammaproteobacteria", "Enterobacteriales", "Enterobacteriaceae", "Pantoea"]}},{"id": "5748b352209a2602fc68a7087838e964", "metadata": {"taxonomy": ["Bacteria", "Proteobacteria", "Gammaproteobacteria", "Betaproteobacteriales", "Burkholderiaceae", "Bordetella", "uncultured bacterium"]}},{"id": "7c4a425900bc1414560fa735720d7280", "metadata": {"taxonomy": ["Bacteria", "Bacteroidetes", "Bacteroidia", "Sphingobacteriales", "Sphingobacteriaceae", "Pedobacter"]}},{"id": "b91fc8dbc0a01ee853e0f17e01ba859c", "metadata": {"taxonomy": ["Bacteria", "Proteobacteria", "Gammaproteobacteria", "Betaproteobacteriales", "Burkholderiaceae", "Massilia", "uncultured bacterium"]}},{"id": "1fc8e30c0ccdbd3bd06ceb083fae1790", "metadata": {"taxonomy": ["Bacteria", "Proteobacteria", "Alphaproteobacteria", "Rhodobacterales", "Rhodobacteraceae"]}},{"id": "d144729d6f2975d48b78c348fcde11ac", "metadata": {"taxonomy": ["Bacteria", "Actinobacteria", "Actinobacteria", "Corynebacteriales", "Tsukamurellaceae", "Tsukamurella"]}},{"id": "add181ac6165e5497278d54b2349a93d", "metadata": {"taxonomy": ["Bacteria", "Proteobacteria", "Gammaproteobacteria", "Betaproteobacteriales", "Burkholderiaceae", "Lampropedia"]}},{"id": "7aeede040ac1aa53a343b5d9fee224b3", "metadata": {"taxonomy": ["Bacteria", "Proteobacteria", "Deltaproteobacteria", "Bdellovibrionales", "Bdellovibrionaceae", "Bdellovibrio", "uncultured bacterium"]}},{"id": "4f9de47a08775a976dcf9af721fc09a3", "metadata": {"taxonomy": ["Bacteria", "Proteobacteria", "Alphaproteobacteria", "Rhodobacterales", "Rhodobacteraceae"]}},{"id": "803ab5d18e477612c9b8e9b238bbb241", "metadata": {"taxonomy": ["Bacteria", "Bacteroidetes", "Bacteroidia", "Sphingobacteriales", "Sphingobacteriaceae"]}},{"id": "ff79fa25b765f12117169474b599bc1b", "metadata": {"taxonomy": ["Bacteria", "Proteobacteria", "Gammaproteobacteria", "Betaproteobacteriales", "Burkholderiaceae"]}},{"id": "0efa26c0f2ba2eab53a5cce8641ecf68", "metadata": {"taxonomy": ["Bacteria", "Bacteroidetes", "Bacteroidia", "Cytophagales", "Spirosomaceae", "Spirosoma"]}},{"id": "26cbd984a7db499afe5195f251105c12", "metadata": {"taxonomy": ["Unassigned"]}},{"id": "4b8c49c270e64130d116cda4cefbfd17", "metadata": {"taxonomy": ["Bacteria", "Actinobacteria", "Actinobacteria", "Micrococcales", "Microbacteriaceae", "Leucobacter"]}},{"id": "045e40f6340fe88c524706b832d0a55e", "metadata": {"taxonomy": ["Bacteria", "Proteobacteria", "Alphaproteobacteria", "Sphingomonadales", "Sphingomonadaceae", "Novosphingobium"]}},{"id": "5079d9139615a71b90b702ed151b20af", "metadata": {"taxonomy": ["Bacteria", "Proteobacteria", "Alphaproteobacteria", "Acetobacterales", "Acetobacteraceae", "Acidiphilium", "uncultured bacterium"]}},{"id": "bd2a5b35ef2049f4309e679e1c1726e4", "metadata": {"taxonomy": ["Bacteria", "Bacteroidetes", "Bacteroidia", "Chitinophagales", "Chitinophagaceae", "uncultured", "uncultured bacterium"]}},{"id": "cb6c7ce39e938e483b2b8c213622dea8", "metadata": {"taxonomy": ["Bacteria", "Bacteroidetes", "Bacteroidia", "Chitinophagales", "Chitinophagaceae", "uncultured"]}},{"id": "4f24b73e3e40aba0b58e6e560afcc2a3", "metadata": {"taxonomy": ["Bacteria", "Proteobacteria", "Alphaproteobacteria", "Acetobacterales", "Acetobacteraceae", "Roseomonas"]}},{"id": "4cfd2dfff49e9784a432db3cf3a112c4", "metadata": {"taxonomy": ["Bacteria", "Proteobacteria", "Alphaproteobacteria", "Acetobacterales", "Acetobacteraceae"]}},{"id": "3efa7835e307d6ce5de5f8fb54985e04", "metadata": {"taxonomy": ["Bacteria", "Actinobacteria", "Actinobacteria", "Frankiales", "Nakamurellaceae", "Nakamurella", "uncultured bacterium"]}},{"id": "1dbb42fd306730e7e2143b3e105fc752", "metadata": {"taxonomy": ["Bacteria", "Proteobacteria", "Gammaproteobacteria", "Enterobacteriales", "Enterobacteriaceae", "Enterobacter"]}},{"id": "30901ae7f8bdb9ab74d2b8d1d24747fb", "metadata": {"taxonomy": ["Bacteria", "Bacteroidetes", "Bacteroidia", "Cytophagales", "Spirosomaceae", "Persicitalea"]}},{"id": "7be1e54839fcee11907bc7b22dea5106", "metadata": {"taxonomy": ["Bacteria", "Proteobacteria", "Gammaproteobacteria", "Xanthomonadales", "Rhodanobacteraceae", "Frateuria"]}},{"id": "7878196387d25f0059c0f55ff61d3cd5", "metadata": {"taxonomy": ["Bacteria", "Cyanobacteria", "Oxyphotobacteria", "Chloroplast"]}},{"id": "eefe6cad2df41353cfd6f13fb6e6309a", "metadata": {"taxonomy": ["Bacteria", "Proteobacteria", "Alphaproteobacteria", "Sphingomonadales", "Sphingomonadaceae", "Sphingomonas"]}},{"id": "cdf92e43cefdaf09bb74ead241a797e5", "metadata": {"taxonomy": ["Bacteria", "Patescibacteria", "Saccharimonadia", "Saccharimonadales", "uncultured bacterium", "uncultured bacterium", "uncultured bacterium"]}},{"id": "48b31751c2809222dd8675ddd0b6e35d", "metadata": {"taxonomy": ["Bacteria", "Proteobacteria", "Gammaproteobacteria", "Legionellales", "Legionellaceae", "Legionella"]}},{"id": "86a34a894f8e83bee2edc8b2d21a046e", "metadata": {"taxonomy": ["Bacteria", "Proteobacteria", "Gammaproteobacteria", "Enterobacteriales", "Enterobacteriaceae"]}},{"id": "ca49dc945b02de733082809646f39201", "metadata": {"taxonomy": ["Bacteria", "Bacteroidetes", "Bacteroidia", "Bacteroidales", "Tannerellaceae", "Parabacteroides"]}},{"id": "08df424af8c3b2997fbd633076eae7e8", "metadata": {"taxonomy": ["Bacteria", "Bacteroidetes", "Bacteroidia", "Cytophagales", "Spirosomaceae", "Pseudarcicella"]}},{"id": "04309136dab1c7826093d4d36ca1e325", "metadata": {"taxonomy": ["Bacteria", "Firmicutes", "Bacilli", "Bacillales", "Bacillaceae", "Bacillus"]}},{"id": "d7e2c2530bb3388e0ac2d314d28a617c", "metadata": {"taxonomy": ["Bacteria", "Proteobacteria", "Alphaproteobacteria", "Micavibrionales", "uncultured", "uncultured bacterium", "uncultured bacterium"]}},{"id": "a504a8c33ba3a9653f4c233980a69265", "metadata": {"taxonomy": ["Bacteria", "Proteobacteria", "Gammaproteobacteria", "Pseudomonadales", "Moraxellaceae", "Acinetobacter"]}},{"id": "c92933d244f8f2652cc25b2038669973", "metadata": {"taxonomy": ["Bacteria", "Proteobacteria", "Deltaproteobacteria", "Bdellovibrionales", "Bacteriovoracaceae", "Peredibacter", "uncultured bacterium"]}},{"id": "26c2e0b6a82b9f3c528a37503a8c7c57", "metadata": {"taxonomy": ["Bacteria", "Firmicutes", "Bacilli", "Lactobacillales", "Lactobacillaceae", "Lactobacillus"]}},{"id": "ad28f687cec8b8f4d694e498441df89c", "metadata": {"taxonomy": ["Bacteria", "Proteobacteria", "Gammaproteobacteria", "Enterobacteriales", "Enterobacteriaceae"]}},{"id": "fb6c8c6b952a1401ae9abe9c2f1e71bf", "metadata": {"taxonomy": ["Bacteria", "Proteobacteria", "Gammaproteobacteria", "Oceanospirillales", "Alcanivoracaceae", "Alcanivorax", "uncultured bacterium"]}},{"id": "3452d38f9df3ea69f0414a745ae395cd", "metadata": {"taxonomy": ["Bacteria", "Proteobacteria", "Gammaproteobacteria", "Alteromonadales", "Alteromonadaceae", "Alishewanella"]}},{"id": "9a1e6c758e6ea9a05426e78199c6249d", "metadata": {"taxonomy": ["Bacteria", "Actinobacteria", "Actinobacteria", "Micrococcales", "Microbacteriaceae"]}},{"id": "2a43b4de697f86ef06e4945339016d96", "metadata": {"taxonomy": ["Bacteria", "Proteobacteria", "Alphaproteobacteria", "Rhodobacterales", "Rhodobacteraceae"]}},{"id": "5cf90b2ea5ce900cd69f09bde8b2c0b8", "metadata": {"taxonomy": ["Bacteria", "Proteobacteria", "Gammaproteobacteria", "Pseudomonadales", "Pseudomonadaceae", "Pseudomonas"]}},{"id": "99b9aeab4ce008aea8fc3650b6460d8a", "metadata": {"taxonomy": ["Bacteria", "Bacteroidetes", "Bacteroidia", "Chitinophagales", "Chitinophagaceae", "Taibaiella", "uncultured bacterium"]}},{"id": "f24dff466ead510ad58e23776b211e79", "metadata": {"taxonomy": ["Bacteria", "Proteobacteria", "Gammaproteobacteria", "Enterobacteriales", "Enterobacteriaceae", "Enterobacter"]}},{"id": "3c07970623fc863cf0399934c77fdbf0", "metadata": {"taxonomy": ["Bacteria", "Proteobacteria", "Gammaproteobacteria", "Enterobacteriales", "Enterobacteriaceae", "Pantoea", "uncultured bacterium"]}},{"id": "87106c3f44cf1c2b44b4c138be9ca58c", "metadata": {"taxonomy": ["Bacteria", "Proteobacteria", "Alphaproteobacteria", "Holosporales", "Holosporaceae", "uncultured", "uncultured bacterium"]}},{"id": "bfd5fc9d7495899d1a51ef28a7b5b2f3", "metadata": {"taxonomy": ["Bacteria", "Actinobacteria", "Actinobacteria", "Pseudonocardiales", "Pseudonocardiaceae", "Pseudonocardia"]}},{"id": "ad71db37bacaa0e90360cb318a66f487", "metadata": {"taxonomy": ["Bacteria", "Proteobacteria", "Alphaproteobacteria", "Rhizobiales", "Beijerinckiaceae", "Methylobacterium"]}},{"id": "6ccd50f724b5bc821163c2f5161178fe", "metadata": {"taxonomy": ["Bacteria", "Actinobacteria", "Actinobacteria", "Frankiales", "Geodermatophilaceae", "Geodermatophilus"]}},{"id": "e8d684904db921b397cbc5fa7d6981ea", "metadata": {"taxonomy": ["Bacteria", "Actinobacteria", "Actinobacteria", "Kineosporiales", "Kineosporiaceae", "Kineococcus"]}},{"id": "24d536f2d5c35ecd1786b7458af27ee6", "metadata": {"taxonomy": ["Bacteria", "Bacteroidetes", "Bacteroidia", "Sphingobacteriales", "Sphingobacteriaceae", "Mucilaginibacter"]}},{"id": "5a6d67a68ead002a7011f4c04ed1b357", "metadata": {"taxonomy": ["Bacteria", "Proteobacteria", "Alphaproteobacteria", "Sphingomonadales", "Sphingomonadaceae", "Sphingomonas"]}},{"id": "a5ec8f3969db1254e0f1950653adb5d0", "metadata": {"taxonomy": ["Bacteria", "Planctomycetes", "Planctomycetacia", "Gemmatales", "Gemmataceae", "Gemmata"]}},{"id": "60c7be8623d1fe6f73a24994dc27173a", "metadata": {"taxonomy": ["Bacteria", "Proteobacteria", "Alphaproteobacteria", "Rhizobiales", "Devosiaceae", "Devosia"]}},{"id": "c0e9b1f2f7acbfe3f060c94d3707409a", "metadata": {"taxonomy": ["Bacteria", "Proteobacteria", "Deltaproteobacteria", "Myxococcales", "Haliangiaceae", "Haliangium", "uncultured bacterium"]}},{"id": "8cfe3fca03fb7d0fc551735fcda7ecef", "metadata": {"taxonomy": ["Bacteria", "Actinobacteria", "Actinobacteria", "Propionibacteriales", "Nocardioidaceae", "Nocardioides"]}},{"id": "b4d9408763ee5ed0df07765863bd1ea5", "metadata": {"taxonomy": ["Bacteria", "Proteobacteria", "Gammaproteobacteria", "Pseudomonadales", "Moraxellaceae", "Acinetobacter"]}},{"id": "f87160a3615d8e1183fb6af0cfba4883", "metadata": {"taxonomy": ["Bacteria", "Proteobacteria", "Gammaproteobacteria", "Enterobacteriales", "Enterobacteriaceae"]}},{"id": "f897ddda7f163ec47754bf8d9e165d97", "metadata": {"taxonomy": ["Bacteria", "Proteobacteria", "Alphaproteobacteria", "Rhodobacterales", "Rhodobacteraceae"]}},{"id": "2a58e3e8b58cce30d5d743d73508fcf0", "metadata": {"taxonomy": ["Bacteria", "Bacteroidetes", "Bacteroidia", "Chitinophagales", "Chitinophagaceae", "uncultured"]}},{"id": "cdfdfa34269b754475d55b7721763122", "metadata": {"taxonomy": ["Bacteria", "Firmicutes", "Clostridia", "Clostridiales", "Ruminococcaceae", "Ruminococcaceae NK4A214 group", "uncultured bacterium"]}},{"id": "5a09b84412ca93b2184f27d34a3d9c0a", "metadata": {"taxonomy": ["Bacteria", "Proteobacteria", "Gammaproteobacteria", "Orbales", "Orbaceae", "Gilliamella"]}},{"id": "f9045efaf35a6d02793c45fc99179b39", "metadata": {"taxonomy": ["Bacteria", "Bacteroidetes", "Bacteroidia", "Sphingobacteriales", "Sphingobacteriaceae", "Sphingobacterium"]}},{"id": "9d382eab9d38d35a25aedfbf3282e8b2", "metadata": {"taxonomy": ["Bacteria", "Firmicutes", "Negativicutes", "Selenomonadales", "Veillonellaceae", "Anaerosinus"]}},{"id": "af61f4e64a5d442abf4fd61126deb3a2", "metadata": {"taxonomy": ["Bacteria", "Bacteroidetes", "Bacteroidia", "Cytophagales", "Cytophagaceae", "Cytophaga", "uncultured bacterium"]}},{"id": "ac1246fe3645b79a2c876804d7980ddc", "metadata": {"taxonomy": ["Bacteria", "Proteobacteria", "Alphaproteobacteria", "Rhizobiales", "Beijerinckiaceae", "Chelatococcus"]}},{"id": "96abc83f9b98c82e872d3cdbc5d3042f", "metadata": {"taxonomy": ["Bacteria", "Proteobacteria", "Alphaproteobacteria", "Rickettsiales", "Anaplasmataceae", "Wolbachia"]}},{"id": "94ea3c288c5cf6fd39f856628a3e991b", "metadata": {"taxonomy": ["Bacteria", "Proteobacteria", "Gammaproteobacteria", "Betaproteobacteriales", "Burkholderiaceae", "Bordetella"]}},{"id": "12f3dc2f1ec1d304a2e2190460ecb904", "metadata": {"taxonomy": ["Bacteria", "Bacteroidetes", "Bacteroidia", "Chitinophagales", "Chitinophagaceae", "Pseudoflavitalea"]}},{"id": "81be209612b3615691f7c10d078177d4", "metadata": {"taxonomy": ["Bacteria", "Proteobacteria", "Alphaproteobacteria", "Rickettsiales", "Mitochondria", "Syzygium luehmannii", "Syzygium luehmannii"]}},{"id": "47156152de82d36be385726952379690", "metadata": {"taxonomy": ["Bacteria", "Proteobacteria", "Gammaproteobacteria", "Xanthomonadales", "Xanthomonadaceae", "Stenotrophomonas"]}},{"id": "62ad9f6bc8f042b3a0c73373b913590b", "metadata": {"taxonomy": ["Bacteria", "Firmicutes", "Clostridia", "Clostridiales", "Clostridiaceae 1", "Clostridium sensu stricto 1", "uncultured bacterium"]}},{"id": "e75426cea7a38153b3cb8af980a22e46", "metadata": {"taxonomy": ["Bacteria", "Firmicutes", "Bacilli", "Lactobacillales", "Streptococcaceae", "Lactococcus"]}},{"id": "5d722ff862c3e1094e8a25b22d04250f", "metadata": {"taxonomy": ["Bacteria", "Proteobacteria", "Gammaproteobacteria", "Betaproteobacteriales", "Burkholderiaceae", "Massilia", "uncultured bacterium"]}},{"id": "d32a9b980569ae17cf3bf59f16463452", "metadata": {"taxonomy": ["Bacteria", "Bacteroidetes", "Bacteroidia", "Chitinophagales", "Chitinophagaceae"]}},{"id": "bc01977696bc92edb0362f4267a23550", "metadata": {"taxonomy": ["Bacteria", "Firmicutes", "Bacilli", "Bacillales", "Bacillaceae", "Anoxybacillus"]}},{"id": "26935c4b5bc864744d04b85ecab4829b", "metadata": {"taxonomy": ["Bacteria", "Proteobacteria", "Alphaproteobacteria", "Rhizobiales", "Beijerinckiaceae", "Methylocystis"]}},{"id": "fae99385e83c37c00eeed7592693b9d7", "metadata": {"taxonomy": ["Bacteria", "Proteobacteria", "Gammaproteobacteria", "Betaproteobacteriales", "Gallionellaceae", "Gallionella"]}},{"id": "433ff38b4c8e5d5e3a33e3464a48fe61", "metadata": {"taxonomy": ["Bacteria", "Bacteroidetes", "Bacteroidia", "Bacteroidales", "Dysgonomonadaceae", "Dysgonomonas", "uncultured bacterium"]}},{"id": "87a82346fb52d6fcce1345d4f2d3fc96", "metadata": {"taxonomy": ["Bacteria", "Proteobacteria", "Gammaproteobacteria", "Enterobacteriales", "Enterobacteriaceae", "Rosenbergiella", "uncultured bacterium"]}},{"id": "c805773edc3dea28c480fb525e8d0425", "metadata": {"taxonomy": ["Bacteria", "Firmicutes", "Clostridia", "Clostridiales", "Clostridiaceae 1", "Clostridium sensu stricto 1", "uncultured bacterium"]}},{"id": "2a10eeb940e7eebb0adc70ec64c87f2d", "metadata": {"taxonomy": ["Bacteria", "Proteobacteria", "Gammaproteobacteria", "Enterobacteriales", "Enterobacteriaceae", "Enterobacter"]}},{"id": "1f53d9101c2785a0848c7de295dec6bb", "metadata": {"taxonomy": ["Bacteria", "Proteobacteria", "Alphaproteobacteria", "Acetobacterales", "Acetobacteraceae", "Komagataeibacter"]}},{"id": "fa953a54fee03067771bd97e0792c677", "metadata": {"taxonomy": ["Bacteria", "Actinobacteria", "Actinobacteria", "Propionibacteriales", "Nocardioidaceae", "Nocardioides"]}},{"id": "db898b359efc27e07a60beec1a226b0b", "metadata": {"taxonomy": ["Bacteria", "Proteobacteria", "Gammaproteobacteria", "Betaproteobacteriales", "Burkholderiaceae", "Bordetella"]}},{"id": "e5abb882c536ee142532d02059d6e294", "metadata": {"taxonomy": ["Bacteria", "Actinobacteria", "Actinobacteria", "Micromonosporales", "Micromonosporaceae", "Micromonospora"]}},{"id": "20649e781d84f70e8759df0f33d5de8b", "metadata": {"taxonomy": ["Bacteria", "Firmicutes", "Clostridia", "Clostridiales", "Ruminococcaceae", "uncultured", "uncultured bacterium"]}},{"id": "5a7d38c55e230bf7c7ebbab40ed72702", "metadata": {"taxonomy": ["Bacteria", "Proteobacteria", "Gammaproteobacteria", "Enterobacteriales", "Enterobacteriaceae", "Tatumella"]}},{"id": "476f3c5625281e7b2c9c721ec771e620", "metadata": {"taxonomy": ["Bacteria", "Proteobacteria", "Gammaproteobacteria", "Betaproteobacteriales", "Burkholderiaceae", "Comamonas"]}},{"id": "d390606fcd4fe6ffde76bf8f59f97680", "metadata": {"taxonomy": ["Bacteria", "Bacteroidetes", "Bacteroidia", "Flavobacteriales", "Flavobacteriaceae", "Flavobacterium"]}},{"id": "3feb4c606662c5ed3f14e8e15faf2a2d", "metadata": {"taxonomy": ["Bacteria", "Proteobacteria", "Gammaproteobacteria", "Enterobacteriales", "Enterobacteriaceae"]}},{"id": "c22143ef46978b56f124893141390a50", "metadata": {"taxonomy": ["Bacteria", "Proteobacteria", "Alphaproteobacteria", "Acetobacterales", "Acetobacteraceae", "Roseomonas"]}},{"id": "701548e8d69e273b7128ad2a136fdd30", "metadata": {"taxonomy": ["Bacteria", "Actinobacteria", "Thermoleophilia", "Solirubrobacterales", "67-14", "uncultured bacterium", "uncultured bacterium"]}},{"id": "b61e107e51a8e79ed8a8b7b1ee115392", "metadata": {"taxonomy": ["Bacteria", "Bacteroidetes", "Bacteroidia", "Cytophagales", "Spirosomaceae", "Spirosoma", "uncultured bacterium"]}},{"id": "29398391606e3e7c1a5df56d7f32746e", "metadata": {"taxonomy": ["Bacteria", "Bacteroidetes", "Bacteroidia", "Cytophagales", "Spirosomaceae", "Emticicia"]}},{"id": "15452f11fdb1a500653de4d14b43874f", "metadata": {"taxonomy": ["Bacteria", "Proteobacteria", "Gammaproteobacteria", "Betaproteobacteriales", "Burkholderiaceae", "Verticia", "uncultured bacterium"]}},{"id": "9fa9e4f270cd1c68f23ee03e956d4339", "metadata": {"taxonomy": ["Bacteria", "Proteobacteria", "Gammaproteobacteria", "Betaproteobacteriales", "Burkholderiaceae", "Bordetella"]}},{"id": "5c6ffcd57211725962701ecffe6fbe69", "metadata": {"taxonomy": ["Bacteria", "Bacteroidetes", "Bacteroidia", "Flavobacteriales", "Weeksellaceae", "Chryseobacterium"]}},{"id": "4c7848c416813c320f152e5061c4a1b0", "metadata": {"taxonomy": ["Bacteria", "Proteobacteria", "Alphaproteobacteria", "Sphingomonadales", "Sphingomonadaceae", "Sphingomonas"]}},{"id": "a32d4e283a678e13a880f3e5c2cc6940", "metadata": {"taxonomy": ["Bacteria", "Firmicutes", "Bacilli", "Bacillales", "Bacillaceae", "Bacillus"]}},{"id": "03a6756adb62feeb20771233093cb751", "metadata": {"taxonomy": ["Bacteria", "Proteobacteria", "Gammaproteobacteria", "Xanthomonadales", "Xanthomonadaceae", "Stenotrophomonas", "uncultured bacterium"]}},{"id": "6eb2d08041bfe1ca03a8ece2217c684b", "metadata": {"taxonomy": ["Bacteria", "Bacteroidetes", "Bacteroidia", "Sphingobacteriales", "Sphingobacteriaceae", "Sphingobacterium", "uncultured bacterium"]}},{"id": "b00f909238aff80c0a0b323bc411802d", "metadata": {"taxonomy": ["Bacteria", "Bacteroidetes", "Bacteroidia", "Cytophagales", "Microscillaceae"]}},{"id": "e6296aa9ade66eaf42999066b42eb732", "metadata": {"taxonomy": ["Bacteria", "Bacteroidetes", "Bacteroidia", "Bacteroidales", "Porphyromonadaceae", "Porphyromonas", "uncultured bacterium"]}},{"id": "d51918a131ad11bc06ab7d0d56db2c68", "metadata": {"taxonomy": ["Bacteria", "Bacteroidetes", "Bacteroidia", "Chitinophagales", "Chitinophagaceae"]}},{"id": "d215e001bfa24534724b17dee981ccde", "metadata": {"taxonomy": ["Bacteria", "Proteobacteria", "Gammaproteobacteria", "Enterobacteriales", "Enterobacteriaceae", "Pantoea"]}},{"id": "00a7f7c370d6c1fcaf50441497ec6a4c", "metadata": {"taxonomy": ["Bacteria", "Proteobacteria", "Alphaproteobacteria", "Rhizobiales", "Rhizobiaceae", "Allorhizobium-Neorhizobium-Pararhizobium-Rhizobium"]}},{"id": "998b0b818475f1b5fae08e5de8a7b275", "metadata": {"taxonomy": ["Bacteria", "Patescibacteria", "Parcubacteria", "Candidatus Kaiserbacteria", "uncultured bacterium", "uncultured bacterium", "uncultured bacterium"]}},{"id": "53a2e35f153056809b51b5079d89af17", "metadata": {"taxonomy": ["Bacteria", "Firmicutes", "Bacilli", "Bacillales", "Bacillaceae", "Bacillus"]}},{"id": "046d7c9826300fb083314b628f64e8b5", "metadata": {"taxonomy": ["Bacteria", "Patescibacteria", "Saccharimonadia", "Saccharimonadales", "uncultured bacterium", "uncultured bacterium", "uncultured bacterium"]}},{"id": "601680edf232432acf83c60c79de2182", "metadata": {"taxonomy": ["Bacteria", "Firmicutes", "Bacilli", "Lactobacillales", "Lactobacillaceae", "Lactobacillus"]}},{"id": "f2951095c6fb760bb1079aa7d17b9ee4", "metadata": {"taxonomy": ["Bacteria", "Proteobacteria", "Alphaproteobacteria", "Paracaedibacterales", "Paracaedibacteraceae"]}},{"id": "91d4d9f40490976cbf7ae002205c62f4", "metadata": {"taxonomy": ["Bacteria", "Proteobacteria", "Gammaproteobacteria", "Betaproteobacteriales", "Burkholderiaceae"]}},{"id": "be83924f8d8b68e70d6b23fb50f033e2", "metadata": {"taxonomy": ["Bacteria", "Actinobacteria", "Thermoleophilia", "Solirubrobacterales", "Solirubrobacteraceae", "Solirubrobacter", "uncultured bacterium"]}},{"id": "0307ee50a59275d66c723511cda19ca8", "metadata": {"taxonomy": ["Bacteria", "Bacteroidetes", "Bacteroidia", "Cytophagales", "Hymenobacteraceae", "Hymenobacter", "uncultured bacterium"]}},{"id": "cb2260f9b45aa354a20aadc53a75b780", "metadata": {"taxonomy": ["Bacteria", "Armatimonadetes", "Fimbriimonadia", "Fimbriimonadales", "Fimbriimonadaceae", "uncultured bacterium", "uncultured bacterium"]}},{"id": "7ef62d6edfcb1f94acaf7e2fe9eed201", "metadata": {"taxonomy": ["Bacteria", "Proteobacteria", "Gammaproteobacteria", "Betaproteobacteriales", "Burkholderiaceae", "Pseudorhodoferax", "uncultured bacterium"]}},{"id": "c1845ba9b7b742f52493aaf9d55c206b", "metadata": {"taxonomy": ["Bacteria", "Chloroflexi", "Chloroflexia", "Chloroflexales", "Roseiflexaceae", "uncultured", "uncultured bacterium"]}},{"id": "84a09495516278b40a3c52da25116859", "metadata": {"taxonomy": ["Bacteria", "Proteobacteria", "Alphaproteobacteria", "Rhizobiales", "Beijerinckiaceae", "uncultured", "uncultured bacterium"]}},{"id": "758dd3ce8b61ecff94212bbc56d1d31e", "metadata": {"taxonomy": ["Bacteria", "Proteobacteria", "Alphaproteobacteria", "Sphingomonadales", "Sphingomonadaceae", "Sphingobium"]}},{"id": "e4e4670631d520d1c8b5ed81f7cc294c", "metadata": {"taxonomy": ["Bacteria", "Bacteroidetes", "Bacteroidia", "Chitinophagales", "Chitinophagaceae", "Taibaiella", "uncultured bacterium"]}},{"id": "43afb6f6fad085ca243ef85d117edc63", "metadata": {"taxonomy": ["Bacteria", "Proteobacteria", "Gammaproteobacteria", "Xanthomonadales", "Xanthomonadaceae", "Luteimonas", "uncultured bacterium"]}},{"id": "c5b2a41d16e87480c96876c12f06d0cb", "metadata": {"taxonomy": ["Bacteria", "Bacteroidetes", "Bacteroidia", "Bacteroidales", "Prevotellaceae", "Prevotella 7", "uncultured bacterium"]}},{"id": "161eef97a000956f5e65c3a49488cd30", "metadata": {"taxonomy": ["Bacteria", "Proteobacteria", "Gammaproteobacteria", "Orbales", "Orbaceae"]}},{"id": "4586c97fa830b30b89b5ab4669162388", "metadata": {"taxonomy": ["Bacteria", "Firmicutes", "Bacilli", "Lactobacillales", "Leuconostocaceae", "Weissella"]}},{"id": "506bdbe2ed323db680d4f8031e573974", "metadata": {"taxonomy": ["Bacteria", "Bacteroidetes", "Bacteroidia", "Chitinophagales", "Chitinophagaceae", "Ferruginibacter", "uncultured bacterium"]}},{"id": "63fe7d53969b4df715f3734285c0922e", "metadata": {"taxonomy": ["Bacteria", "Proteobacteria", "Alphaproteobacteria", "Rhizobiales", "Beijerinckiaceae", "1174-901-12"]}},{"id": "25e8806f22a9921d5b033e2a65fe155d", "metadata": {"taxonomy": ["Bacteria", "Proteobacteria", "Alphaproteobacteria", "Sphingomonadales", "Sphingomonadaceae", "Sphingomonas"]}},{"id": "8c90680322b51ed03976a9c5a231e2ee", "metadata": {"taxonomy": ["Bacteria", "Bacteroidetes", "Bacteroidia", "Bacteroidales", "Dysgonomonadaceae", "Dysgonomonas"]}},{"id": "5851f36b053e8dc109cbefb690bd65a1", "metadata": {"taxonomy": ["Bacteria", "Firmicutes", "Bacilli", "Bacillales", "Paenibacillaceae", "Paenibacillus"]}},{"id": "022b28b8d7074b71560aa3fa3a4ec201", "metadata": {"taxonomy": ["Bacteria", "Proteobacteria", "Alphaproteobacteria", "Sphingomonadales", "Sphingomonadaceae", "Sphingobium"]}},{"id": "fe6609589ce31c10c942f004dcd72f0c", "metadata": {"taxonomy": ["Bacteria", "Firmicutes", "Clostridia", "Clostridiales", "Lachnospiraceae", "Anaerocolumna"]}},{"id": "3c05a2497634ed1f14b873be669f1fe1", "metadata": {"taxonomy": ["Bacteria", "Actinobacteria", "Actinobacteria", "Micrococcales", "Microbacteriaceae", "Curtobacterium"]}},{"id": "02a36cdb6407ea49d1bf2dde8aa8f154", "metadata": {"taxonomy": ["Bacteria", "Cyanobacteria", "Oxyphotobacteria", "Chloroplast"]}},{"id": "25e9c6ca33dce92b8a1dabbed1f0c844", "metadata": {"taxonomy": ["Bacteria", "Proteobacteria", "Gammaproteobacteria", "Enterobacteriales", "Enterobacteriaceae", "Enterobacter"]}},{"id": "648e5aee5e532e5c24571d696ee2f34f", "metadata": {"taxonomy": ["Bacteria", "Spirochaetes", "Spirochaetia", "Spirochaetales", "Spirochaetaceae"]}},{"id": "440c15da62b069aadcf8cd3f59c37065", "metadata": {"taxonomy": ["Bacteria", "Proteobacteria", "Deltaproteobacteria", "Bdellovibrionales", "Bdellovibrionaceae", "Bdellovibrio", "uncultured bacterium"]}},{"id": "4faed4d6f569f63a8f444f5f85082018", "metadata": {"taxonomy": ["Bacteria", "Bacteroidetes", "Bacteroidia", "Chitinophagales", "Chitinophagaceae", "Ferruginibacter", "uncultured bacterium"]}},{"id": "38823f8024e2c6596ee8adb0b148d856", "metadata": {"taxonomy": ["Bacteria", "Proteobacteria", "Gammaproteobacteria", "Enterobacteriales", "Enterobacteriaceae", "Enterobacter"]}},{"id": "0180eeb7102d8316b8b204c88e7145ab", "metadata": {"taxonomy": ["Bacteria", "Bacteroidetes", "Bacteroidia", "Chitinophagales", "Saprospiraceae", "uncultured"]}},{"id": "0c028e60e4741842f753503a1d3e587b", "metadata": {"taxonomy": ["Bacteria", "Firmicutes", "Bacilli", "Lactobacillales", "Streptococcaceae", "Streptococcus", "uncultured bacterium"]}},{"id": "1822263ea6a230361b0d213eb3823942", "metadata": {"taxonomy": ["Bacteria", "Bacteroidetes", "Bacteroidia", "Bacteroidales", "Bacteroidaceae", "Bacteroides"]}},{"id": "7eae6a7a93a744894c48cfda9209862c", "metadata": {"taxonomy": ["Bacteria", "Planctomycetes", "Planctomycetacia", "Isosphaerales", "Isosphaeraceae"]}},{"id": "394e47ca019a2a6f00d90f5f86bc56d5", "metadata": {"taxonomy": ["Bacteria", "Firmicutes", "Clostridia", "Clostridiales", "Lachnospiraceae"]}},{"id": "761b551206d6d1151c5e4c7026901bb8", "metadata": {"taxonomy": ["Bacteria", "Verrucomicrobia", "Verrucomicrobiae", "Opitutales", "Opitutaceae", "Lacunisphaera", "uncultured bacterium"]}},{"id": "3cfa7dcad71f82a855739a0c8d11b3db", "metadata": {"taxonomy": ["Bacteria", "Proteobacteria", "Gammaproteobacteria", "Betaproteobacteriales", "Rhodocyclaceae", "Denitratisoma"]}},{"id": "413b21a6cfa948023fc3c79c48fabb7d", "metadata": {"taxonomy": ["Bacteria", "Cyanobacteria", "Oxyphotobacteria", "Nostocales", "Phormidiaceae", "Tychonema CCAP 1459-11B"]}},{"id": "9f67243f75610058f025c95d4e1990de", "metadata": {"taxonomy": ["Bacteria", "Armatimonadetes", "Fimbriimonadia", "Fimbriimonadales", "Fimbriimonadaceae"]}},{"id": "84b182f5d1328ae606d3124f5520d6e2", "metadata": {"taxonomy": ["Bacteria", "Proteobacteria", "Alphaproteobacteria", "Rhizobiales", "Beijerinckiaceae", "Methylobacterium"]}},{"id": "866894f0fcc2d7d52675ace4b04690a8", "metadata": {"taxonomy": ["Bacteria", "Proteobacteria", "Alphaproteobacteria", "Rhizobiales", "Beijerinckiaceae", "uncultured", "uncultured bacterium"]}},{"id": "efe0fadf20679c65e380e4c4c27c1205", "metadata": {"taxonomy": ["Bacteria", "Cyanobacteria", "Oxyphotobacteria", "Chloroplast"]}},{"id": "820f70223d56e0086c024809f9392920", "metadata": {"taxonomy": ["Bacteria", "Actinobacteria", "Thermoleophilia", "Solirubrobacterales", "Solirubrobacteraceae", "Conexibacter"]}},{"id": "3981c867246d9173221006cd9aa12c1f", "metadata": {"taxonomy": ["Bacteria", "Actinobacteria", "Actinobacteria", "Micrococcales", "Microbacteriaceae", "Microbacterium"]}},{"id": "f3bc8b516c5fd3ec1c777835eab12cba", "metadata": {"taxonomy": ["Bacteria", "Firmicutes", "Bacilli", "Bacillales", "Bacillaceae", "Bacillus"]}},{"id": "9da4389066eb8d6b615ac7aac93e8e80", "metadata": {"taxonomy": ["Bacteria", "Actinobacteria", "Actinobacteria", "Propionibacteriales", "Nocardioidaceae", "Nocardioides"]}},{"id": "378ec04580e965e6744bb9d6c3b2c20c", "metadata": {"taxonomy": ["Bacteria", "Firmicutes", "Bacilli", "Lactobacillales", "Lactobacillaceae", "Lactobacillus"]}},{"id": "17cbb9b13e92da82398631976cd1f8ad", "metadata": {"taxonomy": ["Bacteria", "Proteobacteria", "Alphaproteobacteria", "Rickettsiales", "Rickettsiaceae", "Candidatus Megaira"]}},{"id": "ef71030f5109504595ac5b43639f5daa", "metadata": {"taxonomy": ["Bacteria", "Firmicutes", "Clostridia", "Clostridiales", "Ruminococcaceae", "Ruminiclostridium 6", "uncultured bacterium"]}},{"id": "a753461cfd49726f938323388ffa9740", "metadata": {"taxonomy": ["Bacteria", "Firmicutes", "Bacilli", "Lactobacillales", "Leuconostocaceae", "Weissella", "Weissella paramesenteroides"]}},{"id": "8b716d55a4e817e0aef3239d1b1325ff", "metadata": {"taxonomy": ["Bacteria", "Proteobacteria", "Alphaproteobacteria", "Rhizobiales", "Beijerinckiaceae", "Camelimonas"]}},{"id": "137f3e1b4ed7e4addb00a7e24ca1422c", "metadata": {"taxonomy": ["Bacteria", "Proteobacteria", "Gammaproteobacteria", "Enterobacteriales", "Enterobacteriaceae", "Pectobacterium"]}},{"id": "0ba7446e7b16d6a7cc7b2f669c5b2142", "metadata": {"taxonomy": ["Bacteria", "Actinobacteria", "Actinobacteria", "Micrococcales", "Microbacteriaceae"]}},{"id": "cbf9559d5d2f852f14bbd2d312b550e2", "metadata": {"taxonomy": ["Bacteria", "Proteobacteria", "Gammaproteobacteria", "Betaproteobacteriales", "Burkholderiaceae"]}},{"id": "4cafd0885f95705baf037c8b2b975bf6", "metadata": {"taxonomy": ["Bacteria", "Proteobacteria", "Alphaproteobacteria", "Rhizobiales", "Rhizobiaceae", "Allorhizobium-Neorhizobium-Pararhizobium-Rhizobium"]}},{"id": "ba0731f40f0ed801f54ec52c12821238", "metadata": {"taxonomy": ["Bacteria", "Proteobacteria", "Gammaproteobacteria", "Betaproteobacteriales", "Burkholderiaceae", "Bordetella", "uncultured bacterium"]}},{"id": "c0a24bb0c94c1d26be171dd4b236acbd", "metadata": {"taxonomy": ["Bacteria", "Proteobacteria", "Alphaproteobacteria", "Sphingomonadales", "Sphingomonadaceae", "Sphingomonas"]}},{"id": "7d1567ded8f3a99d4bff0dd836274b6f", "metadata": {"taxonomy": ["Bacteria", "Acidobacteria", "Blastocatellia (Subgroup 4)", "Blastocatellales", "Blastocatellaceae", "Blastocatella"]}},{"id": "0c30b2433002ee782ff54ae8403f41ac", "metadata": {"taxonomy": ["Bacteria", "Proteobacteria", "Gammaproteobacteria", "Betaproteobacteriales", "Burkholderiaceae"]}},{"id": "a0b3fc6dbd5504362e04384e2fe343bd", "metadata": {"taxonomy": ["Bacteria", "Armatimonadetes", "Fimbriimonadia", "Fimbriimonadales", "Fimbriimonadaceae", "uncultured bacterium", "uncultured bacterium"]}},{"id": "93aa2ace508c625dab7a4d0536fc757c", "metadata": {"taxonomy": ["Bacteria", "Proteobacteria", "Deltaproteobacteria", "Myxococcales", "Haliangiaceae", "Haliangium", "uncultured bacterium"]}},{"id": "04d9dc78a81e1337ef76979cfd3adb44", "metadata": {"taxonomy": ["Bacteria", "Planctomycetes", "Planctomycetacia", "Gemmatales", "Gemmataceae", "Fimbriiglobus", "uncultured bacterium"]}},{"id": "7e69f4b17441ae71837620410f932d18", "metadata": {"taxonomy": ["Bacteria", "Proteobacteria", "Gammaproteobacteria", "Xanthomonadales", "Xanthomonadaceae", "Stenotrophomonas"]}},{"id": "0c52cdfafcffa130aeb88b567685e206", "metadata": {"taxonomy": ["Bacteria", "Bacteroidetes", "Bacteroidia", "Flavobacteriales", "Weeksellaceae"]}},{"id": "ad66e2090d9b38d4c51a7c7c7eefe36a", "metadata": {"taxonomy": ["Bacteria", "Proteobacteria", "Alphaproteobacteria", "Acetobacterales", "Acetobacteraceae", "Gluconobacter"]}},{"id": "12a128fd08532b4e306e0992caca3553", "metadata": {"taxonomy": ["Bacteria", "Bacteroidetes", "Bacteroidia", "Sphingobacteriales", "Sphingobacteriaceae", "Olivibacter"]}},{"id": "4bf3e1922e5bac2da619bfe880bf92c9", "metadata": {"taxonomy": ["Bacteria", "Bacteroidetes", "Bacteroidia", "Cytophagales", "Spirosomaceae", "Larkinella", "uncultured bacterium"]}},{"id": "6efc0f413ec80585b83496822bd55f04", "metadata": {"taxonomy": ["Bacteria", "Proteobacteria", "Gammaproteobacteria", "Xanthomonadales", "Xanthomonadaceae"]}},{"id": "5a2d633db89845c1ec866e31a83aecf6", "metadata": {"taxonomy": ["Bacteria", "Proteobacteria", "Alphaproteobacteria", "Sphingomonadales", "Sphingomonadaceae", "Altererythrobacter"]}},{"id": "a405e73db3b47b2f442237766bc69519", "metadata": {"taxonomy": ["Bacteria", "Proteobacteria", "Alphaproteobacteria", "Acetobacterales", "Acetobacteraceae", "Komagataeibacter"]}},{"id": "6da066bd93599e674eb181b295c44029", "metadata": {"taxonomy": ["Bacteria", "Proteobacteria", "Gammaproteobacteria", "Betaproteobacteriales", "Burkholderiaceae", "Bordetella"]}},{"id": "61d56d91d1382aaef5f14fc5fc1a5687", "metadata": {"taxonomy": ["Bacteria", "Proteobacteria", "Gammaproteobacteria", "Betaproteobacteriales", "Burkholderiaceae", "Pigmentiphaga"]}},{"id": "06f51443c5b5a90ccb572ed3894f90a5", "metadata": {"taxonomy": ["Bacteria", "Proteobacteria", "Alphaproteobacteria", "Sphingomonadales", "Sphingomonadaceae", "Sphingopyxis"]}},{"id": "280e0e5305397751d2d0cb5e61f06726", "metadata": {"taxonomy": ["Bacteria", "Firmicutes", "Negativicutes", "Selenomonadales", "Veillonellaceae", "Anaerospora", "uncultured bacterium"]}},{"id": "bc9a5334a9bc4f12eac2c56e1f3773ef", "metadata": {"taxonomy": ["Bacteria", "Proteobacteria", "Alphaproteobacteria", "Rhodobacterales", "Rhodobacteraceae", "uncultured"]}},{"id": "50569875704e548b79b306c1d3400e12", "metadata": {"taxonomy": ["Bacteria", "Proteobacteria", "Gammaproteobacteria", "Xanthomonadales", "Xanthomonadaceae", "Luteimonas", "uncultured bacterium"]}},{"id": "299be4351588a2763df26817582164c5", "metadata": {"taxonomy": ["Bacteria", "Actinobacteria", "Actinobacteria", "Propionibacteriales", "Nocardioidaceae", "Aeromicrobium"]}},{"id": "6221a0217be25e8af98e52f7eea8aafa", "metadata": {"taxonomy": ["Bacteria", "Actinobacteria", "Actinobacteria", "Corynebacteriales", "Corynebacteriaceae", "Corynebacterium 1"]}},{"id": "b2399cf8b9fefdbf50aa3b5ff716069a", "metadata": {"taxonomy": ["Bacteria", "Actinobacteria", "Actinobacteria", "Corynebacteriales", "Nocardiaceae", "Gordonia"]}},{"id": "2f4b70af7b77f74c43aa69d6e18a38fe", "metadata": {"taxonomy": ["Bacteria", "Bacteroidetes", "Bacteroidia", "Cytophagales", "Microscillaceae", "uncultured"]}},{"id": "551121cb4d8ce55ef2a7f0124b6de0d1", "metadata": {"taxonomy": ["Bacteria", "Proteobacteria", "Alphaproteobacteria", "Rickettsiales", "Anaplasmataceae", "Wolbachia"]}},{"id": "3cc8b27042056c5e8da7d10f2f663abf", "metadata": {"taxonomy": ["Bacteria", "Firmicutes", "Bacilli", "Lactobacillales", "Lactobacillaceae", "Lactobacillus", "Lactobacillus fermentum"]}},{"id": "5c2a0a66692e22720fb6c0db2f0c054f", "metadata": {"taxonomy": ["Bacteria", "Proteobacteria", "Alphaproteobacteria", "Rhodospirillales", "uncultured", "uncultured bacterium", "uncultured bacterium"]}},{"id": "16cb2c543736d814721ab7489dc8df9f", "metadata": {"taxonomy": ["Bacteria", "Nitrospirae", "Nitrospira", "Nitrospirales", "Nitrospiraceae", "Nitrospira"]}},{"id": "e3fa5a6efcd3cb1a8f05cdac3bd1f1dd", "metadata": {"taxonomy": ["Bacteria", "Proteobacteria", "Gammaproteobacteria", "Betaproteobacteriales", "Nitrosomonadaceae", "Ellin6067"]}},{"id": "e8381467d06aedc8979f79d43de778d7", "metadata": {"taxonomy": ["Bacteria", "Cyanobacteria", "Oxyphotobacteria", "Chloroplast"]}},{"id": "09918e4a7a62d9f7cf2c0eb4eeefef4d", "metadata": {"taxonomy": ["Bacteria", "Bacteroidetes", "Bacteroidia", "Bacteroidales", "Tannerellaceae", "Parabacteroides"]}},{"id": "f342450b089823901c6a36a83b16b9d1", "metadata": {"taxonomy": ["Bacteria", "Bacteroidetes", "Bacteroidia", "Chitinophagales", "Saprospiraceae", "OLB8"]}},{"id": "865fd01435623bb6bcbdf2fc2e10d27b", "metadata": {"taxonomy": ["Bacteria", "Bacteroidetes", "Bacteroidia", "Bacteroidales", "Dysgonomonadaceae", "uncultured"]}},{"id": "6fb046bddee723b6945c66d968d772f2", "metadata": {"taxonomy": ["Bacteria", "Bacteroidetes", "Bacteroidia", "Flavobacteriales", "Weeksellaceae", "Chryseobacterium"]}},{"id": "b82f90a4486eba6928e92b1b76483242", "metadata": {"taxonomy": ["Bacteria", "Bacteroidetes", "Bacteroidia", "Sphingobacteriales", "Sphingobacteriaceae", "Sphingobacterium"]}},{"id": "b753d3d15d0f73170a7a15e5e7ef0566", "metadata": {"taxonomy": ["Bacteria", "Proteobacteria", "Alphaproteobacteria", "Sphingomonadales", "Sphingomonadaceae", "Novosphingobium"]}},{"id": "d7fd65518f3c9be1d51d572feca7973c", "metadata": {"taxonomy": ["Bacteria", "Proteobacteria", "Gammaproteobacteria", "Enterobacteriales", "Enterobacteriaceae", "Serratia"]}},{"id": "e4ba6ccb03eadb57c019a424a695073e", "metadata": {"taxonomy": ["Bacteria", "Proteobacteria", "Gammaproteobacteria", "Betaproteobacteriales", "Burkholderiaceae", "Comamonas"]}},{"id": "6839fb78cc53950e04258d7878d8ada5", "metadata": {"taxonomy": ["Bacteria", "Bacteroidetes", "Bacteroidia", "Cytophagales"]}},{"id": "79f8721e097c5141009a13a867e7f2ad", "metadata": {"taxonomy": ["Bacteria", "Firmicutes", "Bacilli", "Lactobacillales", "Streptococcaceae", "Streptococcus", "uncultured bacterium"]}},{"id": "cf371f2016d4272e332e20c54c072109", "metadata": {"taxonomy": ["Bacteria", "Verrucomicrobia", "Verrucomicrobiae", "Chthoniobacterales", "Chthoniobacteraceae", "Chthoniobacter", "metagenome"]}},{"id": "27c41e434a293c77fd661f2ae7f67447", "metadata": {"taxonomy": ["Bacteria", "Bacteroidetes", "Bacteroidia", "Chitinophagales", "Chitinophagaceae"]}},{"id": "6f60d00c6bfca74f9c50ecb035a273d7", "metadata": {"taxonomy": ["Bacteria", "Proteobacteria", "Gammaproteobacteria", "Xanthomonadales", "Xanthomonadaceae", "Luteimonas"]}},{"id": "6a2a10dc3405cc3f6fdc4fc3debaf958", "metadata": {"taxonomy": ["Bacteria", "Proteobacteria", "Gammaproteobacteria", "Enterobacteriales", "Enterobacteriaceae"]}},{"id": "ee06aef8ac9befcc80f873e702c79bc0", "metadata": {"taxonomy": ["Bacteria", "Firmicutes", "Bacilli", "Bacillales", "Paenibacillaceae", "Paenibacillus"]}},{"id": "73e32033bd77ee1d0b653a1fdb7d8a42", "metadata": {"taxonomy": ["Bacteria", "Bacteroidetes", "Bacteroidia", "Flavobacteriales", "Flavobacteriaceae", "Flavobacterium", "uncultured bacterium"]}},{"id": "36f30d80e2e55c920f61879fdb0319c0", "metadata": {"taxonomy": ["Bacteria", "Bacteroidetes", "Bacteroidia", "Chitinophagales", "Chitinophagaceae", "Taibaiella", "uncultured bacterium"]}},{"id": "84e19a04e2f6d1511075f6fe57d99171", "metadata": {"taxonomy": ["Bacteria", "Proteobacteria", "Gammaproteobacteria", "Enterobacteriales", "Enterobacteriaceae"]}},{"id": "9fcfd221ad3782d194962211484fa0e6", "metadata": {"taxonomy": ["Bacteria", "Firmicutes", "Bacilli", "Bacillales", "Paenibacillaceae", "Paenibacillus"]}},{"id": "48630404a30078fe9044b9c8634c17ff", "metadata": {"taxonomy": ["Bacteria", "Proteobacteria", "Alphaproteobacteria", "Rickettsiales", "Anaplasmataceae", "Wolbachia"]}},{"id": "bfc4559a5a689a4fc36b501c2af48fac", "metadata": {"taxonomy": ["Bacteria", "Bacteroidetes", "Bacteroidia", "Sphingobacteriales", "Sphingobacteriaceae", "Mucilaginibacter"]}},{"id": "75ff6e03b12e8f1300b9b7800d5a8742", "metadata": {"taxonomy": ["Bacteria", "Bacteroidetes", "Bacteroidia", "Flavobacteriales", "Weeksellaceae", "Chryseobacterium"]}},{"id": "0d4ec37c86699afa4d21fbd7a4dea156", "metadata": {"taxonomy": ["Bacteria", "Firmicutes", "Bacilli", "Lactobacillales", "Streptococcaceae", "Lactococcus"]}},{"id": "7166c11c24a58e6f78fa2f03d93a1751", "metadata": {"taxonomy": ["Bacteria", "Firmicutes", "Bacilli", "Lactobacillales", "Leuconostocaceae", "Weissella", "Weissella paramesenteroides"]}},{"id": "d3199e160c4f361683612f0f58a3e4e4", "metadata": {"taxonomy": ["Bacteria", "Actinobacteria", "Actinobacteria", "Propionibacteriales", "Nocardioidaceae", "Nocardioides", "uncultured bacterium"]}},{"id": "8ed02d962b804736a0dd33ad1c62ba79", "metadata": {"taxonomy": ["Bacteria", "Bacteroidetes", "Bacteroidia", "Cytophagales", "Spirosomaceae", "Spirosoma"]}},{"id": "2f0588948081d18bd9bc39a9c9dc85b4", "metadata": {"taxonomy": ["Bacteria", "Acidobacteria", "Acidobacteriia", "Acidobacteriales", "Acidobacteriaceae (Subgroup 1)", "Granulicella", "uncultured bacterium"]}},{"id": "41d770a2bc597df11b41d34a1404b7c6", "metadata": {"taxonomy": ["Bacteria", "Proteobacteria", "Alphaproteobacteria", "Rhizobiales", "Beijerinckiaceae", "uncultured", "uncultured bacterium"]}},{"id": "dee15d7d513928041cfd71e495dffc5d", "metadata": {"taxonomy": ["Bacteria", "Bacteroidetes", "Bacteroidia", "Flavobacteriales", "Weeksellaceae", "Chryseobacterium"]}},{"id": "69421498241b8fa4c1815e5625784879", "metadata": {"taxonomy": ["Bacteria", "Proteobacteria", "Gammaproteobacteria", "Orbales", "Orbaceae"]}},{"id": "b733d548f5e86b611b7a716f4ee0cbc3", "metadata": {"taxonomy": ["Bacteria", "Proteobacteria", "Gammaproteobacteria", "Betaproteobacteriales", "Burkholderiaceae"]}},{"id": "1ce73771ce23235e369769a994b6fdb9", "metadata": {"taxonomy": ["Bacteria", "Firmicutes", "Clostridia", "Clostridiales", "Ruminococcaceae", "uncultured", "uncultured bacterium"]}},{"id": "cfc812cbeff15bf5d143fb170349be79", "metadata": {"taxonomy": ["Bacteria", "Proteobacteria", "Alphaproteobacteria", "Caulobacterales", "Caulobacteraceae", "Phenylobacterium"]}},{"id": "c030209ee0742187bcfb6159eba3a982", "metadata": {"taxonomy": ["Bacteria", "Firmicutes", "Clostridia", "Clostridiales", "Ruminococcaceae", "Butyricicoccus", "uncultured bacterium"]}},{"id": "5511db58273b3d16768b22a42bfd5833", "metadata": {"taxonomy": ["Bacteria", "Planctomycetes", "Planctomycetacia", "Isosphaerales", "Isosphaeraceae", "Paludisphaera"]}},{"id": "c731e9279377c2dc26725f07c6d61aaa", "metadata": {"taxonomy": ["Bacteria", "Firmicutes", "Clostridia", "Clostridiales", "Ruminococcaceae", "Ruminococcaceae UCG-013", "uncultured bacterium"]}},{"id": "9c588a206f02e6e2b19c709b142d50da", "metadata": {"taxonomy": ["Bacteria", "Proteobacteria", "Alphaproteobacteria", "Acetobacterales", "Acetobacteraceae", "Komagataeibacter"]}},{"id": "ceba0731b7339db88cad316313e6ad49", "metadata": {"taxonomy": ["Bacteria", "Cyanobacteria", "Oxyphotobacteria", "Chloroplast"]}},{"id": "6cadf9a16c80c1798e05f06cdef3ee17", "metadata": {"taxonomy": ["Bacteria", "Proteobacteria", "Alphaproteobacteria", "Micavibrionales", "Micavibrionaceae", "uncultured"]}},{"id": "714a2bfe088583cf12179a6f42169c40", "metadata": {"taxonomy": ["Bacteria", "Proteobacteria", "Alphaproteobacteria", "Rhodobacterales", "Rhodobacteraceae", "Rubellimicrobium", "uncultured bacterium"]}},{"id": "00af20fa6cd4f0dda0a42bb063e435f4", "metadata": {"taxonomy": ["Bacteria", "Proteobacteria", "Gammaproteobacteria", "Enterobacteriales", "Enterobacteriaceae", "Pantoea"]}},{"id": "21715872460ee16cbfcb0929e43be077", "metadata": {"taxonomy": ["Bacteria", "Firmicutes", "Bacilli", "Bacillales", "Bacillaceae", "Bacillus", "Bacillus sp."]}},{"id": "e3fa708af79d5bc8088c9361de082be0", "metadata": {"taxonomy": ["Bacteria", "Actinobacteria", "Actinobacteria", "Micrococcales", "Micrococcaceae", "Micrococcus"]}},{"id": "404f16bc6c050bfba6430ac32024d8fe", "metadata": {"taxonomy": ["Bacteria", "Proteobacteria", "Alphaproteobacteria", "Rickettsiales", "Anaplasmataceae", "Wolbachia"]}},{"id": "af1d0224e652a3153665e41a69e7bda2", "metadata": {"taxonomy": ["Bacteria", "Proteobacteria", "Gammaproteobacteria", "Pseudomonadales", "Moraxellaceae", "Enhydrobacter", "uncultured bacterium"]}},{"id": "ee9757ff0c345d4f45ec68d282beda62", "metadata": {"taxonomy": ["Bacteria", "Actinobacteria", "Thermoleophilia", "Solirubrobacterales", "Solirubrobacteraceae", "Solirubrobacter", "uncultured bacterium"]}},{"id": "2571a458458d4ef810c2e1de5b48f7cd", "metadata": {"taxonomy": ["Bacteria", "Proteobacteria", "Gammaproteobacteria", "Enterobacteriales", "Enterobacteriaceae", "Providencia"]}},{"id": "4646ef763b220b31589ceb5c96723972", "metadata": {"taxonomy": ["Bacteria", "Proteobacteria", "Gammaproteobacteria", "Enterobacteriales", "Enterobacteriaceae", "Serratia"]}},{"id": "bcd491fa17f7ed49d792abfd6b795e35", "metadata": {"taxonomy": ["Bacteria", "Bacteroidetes", "Bacteroidia", "Sphingobacteriales", "Sphingobacteriaceae", "Sphingobacterium"]}},{"id": "967950ddd2f87ec0e33f4e9f23f3c5ad", "metadata": {"taxonomy": ["Bacteria", "Bacteroidetes", "Bacteroidia", "Flavobacteriales", "Flavobacteriaceae", "Flavobacterium"]}},{"id": "044b31345780120778689b1e84db40d2", "metadata": {"taxonomy": ["Bacteria", "Firmicutes", "Clostridia", "Clostridiales", "Clostridiaceae 1", "Fonticella", "uncultured bacterium"]}},{"id": "96027182bfbd994d15f9b733160f890e", "metadata": {"taxonomy": ["Bacteria", "Actinobacteria", "Actinobacteria", "PeM15"]}},{"id": "13f8e3ad7592d121c167952ca05c45bb", "metadata": {"taxonomy": ["Bacteria", "Proteobacteria", "Gammaproteobacteria", "Betaproteobacteriales", "Burkholderiaceae", "Massilia", "uncultured bacterium"]}},{"id": "759b4798865610a6fc9b5f1402de0768", "metadata": {"taxonomy": ["Bacteria", "Proteobacteria", "Gammaproteobacteria", "Xanthomonadales", "Rhodanobacteraceae", "Tahibacter", "uncultured bacterium"]}},{"id": "188f4cb8c554543e5db6a568750feb41", "metadata": {"taxonomy": ["Bacteria", "Firmicutes", "Bacilli", "Lactobacillales", "Lactobacillaceae", "Lactobacillus"]}},{"id": "d01bd57b2a2de38cddca6d21938940aa", "metadata": {"taxonomy": ["Bacteria", "Bacteroidetes", "Bacteroidia", "Chitinophagales", "Chitinophagaceae", "Taibaiella", "uncultured bacterium"]}},{"id": "a103eed07b2d9f39dd427a327e4c92de", "metadata": {"taxonomy": ["Bacteria", "Acidobacteria", "Acidobacteriia", "Acidobacteriales", "uncultured", "uncultured bacterium", "uncultured bacterium"]}},{"id": "a3ee946b3273de988e1ae7ab3e807936", "metadata": {"taxonomy": ["Bacteria", "Proteobacteria", "Deltaproteobacteria", "Oligoflexales", "0319-6G20"]}},{"id": "66ee6c7ad7b9d29ecf9502209e481f42", "metadata": {"taxonomy": ["Bacteria", "Proteobacteria", "Alphaproteobacteria", "Rhizobiales", "Rhizobiaceae", "Allorhizobium-Neorhizobium-Pararhizobium-Rhizobium"]}},{"id": "50b7a451138a503cb19b210f24a96cf4", "metadata": {"taxonomy": ["Bacteria", "Proteobacteria", "Gammaproteobacteria", "Betaproteobacteriales", "Rhodocyclaceae", "Denitratisoma"]}},{"id": "1e75fe31591f0279a93be28efd71dbda", "metadata": {"taxonomy": ["Bacteria", "Proteobacteria", "Alphaproteobacteria", "Rhodobacterales", "Rhodobacteraceae"]}},{"id": "129c89b1a49e53383140a2f99a2e4d18", "metadata": {"taxonomy": ["Bacteria", "Proteobacteria", "Gammaproteobacteria", "Aeromonadales", "Aeromonadaceae", "Aeromonas"]}},{"id": "e5498f8af51d6f004f607752789dafd9", "metadata": {"taxonomy": ["Bacteria", "Firmicutes", "Bacilli", "Bacillales", "Staphylococcaceae", "Staphylococcus"]}},{"id": "002a7e92418d40636e495ad97a7bd63b", "metadata": {"taxonomy": ["Bacteria", "Proteobacteria", "Alphaproteobacteria", "Rickettsiales", "Mitochondria", "Syzygium luehmannii", "Syzygium luehmannii"]}},{"id": "860acd0bd06e5c70e14f0bc7102ab3c1", "metadata": {"taxonomy": ["Bacteria", "Firmicutes", "Clostridia", "Clostridiales", "Clostridiaceae 1", "Clostridium sensu stricto 1"]}},{"id": "dde38aedfd9838cb3d65691373c69b70", "metadata": {"taxonomy": ["Bacteria", "Proteobacteria", "Gammaproteobacteria", "Enterobacteriales", "Enterobacteriaceae"]}},{"id": "5c9978053041dc7fc519388b88ab6e6e", "metadata": {"taxonomy": ["Bacteria", "Proteobacteria", "Gammaproteobacteria", "Betaproteobacteriales", "Burkholderiaceae"]}},{"id": "3d7a86861df3d648ea01e721aaecb84d", "metadata": {"taxonomy": ["Bacteria", "Planctomycetes", "Planctomycetacia", "Gemmatales", "Gemmataceae", "Fimbriiglobus", "uncultured bacterium"]}},{"id": "8391a17c2b66b5a47de4bf3390040258", "metadata": {"taxonomy": ["Bacteria", "Proteobacteria", "Deltaproteobacteria", "Myxococcales", "Phaselicystidaceae", "Phaselicystis", "uncultured bacterium"]}},{"id": "8ce575664fc65f533b10511729958bda", "metadata": {"taxonomy": ["Bacteria", "Proteobacteria", "Alphaproteobacteria", "Acetobacterales", "Acetobacteraceae", "Gluconobacter"]}},{"id": "fdbdf6d9ae7841a0186e2c5f88e24388", "metadata": {"taxonomy": ["Unassigned"]}},{"id": "c10f2c17161d252d8ded6125d3967fd0", "metadata": {"taxonomy": ["Bacteria", "Bacteroidetes", "Bacteroidia", "Sphingobacteriales", "Sphingobacteriaceae", "Sphingobacterium"]}},{"id": "c795691a432cc5a3df1c51ae2d7a1c1a", "metadata": {"taxonomy": ["Bacteria", "Firmicutes", "Bacilli", "Bacillales", "Bacillaceae", "Bacillus"]}},{"id": "36c892d722d74f939a8d0f258b75d09e", "metadata": {"taxonomy": ["Bacteria", "Proteobacteria", "Gammaproteobacteria", "Betaproteobacteriales", "Burkholderiaceae", "Parapusillimonas", "uncultured bacterium"]}},{"id": "53306c33ee28eb8b48fb502dab8d9c5f", "metadata": {"taxonomy": ["Bacteria", "Bacteroidetes", "Bacteroidia", "Flavobacteriales", "Flavobacteriaceae", "Flavobacterium", "uncultured bacterium"]}},{"id": "2ec09f086d8498425883a76fa06e7b81", "metadata": {"taxonomy": ["Bacteria", "Firmicutes", "Bacilli", "Bacillales", "Bacillaceae", "Anaerobacillus"]}},{"id": "ff168711c8ed5ba314d2adf54b29e93d", "metadata": {"taxonomy": ["Bacteria", "Proteobacteria", "Alphaproteobacteria", "Acetobacterales", "Acetobacteraceae", "Acetobacter", "Acetobacter pasteurianus"]}},{"id": "f580b0965fae816313daf0290e1ff4e0", "metadata": {"taxonomy": ["Bacteria", "Actinobacteria", "Actinobacteria", "Propionibacteriales", "Nocardioidaceae", "Aeromicrobium"]}},{"id": "faaf840e902a71f9faadb24b77ff7a7a", "metadata": {"taxonomy": ["Bacteria", "Bacteroidetes", "Bacteroidia", "Sphingobacteriales", "Sphingobacteriaceae", "Sphingobacterium"]}},{"id": "7d1d9913c8f611c333d89216552e98f2", "metadata": {"taxonomy": ["Bacteria", "Bacteroidetes", "Bacteroidia", "Sphingobacteriales", "Sphingobacteriaceae", "Parapedobacter", "uncultured bacterium"]}},{"id": "2f86be24cad7b56e7b62c62ba993af81", "metadata": {"taxonomy": ["Bacteria", "Bacteroidetes", "Bacteroidia", "Sphingobacteriales", "Sphingobacteriaceae", "Sphingobacterium"]}},{"id": "eaf5bacbe95b6f732e5dc18ba53ddcee", "metadata": {"taxonomy": ["Bacteria", "Proteobacteria", "Gammaproteobacteria", "Betaproteobacteriales", "Burkholderiaceae", "Brachymonas"]}},{"id": "dd597215fee686beb9115f4587031ac5", "metadata": {"taxonomy": ["Bacteria", "Bacteroidetes", "Bacteroidia", "Chitinophagales", "Chitinophagaceae", "Taibaiella", "uncultured bacterium"]}},{"id": "7ec9470f19b63f917fe75577bb5a3031", "metadata": {"taxonomy": ["Bacteria", "Proteobacteria", "Alphaproteobacteria", "Rhodobacterales", "Rhodobacteraceae"]}},{"id": "247a0d7a257b2467f8cb1491d7837054", "metadata": {"taxonomy": ["Bacteria", "Proteobacteria", "Gammaproteobacteria", "Betaproteobacteriales", "Burkholderiaceae"]}},{"id": "5898a15c61ffc2fa40f2de93e78362f1", "metadata": {"taxonomy": ["Bacteria", "Proteobacteria", "Alphaproteobacteria", "Rhodobacterales", "Rhodobacteraceae"]}},{"id": "e9d895e96da3c2ff56c86fc34428415a", "metadata": {"taxonomy": ["Bacteria", "Actinobacteria", "Actinobacteria", "Micrococcales", "Brevibacteriaceae", "Brevibacterium"]}},{"id": "19b9dac2fb002088d3636cfc8192edb6", "metadata": {"taxonomy": ["Bacteria", "Proteobacteria", "Alphaproteobacteria", "Sphingomonadales", "Sphingomonadaceae", "Sphingomonas"]}},{"id": "5e3ad645ea7a9e7900864cda98c5058a", "metadata": {"taxonomy": ["Bacteria", "Bacteroidetes", "Bacteroidia", "Chitinophagales", "Chitinophagaceae", "Flavitalea", "uncultured bacterium"]}},{"id": "f2b42f06fc6c8164964d630194b3f563", "metadata": {"taxonomy": ["Bacteria", "Proteobacteria", "Alphaproteobacteria", "Rhizobiales", "Beijerinckiaceae", "uncultured", "uncultured bacterium"]}},{"id": "4e071525402976b0b1828c91aee512fa", "metadata": {"taxonomy": ["Bacteria", "Proteobacteria", "Deltaproteobacteria", "Myxococcales", "Phaselicystidaceae", "Phaselicystis", "uncultured bacterium"]}},{"id": "69a7034b4dbf5e1d6f24c34889376c4f", "metadata": {"taxonomy": ["Bacteria", "Deinococcus-Thermus", "Deinococci", "Deinococcales", "Deinococcaceae", "Deinococcus"]}},{"id": "7b90db45b6fb417ef96a0a3efa8230c5", "metadata": {"taxonomy": ["Bacteria", "Verrucomicrobia", "Verrucomicrobiae", "Chthoniobacterales", "Chthoniobacteraceae"]}},{"id": "7656bd8cdc7887e8e94dfe3269095ccc", "metadata": {"taxonomy": ["Bacteria", "Proteobacteria", "Alphaproteobacteria", "Rickettsiales", "Anaplasmataceae", "Wolbachia"]}},{"id": "e489b3c11a2e8bb4f964c967a042b35e", "metadata": {"taxonomy": ["Bacteria", "Proteobacteria", "Alphaproteobacteria", "Rickettsiales", "Anaplasmataceae", "Wolbachia"]}},{"id": "30b3f037aa1f13bc145f63051d1a40de", "metadata": {"taxonomy": ["Bacteria", "Proteobacteria", "Alphaproteobacteria", "Rhodobacterales", "Rhodobacteraceae", "Rhodobacter", "uncultured bacterium"]}},{"id": "9ac7ce68ff4505dc2793bc70e2a0424d", "metadata": {"taxonomy": ["Bacteria", "Firmicutes", "Bacilli", "Bacillales", "Bacillaceae", "Bacillus"]}},{"id": "848335ade62b732a6225d2aeb68f672f", "metadata": {"taxonomy": ["Bacteria", "Proteobacteria", "Gammaproteobacteria", "Betaproteobacteriales", "Burkholderiaceae", "Parapusillimonas"]}},{"id": "8d7c19406ab4df10817da148c6f254c0", "metadata": {"taxonomy": ["Bacteria", "Actinobacteria", "Acidimicrobiia", "Microtrichales", "Microtrichaceae", "uncultured", "uncultured bacterium"]}},{"id": "0fa463aebd527725e89a17a6b7298483", "metadata": {"taxonomy": ["Bacteria", "Bacteroidetes", "Bacteroidia", "Chitinophagales", "Chitinophagaceae"]}},{"id": "c9bcf4154077c31a15fc63edd323e281", "metadata": {"taxonomy": ["Bacteria", "Proteobacteria", "Gammaproteobacteria", "Pseudomonadales", "Pseudomonadaceae", "Pseudomonas"]}},{"id": "28d1fd59bbf06a65649d7ee802eef2ff", "metadata": {"taxonomy": ["Bacteria", "Proteobacteria", "Alphaproteobacteria", "Rhizobiales", "Beijerinckiaceae", "Camelimonas"]}},{"id": "c90d5f059207a229786df09ba5e00467", "metadata": {"taxonomy": ["Bacteria", "Proteobacteria", "Gammaproteobacteria", "Alteromonadales", "Alteromonadaceae", "Alishewanella"]}},{"id": "355065a340831abdae318f1a174d28d2", "metadata": {"taxonomy": ["Bacteria", "Proteobacteria", "Deltaproteobacteria", "Bdellovibrionales", "Bdellovibrionaceae", "Bdellovibrio", "uncultured bacterium"]}},{"id": "f6cec6cce9b8cbab9e59d0fe1316fd2b", "metadata": {"taxonomy": ["Bacteria", "Actinobacteria", "Actinobacteria", "Micrococcales", "Micrococcaceae", "Rothia", "uncultured bacterium"]}},{"id": "8fe09987a92003fd2bb0bb35ed226db4", "metadata": {"taxonomy": ["Bacteria", "Proteobacteria", "Gammaproteobacteria", "Enterobacteriales", "Enterobacteriaceae"]}},{"id": "3de60fd8c053e77b1ea9e98c38797ebb", "metadata": {"taxonomy": ["Bacteria", "Firmicutes", "Bacilli", "Lactobacillales", "Streptococcaceae", "Lactococcus"]}},{"id": "0ab1b0fa3c62258a818a1e37d930e023", "metadata": {"taxonomy": ["Bacteria", "Proteobacteria", "Gammaproteobacteria", "Oceanospirillales", "Halomonadaceae", "Halomonas"]}},{"id": "b17923d3a6128aeee75a57d3949df9b2", "metadata": {"taxonomy": ["Bacteria", "Proteobacteria", "Gammaproteobacteria", "Betaproteobacteriales", "Burkholderiaceae", "Advenella"]}},{"id": "a0ee9d5d38ba3e0476d621d86f2056c3", "metadata": {"taxonomy": ["Bacteria", "Actinobacteria", "Rubrobacteria", "Rubrobacterales", "Rubrobacteriaceae", "Rubrobacter", "uncultured actinobacterium"]}},{"id": "2d1cb5ad30cae74ac949b191bbbbf6e8", "metadata": {"taxonomy": ["Bacteria", "Proteobacteria", "Gammaproteobacteria", "Betaproteobacteriales", "Methylophilaceae"]}},{"id": "4ab9b5032c3525ffbc2b1e460afc5417", "metadata": {"taxonomy": ["Bacteria", "Firmicutes", "Bacilli", "Lactobacillales", "Lactobacillaceae", "Lactobacillus", "Lactobacillus fermentum"]}},{"id": "c5b3d3e38b06f5054a0fcddfa1deb384", "metadata": {"taxonomy": ["Bacteria", "Proteobacteria", "Alphaproteobacteria", "Sphingomonadales", "Sphingomonadaceae", "Novosphingobium"]}},{"id": "d9e8408df3a550d8dc43a38099b01843", "metadata": {"taxonomy": ["Bacteria", "Actinobacteria", "Actinobacteria", "Corynebacteriales", "Corynebacteriaceae", "Lawsonella", "uncultured bacterium"]}},{"id": "20e0bb81dd37ad55fb5c4b35883d2125", "metadata": {"taxonomy": ["Bacteria", "Proteobacteria", "Gammaproteobacteria", "Betaproteobacteriales", "Burkholderiaceae", "Achromobacter"]}},{"id": "526be0b17c23a83d6d45f375a78d051e", "metadata": {"taxonomy": ["Bacteria", "Proteobacteria", "Alphaproteobacteria", "Parvibaculales", "Parvibaculaceae", "Parvibaculum"]}},{"id": "d4ed76cee4504f70b88084108562fdeb", "metadata": {"taxonomy": ["Bacteria", "Proteobacteria", "Alphaproteobacteria", "Rickettsiales", "Anaplasmataceae", "Wolbachia"]}},{"id": "58bfd563a6d93ec496a02f7a44c95d1e", "metadata": {"taxonomy": ["Bacteria", "Bacteroidetes", "Bacteroidia", "Flavobacteriales", "Weeksellaceae", "Chryseobacterium"]}},{"id": "37461aedad5ee513549d591705c35aeb", "metadata": {"taxonomy": ["Bacteria", "Proteobacteria", "Alphaproteobacteria", "Rhodobacterales", "Rhodobacteraceae", "Rhodobacter"]}},{"id": "5780e877883a4001c3ff2a1ccfe40745", "metadata": {"taxonomy": ["Bacteria", "Bacteroidetes", "Bacteroidia", "Sphingobacteriales", "Sphingobacteriaceae", "Mucilaginibacter", "uncultured bacterium"]}},{"id": "0ffd906a1f86b1c8cdfd8833f6888939", "metadata": {"taxonomy": ["Bacteria", "Armatimonadetes", "Fimbriimonadia", "Fimbriimonadales", "Fimbriimonadaceae", "uncultured bacterium", "uncultured bacterium"]}},{"id": "426efa3056fb1e8cda8ee3bad5467296", "metadata": {"taxonomy": ["Bacteria", "Proteobacteria", "Gammaproteobacteria", "Betaproteobacteriales", "Burkholderiaceae"]}},{"id": "e28e26d0399cbe780173582d3f5ea466", "metadata": {"taxonomy": ["Bacteria", "Bacteroidetes", "Bacteroidia", "Flavobacteriales", "Weeksellaceae", "Chryseobacterium"]}},{"id": "810082859fdb2d8fdd28f39f27edbf8c", "metadata": {"taxonomy": ["Bacteria", "Firmicutes", "Bacilli", "Lactobacillales", "Streptococcaceae", "Lactococcus"]}},{"id": "9da63ccf0529ef9896a83618b6bd83d4", "metadata": {"taxonomy": ["Bacteria", "Bacteroidetes", "Bacteroidia", "Cytophagales", "Amoebophilaceae", "Candidatus Cardinium"]}},{"id": "1876bb9fad3668510d4f7c5e3a2dcf3a", "metadata": {"taxonomy": ["Bacteria", "Bacteroidetes", "Bacteroidia", "Flavobacteriales", "Weeksellaceae", "Chryseobacterium"]}},{"id": "52d53623618bfa1b8d53894ea9d1e1bc", "metadata": {"taxonomy": ["Bacteria", "Proteobacteria", "Alphaproteobacteria", "Rhizobiales", "Beijerinckiaceae", "1174-901-12"]}},{"id": "c19b21bbd2fd9206283a4bb26fa4d5b2", "metadata": {"taxonomy": ["Bacteria", "Proteobacteria", "Deltaproteobacteria", "Oligoflexales", "Oligoflexaceae", "uncultured", "uncultured bacterium"]}},{"id": "95463423b3dbe9cc6009d41ce79b810c", "metadata": {"taxonomy": ["Bacteria", "Proteobacteria", "Gammaproteobacteria", "Oceanospirillales", "Saccharospirillaceae", "Oleibacter"]}},{"id": "83d28697929b22008d85d8ecf060f857", "metadata": {"taxonomy": ["Bacteria", "Proteobacteria", "Gammaproteobacteria", "Betaproteobacteriales", "Burkholderiaceae", "AAP99", "uncultured bacterium"]}},{"id": "7d89cdf8397419ec5f1ce5479d34d9d6", "metadata": {"taxonomy": ["Bacteria", "Proteobacteria", "Alphaproteobacteria", "Reyranellales", "Reyranellaceae", "Reyranella", "uncultured bacterium"]}},{"id": "75a6b40b277db727d4b13df6e3a03e1f", "metadata": {"taxonomy": ["Bacteria", "Proteobacteria", "Gammaproteobacteria", "Xanthomonadales", "Rhodanobacteraceae", "Luteibacter"]}},{"id": "e4bee215dc8d608752de6599e1652e56", "metadata": {"taxonomy": ["Bacteria", "Cyanobacteria", "Sericytochromatia", "uncultured bacterium", "uncultured bacterium", "uncultured bacterium", "uncultured bacterium"]}},{"id": "bb7851704ac963065f8ab87fd05bf477", "metadata": {"taxonomy": ["Bacteria", "Cyanobacteria", "Oxyphotobacteria", "Chloroplast"]}},{"id": "803ed979f3eb8ca4b084ef91e1b67bef", "metadata": {"taxonomy": ["Bacteria", "Bacteroidetes", "Bacteroidia", "Flavobacteriales", "Weeksellaceae"]}},{"id": "c3cda226632e09f4e54d0584d0e0a596", "metadata": {"taxonomy": ["Bacteria", "Bacteroidetes", "Bacteroidia", "Sphingobacteriales", "Sphingobacteriaceae", "Sphingobacterium"]}},{"id": "65cf4eecc62fc557cbd78b59aa75cf1d", "metadata": {"taxonomy": ["Bacteria", "Firmicutes", "Clostridia", "Clostridiales", "Peptostreptococcaceae", "Romboutsia", "uncultured bacterium"]}},{"id": "95442601dfad2c465148735e65143ee4", "metadata": {"taxonomy": ["Bacteria", "Proteobacteria", "Alphaproteobacteria", "Acetobacterales", "Acetobacteraceae", "Gluconobacter"]}},{"id": "3eaa885b9dbcd947b89d25fd39247b98", "metadata": {"taxonomy": ["Bacteria", "Firmicutes", "Clostridia", "Clostridiales", "Ruminococcaceae", "Butyricicoccus", "uncultured bacterium"]}},{"id": "7b0bddf69032db66387243036a6fc309", "metadata": {"taxonomy": ["Bacteria", "Bacteroidetes", "Bacteroidia", "Flavobacteriales", "Weeksellaceae", "Chryseobacterium"]}},{"id": "49239002cb267f522c133a94294eb520", "metadata": {"taxonomy": ["Bacteria", "Proteobacteria", "Gammaproteobacteria", "Betaproteobacteriales", "Burkholderiaceae", "Achromobacter"]}},{"id": "1d2b25ff01d73caf2964316b18a930bb", "metadata": {"taxonomy": ["Bacteria", "Proteobacteria", "Alphaproteobacteria", "Rhizobiales", "Rhizobiaceae", "Aminobacter"]}},{"id": "1f97021ed16c64e33a41209ad9a87c8d", "metadata": {"taxonomy": ["Bacteria", "Bacteroidetes", "Bacteroidia", "Cytophagales", "Spirosomaceae", "Dyadobacter", "uncultured bacterium"]}},{"id": "a9b8a07c8df76d1efdb3ffc6395f9255", "metadata": {"taxonomy": ["Bacteria", "Bacteroidetes", "Bacteroidia", "Chitinophagales", "Chitinophagaceae", "uncultured", "uncultured bacterium"]}},{"id": "c3d26a9021931cdabea69019d3a78210", "metadata": {"taxonomy": ["Bacteria", "Proteobacteria", "Alphaproteobacteria", "Rhizobiales", "Rhizobiaceae", "Aureimonas"]}},{"id": "7d20082a73c6f20442facec91bbf5e80", "metadata": {"taxonomy": ["Bacteria", "Proteobacteria", "Deltaproteobacteria", "Myxococcales", "P3OB-42", "uncultured bacterium", "uncultured bacterium"]}},{"id": "5c55128c174ed3184919ccc365c35fdb", "metadata": {"taxonomy": ["Bacteria", "Firmicutes", "Clostridia", "Clostridiales", "Ruminococcaceae", "uncultured", "uncultured bacterium"]}},{"id": "983ad7571dc4db097b56886b27229c21", "metadata": {"taxonomy": ["Bacteria", "Firmicutes", "Bacilli", "Lactobacillales", "Enterococcaceae", "Enterococcus"]}},{"id": "cecde4193281147fe2ce27846d9aff7a", "metadata": {"taxonomy": ["Bacteria", "Proteobacteria", "Alphaproteobacteria", "Rickettsiales", "Anaplasmataceae", "Wolbachia"]}},{"id": "0e02298f7262eaca05aecea2649a09b4", "metadata": {"taxonomy": ["Bacteria", "Proteobacteria", "Gammaproteobacteria", "Alteromonadales", "Alteromonadaceae", "Alishewanella", "uncultured bacterium"]}},{"id": "1f47f05ffcf60e24fa28612e399ddad3", "metadata": {"taxonomy": ["Bacteria", "Firmicutes", "Bacilli", "Bacillales", "Paenibacillaceae", "Paenibacillus"]}},{"id": "7053846349c454f4c3eb7c4b0a871d28", "metadata": {"taxonomy": ["Bacteria", "Bacteroidetes", "Bacteroidia", "Sphingobacteriales", "Sphingobacteriaceae", "Sphingobacterium"]}},{"id": "58e60e20f68eecda5b4f6c3b4a1fa272", "metadata": {"taxonomy": ["Bacteria", "Proteobacteria", "Gammaproteobacteria", "Betaproteobacteriales", "Burkholderiaceae"]}},{"id": "f1017410268e54476ee20a4e98f3be8e", "metadata": {"taxonomy": ["Bacteria", "Firmicutes", "Bacilli", "Bacillales", "Paenibacillaceae", "Paenibacillus"]}},{"id": "373c6f75c65b36662e64e90eb26a8934", "metadata": {"taxonomy": ["Bacteria", "Actinobacteria", "Actinobacteria", "Micrococcales", "Intrasporangiaceae", "Janibacter"]}},{"id": "239e1479e9d888ace7d8c140c24b61c9", "metadata": {"taxonomy": ["Bacteria", "Actinobacteria", "Actinobacteria", "Micrococcales", "Microbacteriaceae", "Microbacterium"]}},{"id": "38d75b33d5a38cee40fd4f326e4a8abf", "metadata": {"taxonomy": ["Bacteria", "Proteobacteria", "Gammaproteobacteria", "Pseudomonadales", "Moraxellaceae", "Acinetobacter"]}},{"id": "9acd14d0b7f0f7f64756d843e0a11f44", "metadata": {"taxonomy": ["Bacteria", "Actinobacteria", "Actinobacteria", "Frankiales", "Sporichthyaceae"]}},{"id": "b085838e06771849f3a3e245ec3e113d", "metadata": {"taxonomy": ["Bacteria", "Proteobacteria", "Gammaproteobacteria", "Enterobacteriales", "Enterobacteriaceae", "Sodalis"]}},{"id": "6bdc13f25dd689ed081229d79bb12eed", "metadata": {"taxonomy": ["Bacteria", "Proteobacteria", "Alphaproteobacteria", "Rhodospirillales", "uncultured"]}},{"id": "5bfdd48a08e931cbe44546d17f9f5b79", "metadata": {"taxonomy": ["Bacteria", "Actinobacteria", "Thermoleophilia", "Gaiellales", "Gaiellaceae", "Gaiella", "uncultured bacterium"]}},{"id": "03b5ed3b7ac80c615086507d095c6a83", "metadata": {"taxonomy": ["Bacteria", "Firmicutes", "Bacilli", "Lactobacillales", "Lactobacillaceae", "Lactobacillus"]}},{"id": "d0ace23872b3cce7b9381952b857237a", "metadata": {"taxonomy": ["Bacteria", "Verrucomicrobia", "Verrucomicrobiae", "Pedosphaerales", "Pedosphaeraceae"]}},{"id": "56eea589e3db7aac789e63b9ed13e388", "metadata": {"taxonomy": ["Bacteria", "Bacteroidetes", "Bacteroidia", "Sphingobacteriales", "Sphingobacteriaceae", "Sphingobacterium"]}},{"id": "d85b91c483dcc4960894b79d6a4c5cb5", "metadata": {"taxonomy": ["Bacteria", "Proteobacteria", "Alphaproteobacteria", "Acetobacterales", "Acetobacteraceae", "Komagataeibacter"]}},{"id": "b96d12443a24d3d51fc2242757a54fdb", "metadata": {"taxonomy": ["Bacteria", "Proteobacteria", "Gammaproteobacteria", "Enterobacteriales", "Enterobacteriaceae", "Pantoea"]}},{"id": "5a3adc6d8c4958122b43c35f6c14f1e4", "metadata": {"taxonomy": ["Bacteria", "Proteobacteria", "Alphaproteobacteria", "Rickettsiales", "Mitochondria", "Syzygium luehmannii", "Syzygium luehmannii"]}},{"id": "af25b169b7a61d4d6e10048a35a1d64e", "metadata": {"taxonomy": ["Bacteria", "Cyanobacteria", "Sericytochromatia", "uncultured bacterium", "uncultured bacterium", "uncultured bacterium", "uncultured bacterium"]}},{"id": "f4238cb55a29c15abf142d7eb343d96e", "metadata": {"taxonomy": ["Bacteria", "Bacteroidetes", "Bacteroidia", "Cytophagales", "Spirosomaceae", "Spirosoma"]}},{"id": "1b404ad4c165029eaa654e9980f883a1", "metadata": {"taxonomy": ["Bacteria", "Proteobacteria", "Alphaproteobacteria", "Acetobacterales", "Acetobacteraceae", "Acetobacter"]}},{"id": "8a3b1a8a1a2f9520eccccff85efd9f01", "metadata": {"taxonomy": ["Bacteria", "Bacteroidetes", "Bacteroidia", "Chitinophagales", "Chitinophagaceae", "Segetibacter", "uncultured bacterium"]}},{"id": "d1a3038d316cd96a63f97fec3483c2f8", "metadata": {"taxonomy": ["Bacteria", "Proteobacteria", "Alphaproteobacteria", "Rhizobiales", "Beijerinckiaceae", "1174-901-12", "uncultured bacterium"]}},{"id": "e18e974f59461ea8bca4f6ae45a18345", "metadata": {"taxonomy": ["Bacteria", "Firmicutes", "Bacilli", "Lactobacillales", "Leuconostocaceae", "Leuconostoc", "Leuconostoc pseudomesenteroides"]}},{"id": "53eba720122ee82ad573e0cbc455d884", "metadata": {"taxonomy": ["Bacteria", "Proteobacteria", "Gammaproteobacteria", "Xanthomonadales", "Rhodanobacteraceae", "uncultured", "uncultured bacterium"]}},{"id": "aed8cbdd043bd9ad42842a306ee1b264", "metadata": {"taxonomy": ["Bacteria", "Cyanobacteria", "Oxyphotobacteria", "Chloroplast"]}},{"id": "c8ac4911612b3be687aea62fe71b9ac9", "metadata": {"taxonomy": ["Bacteria", "Proteobacteria", "Deltaproteobacteria", "Myxococcales", "Myxococcaceae", "Myxococcus"]}},{"id": "78d7ef31eb5815c17b79f21b94848cfa", "metadata": {"taxonomy": ["Bacteria", "Firmicutes", "Clostridia", "Clostridiales", "Ruminococcaceae", "Ruminococcaceae UCG-014", "uncultured bacterium"]}},{"id": "607ecd32d84cb64d85e7feea9ea25793", "metadata": {"taxonomy": ["Bacteria", "Bacteroidetes", "Bacteroidia", "Flavobacteriales", "Weeksellaceae", "Moheibacter", "uncultured bacterium"]}},{"id": "163a332189d570e932d983a50c9c8182", "metadata": {"taxonomy": ["Bacteria", "Proteobacteria", "Gammaproteobacteria", "Enterobacteriales", "Enterobacteriaceae", "Kosakonia"]}},{"id": "01761e660b3cc5ff57ec2d13e72bc504", "metadata": {"taxonomy": ["Bacteria", "Proteobacteria", "Gammaproteobacteria", "Xanthomonadales", "Rhodanobacteraceae", "uncultured", "uncultured bacterium"]}},{"id": "de5d1a9904b3a46cd1f19d31ceb81640", "metadata": {"taxonomy": ["Bacteria", "Verrucomicrobia", "Verrucomicrobiae", "Verrucomicrobiales", "Verrucomicrobiaceae", "Verrucomicrobium"]}},{"id": "1eff84910e2afaaa253b3d6beb719e9c", "metadata": {"taxonomy": ["Bacteria", "Bacteroidetes", "Bacteroidia"]}},{"id": "33cc2794a81e61762f5dfd2472fe1cdf", "metadata": {"taxonomy": ["Bacteria", "Bacteroidetes", "Bacteroidia", "Chitinophagales", "Chitinophagaceae", "Taibaiella", "uncultured bacterium"]}},{"id": "a5d166a703c39543579478516b6038ed", "metadata": {"taxonomy": ["Bacteria", "Proteobacteria", "Gammaproteobacteria", "Betaproteobacteriales", "Burkholderiaceae", "Verticia"]}},{"id": "b04b236e14e2bd6f8e1de0b0911e1cd4", "metadata": {"taxonomy": ["Bacteria", "Proteobacteria", "Alphaproteobacteria", "Acetobacterales", "Acetobacteraceae", "Komagataeibacter"]}},{"id": "88edb2a2cc39d6bfdce631caa6f1c68b", "metadata": {"taxonomy": ["Bacteria", "Proteobacteria", "Gammaproteobacteria"]}},{"id": "11a69d595a5ba217a18fd2f7d91cef68", "metadata": {"taxonomy": ["Bacteria", "Verrucomicrobia", "Verrucomicrobiae", "Verrucomicrobiales", "Rubritaleaceae", "Luteolibacter"]}},{"id": "0d3bc1b8046edb41f4bcec7178300c67", "metadata": {"taxonomy": ["Bacteria", "Proteobacteria", "Gammaproteobacteria", "Betaproteobacteriales", "Burkholderiaceae", "Hydrogenophaga", "uncultured bacterium"]}},{"id": "106c8e7bc513f144c38efa9ec6d91108", "metadata": {"taxonomy": ["Bacteria", "Bacteroidetes", "Bacteroidia", "Bacteroidetes VC2.1 Bac22", "uncultured bacterium", "uncultured bacterium", "uncultured bacterium"]}},{"id": "eabb4de19736b84e99f073ee83028e15", "metadata": {"taxonomy": ["Bacteria", "Firmicutes", "Bacilli", "Lactobacillales", "Enterococcaceae"]}},{"id": "5f36a6d861b9f4d7bea4780123dcf65a", "metadata": {"taxonomy": ["Bacteria", "Proteobacteria", "Alphaproteobacteria", "Rhodobacterales", "Rhodobacteraceae"]}},{"id": "e65eee96de001678ce3d7dacfed5ebb4", "metadata": {"taxonomy": ["Bacteria", "Tenericutes", "Mollicutes", "Acholeplasmatales", "Acholeplasmataceae", "Acholeplasma"]}},{"id": "3206063b49be708648b3001238917bfc", "metadata": {"taxonomy": ["Bacteria", "Proteobacteria", "Gammaproteobacteria", "Betaproteobacteriales", "Burkholderiaceae", "Aquabacterium", "uncultured bacterium"]}},{"id": "d8567b4ac3f3bb0965d83f43b5ff62cb", "metadata": {"taxonomy": ["Bacteria", "Proteobacteria", "Alphaproteobacteria", "Acetobacterales", "Acetobacteraceae", "Acetobacter"]}},{"id": "4fe0895a536b82a1e91cf7ba32bc23f7", "metadata": {"taxonomy": ["Bacteria", "Cyanobacteria", "Oxyphotobacteria", "Chloroplast"]}},{"id": "beadcb3305677dc97512da82d7030e4d", "metadata": {"taxonomy": ["Bacteria", "Actinobacteria", "Actinobacteria", "Propionibacteriales", "Nocardioidaceae", "Nocardioides"]}},{"id": "8cb1e110589cb234bc7277c4ab774f15", "metadata": {"taxonomy": ["Bacteria", "Bacteroidetes", "Bacteroidia", "Flavobacteriales", "Weeksellaceae"]}},{"id": "56df32cd279ed30972297bf4baa11f00", "metadata": {"taxonomy": ["Bacteria", "Bacteroidetes", "Bacteroidia", "Sphingobacteriales", "Sphingobacteriaceae", "Sphingobacterium", "uncultured bacterium"]}},{"id": "ad4e30b144c599fcc71e2c895a5176fa", "metadata": {"taxonomy": ["Bacteria", "Firmicutes", "Bacilli", "Bacillales", "Staphylococcaceae", "Staphylococcus"]}},{"id": "9febb92546a9ac943f50121c2eba430c", "metadata": {"taxonomy": ["Bacteria", "Actinobacteria", "Actinobacteria", "Micrococcales", "Microbacteriaceae", "Leucobacter"]}},{"id": "2679c6fc3111d0175021eda3139bb0c9", "metadata": {"taxonomy": ["Bacteria", "Bacteroidetes", "Bacteroidia", "Chitinophagales", "Chitinophagaceae", "Taibaiella"]}},{"id": "25a6886399562634f97da44fd82e29b5", "metadata": {"taxonomy": ["Bacteria", "Bacteroidetes", "Bacteroidia", "Flavobacteriales", "Weeksellaceae", "Chryseobacterium"]}},{"id": "d73fb5eabaa61329d6b2db7c30b236d4", "metadata": {"taxonomy": ["Bacteria", "Bacteroidetes", "Bacteroidia", "Cytophagales", "Spirosomaceae", "Spirosoma"]}},{"id": "6070eeb800587e5a850367327774a29a", "metadata": {"taxonomy": ["Bacteria", "Proteobacteria", "Gammaproteobacteria", "Betaproteobacteriales", "Burkholderiaceae", "Achromobacter"]}},{"id": "4012a99b9167393110ea7d278567f8a0", "metadata": {"taxonomy": ["Bacteria", "Bacteroidetes", "Bacteroidia", "Cytophagales", "Spirosomaceae", "Leadbetterella", "uncultured bacterium"]}},{"id": "df00881008fd2458a932c116cd5029c2", "metadata": {"taxonomy": ["Bacteria", "Firmicutes", "Clostridia", "Clostridiales", "Ruminococcaceae", "Ruminococcaceae UCG-014", "uncultured bacterium"]}},{"id": "7b27085672d4b93452a6e3deb1e381f2", "metadata": {"taxonomy": ["Bacteria", "Firmicutes", "Bacilli", "Lactobacillales", "Enterococcaceae", "Vagococcus"]}},{"id": "b4fd1b62338b3c5eec7d6272582a5a1a", "metadata": {"taxonomy": ["Bacteria", "Acidobacteria", "Subgroup 6"]}},{"id": "b3d70fd863ec31c4b3599171a7737fda", "metadata": {"taxonomy": ["Bacteria", "Proteobacteria", "Gammaproteobacteria", "Oceanospirillales", "Halomonadaceae", "Marinospirillum"]}},{"id": "be0c71c87c93c78657ed140007772a80", "metadata": {"taxonomy": ["Bacteria", "Proteobacteria", "Gammaproteobacteria", "Betaproteobacteriales", "Burkholderiaceae", "Polaromonas"]}},{"id": "7dac3c13802a9e7f372109fe58f8eeb8", "metadata": {"taxonomy": ["Bacteria", "Proteobacteria", "Alphaproteobacteria", "Rhizobiales", "Beijerinckiaceae"]}},{"id": "0dc52f8be6f80c33501fd713f725fd33", "metadata": {"taxonomy": ["Bacteria", "Cyanobacteria", "Oxyphotobacteria", "Chloroplast"]}},{"id": "5216ee2e3ad9fe14c6859d3e1f3df8dd", "metadata": {"taxonomy": ["Bacteria", "Proteobacteria", "Gammaproteobacteria", "Betaproteobacteriales", "Rhodocyclaceae"]}},{"id": "bf141dc73b81bdf73321f8bcbb1e2e5c", "metadata": {"taxonomy": ["Bacteria", "Proteobacteria", "Gammaproteobacteria", "Betaproteobacteriales", "Burkholderiaceae", "Noviherbaspirillum"]}},{"id": "86e3d87e2b0f7589357fedcf8f2c707a", "metadata": {"taxonomy": ["Bacteria", "Proteobacteria", "Alphaproteobacteria", "Rhizobiales", "Xanthobacteraceae", "Xanthobacter"]}},{"id": "8ce70152f3dda71a59efa47a0eb09316", "metadata": {"taxonomy": ["Bacteria", "Proteobacteria", "Gammaproteobacteria", "Pseudomonadales", "Pseudomonadaceae", "Pseudomonas", "Pseudomonas putida"]}},{"id": "111b413647afefce86558bdc18995d50", "metadata": {"taxonomy": ["Unassigned"]}},{"id": "851f1ea4c3bfa302201f8010b223f56d", "metadata": {"taxonomy": ["Bacteria", "Fusobacteria", "Fusobacteriia", "Fusobacteriales", "Leptotrichiaceae"]}},{"id": "9e5c9f8d73321d9c230dc71c933c485c", "metadata": {"taxonomy": ["Bacteria", "Proteobacteria", "Gammaproteobacteria", "Enterobacteriales", "Enterobacteriaceae", "Pantoea"]}},{"id": "3bd4210163c784def288b1a969cdcb7f", "metadata": {"taxonomy": ["Bacteria", "Proteobacteria", "Alphaproteobacteria", "Rickettsiales", "Anaplasmataceae", "Wolbachia"]}},{"id": "823cc30804bc7bbf2aac43c5635e7846", "metadata": {"taxonomy": ["Bacteria", "Proteobacteria", "Gammaproteobacteria", "Pseudomonadales", "Moraxellaceae", "Acinetobacter"]}},{"id": "7548500b2e9f51a03bb339b8e1ac1d8c", "metadata": {"taxonomy": ["Bacteria", "Proteobacteria", "Alphaproteobacteria", "Acetobacterales", "Acetobacteraceae", "Acetobacter"]}},{"id": "3544a150fa868078c0cae961cfbae749", "metadata": {"taxonomy": ["Bacteria", "Proteobacteria", "Gammaproteobacteria", "Enterobacteriales", "Enterobacteriaceae", "Pantoea"]}},{"id": "2ee9f8482e0134893d9d5f0e96f10f39", "metadata": {"taxonomy": ["Bacteria", "Proteobacteria", "Alphaproteobacteria", "Acetobacterales", "Acetobacteraceae", "Acetobacter"]}},{"id": "48102849721a2a1778a087eab394e0b6", "metadata": {"taxonomy": ["Bacteria", "Proteobacteria", "Gammaproteobacteria", "Enterobacteriales", "Enterobacteriaceae", "Sodalis"]}},{"id": "d41a9273625be1ab2206dd7e88c15e0d", "metadata": {"taxonomy": ["Bacteria", "Proteobacteria", "Alphaproteobacteria", "Caulobacterales", "Caulobacteraceae", "Caulobacter"]}},{"id": "550fdc0baaa142ca655896763711381b", "metadata": {"taxonomy": ["Bacteria", "Proteobacteria", "Alphaproteobacteria", "Rhizobiales", "Beijerinckiaceae", "Camelimonas"]}},{"id": "2b385022b7e56ce75f9575c574183a8e", "metadata": {"taxonomy": ["Bacteria", "Firmicutes", "Bacilli", "Bacillales", "Paenibacillaceae", "Paenibacillus"]}},{"id": "700aed6b556903ce3c7662b1b25f5c3a", "metadata": {"taxonomy": ["Bacteria", "Fusobacteria", "Fusobacteriia", "Fusobacteriales", "Fusobacteriaceae", "Fusobacterium"]}},{"id": "a8c27d1d7dccebac83af9d412e63a755", "metadata": {"taxonomy": ["Bacteria", "Proteobacteria", "Gammaproteobacteria", "Enterobacteriales", "Enterobacteriaceae"]}},{"id": "e9bc6a1619c56bed1bd1a3eaa8604ee8", "metadata": {"taxonomy": ["Bacteria", "Bacteroidetes", "Bacteroidia", "Flavobacteriales", "Weeksellaceae", "Chryseobacterium"]}},{"id": "7772d54d9d0415c0c1fa39b7fb39723a", "metadata": {"taxonomy": ["Bacteria", "Proteobacteria", "Alphaproteobacteria", "Acetobacterales", "Acetobacteraceae", "Gluconobacter"]}},{"id": "d334dfd492daa62e2568f83ab9cdff54", "metadata": {"taxonomy": ["Bacteria", "Planctomycetes", "Planctomycetacia", "Gemmatales", "Gemmataceae", "uncultured", "uncultured bacterium"]}},{"id": "f1f00f70688d5d94118923bdda1e608e", "metadata": {"taxonomy": ["Bacteria", "Firmicutes", "Bacilli", "Lactobacillales", "Lactobacillaceae", "Lactobacillus"]}},{"id": "52ff2e223904ae68bffc717bfb9f672f", "metadata": {"taxonomy": ["Bacteria", "Bacteroidetes", "Bacteroidia", "Sphingobacteriales", "Sphingobacteriaceae", "Sphingobacterium"]}},{"id": "fa96ef8f8b7887d1f884839870d4164f", "metadata": {"taxonomy": ["Bacteria", "Firmicutes", "Bacilli", "Lactobacillales", "Lactobacillaceae", "Lactobacillus"]}},{"id": "06c39f9c986034b26b66d0357891d6d4", "metadata": {"taxonomy": ["Bacteria", "Firmicutes", "Clostridia", "Clostridiales", "Ruminococcaceae"]}},{"id": "3b2fd1e6b264046b63188b6ddf5c2298", "metadata": {"taxonomy": ["Bacteria", "Proteobacteria", "Alphaproteobacteria", "Acetobacterales", "Acetobacteraceae"]}},{"id": "81f4d515893eaa741e04c5cc8e3fc8bf", "metadata": {"taxonomy": ["Bacteria", "Proteobacteria", "Gammaproteobacteria", "Betaproteobacteriales", "Burkholderiaceae", "Achromobacter"]}},{"id": "8f2a5b95d871406db36117b84b249c17", "metadata": {"taxonomy": ["Bacteria", "Proteobacteria", "Alphaproteobacteria", "Rickettsiales", "Anaplasmataceae", "Wolbachia"]}},{"id": "4d4874248fcc8afa138219bb36270a01", "metadata": {"taxonomy": ["Bacteria", "Proteobacteria", "Gammaproteobacteria", "Xanthomonadales", "Xanthomonadaceae", "Stenotrophomonas"]}},{"id": "c8c813b2a07e2ab5c6dc6b397db7bc40", "metadata": {"taxonomy": ["Bacteria", "Proteobacteria", "Gammaproteobacteria", "Enterobacteriales", "Enterobacteriaceae", "Enterobacter"]}},{"id": "38e72f03b5f291b57f9fe3c86cc03baa", "metadata": {"taxonomy": ["Bacteria", "Proteobacteria", "Alphaproteobacteria", "Rickettsiales", "Anaplasmataceae", "Wolbachia"]}},{"id": "9e57000536f71dc7d0aad135023978ea", "metadata": {"taxonomy": ["Bacteria", "Bacteroidetes", "Bacteroidia", "Flavobacteriales", "Crocinitomicaceae", "Fluviicola", "uncultured bacterium"]}},{"id": "bf111de49d35d379950c31521f46b260", "metadata": {"taxonomy": ["Bacteria", "Proteobacteria", "Gammaproteobacteria", "Betaproteobacteriales", "Burkholderiaceae"]}},{"id": "d13e3f51ac0ad270be070b1181fd1849", "metadata": {"taxonomy": ["Bacteria", "Proteobacteria", "Gammaproteobacteria", "Betaproteobacteriales", "Burkholderiaceae", "Achromobacter"]}},{"id": "6dbf7c3c81e64f5a3df215ec2e27193b", "metadata": {"taxonomy": ["Bacteria", "Proteobacteria", "Alphaproteobacteria", "Acetobacterales", "Acetobacteraceae", "Gluconobacter"]}},{"id": "49594f865cd2911e446be48fd299407f", "metadata": {"taxonomy": ["Bacteria", "Firmicutes", "Bacilli", "Lactobacillales", "Leuconostocaceae", "Weissella"]}},{"id": "bb6b0e0a4774e4874bb8922574c4f2cb", "metadata": {"taxonomy": ["Bacteria", "Bacteroidetes", "Bacteroidia", "Cytophagales", "Spirosomaceae", "Dyadobacter"]}},{"id": "59ffe92d2b4ce57e5613312f9092ba45", "metadata": {"taxonomy": ["Bacteria", "Bacteroidetes", "Bacteroidia", "Cytophagales", "Spirosomaceae", "Fibrella"]}},{"id": "c6a41af43693aa491754979539c24a30", "metadata": {"taxonomy": ["Bacteria", "Proteobacteria", "Alphaproteobacteria", "Tistrellales", "Geminicoccaceae", "Candidatus Alysiosphaera", "uncultured bacterium"]}},{"id": "3629bd7e637db1d47e7d9e4926808c52", "metadata": {"taxonomy": ["Bacteria", "Firmicutes", "Bacilli", "Bacillales", "Bacillaceae", "Bacillus"]}},{"id": "43f2389cd704b193bf945d425ea3b389", "metadata": {"taxonomy": ["Bacteria", "Proteobacteria", "Alphaproteobacteria", "Rhizobiales", "Devosiaceae", "Devosia"]}},{"id": "35a1c163d0766672af9048d700a8c96d", "metadata": {"taxonomy": ["Bacteria", "Proteobacteria", "Alphaproteobacteria", "Caulobacterales", "Caulobacteraceae", "Brevundimonas"]}},{"id": "854f7f1bcf9626f2f4db9e78843f21a2", "metadata": {"taxonomy": ["Bacteria", "Firmicutes", "Negativicutes", "Selenomonadales", "Veillonellaceae", "Anaerospora", "uncultured bacterium"]}},{"id": "64966baac276e24dc107f7996b9e4ec1", "metadata": {"taxonomy": ["Bacteria", "Proteobacteria", "Alphaproteobacteria", "Rickettsiales", "Anaplasmataceae", "Wolbachia"]}},{"id": "118d5a0023e73eafabad31cf693c6d61", "metadata": {"taxonomy": ["Bacteria", "Firmicutes", "Clostridia", "Clostridiales", "Lachnospiraceae"]}},{"id": "94f9a6a667c2dc8d37b5febd56e93d26", "metadata": {"taxonomy": ["Bacteria", "Patescibacteria", "Saccharimonadia", "Saccharimonadales", "uncultured bacterium", "uncultured bacterium", "uncultured bacterium"]}},{"id": "acc215de8719af1b3453bee5edf46fb8", "metadata": {"taxonomy": ["Bacteria", "Proteobacteria", "Alphaproteobacteria", "Rhodobacterales", "Rhodobacteraceae"]}},{"id": "deb9be6d13adf6631d2f93097f734c34", "metadata": {"taxonomy": ["Bacteria", "Cyanobacteria", "Oxyphotobacteria", "Chloroplast"]}},{"id": "faf8957436ad73f7e911cd9523f682b4", "metadata": {"taxonomy": ["Bacteria", "Bacteroidetes", "Bacteroidia", "Sphingobacteriales", "Sphingobacteriaceae"]}},{"id": "1444205e924cd9e38d88dca8839be20f", "metadata": {"taxonomy": ["Bacteria", "Cyanobacteria", "Oxyphotobacteria", "Chloroplast"]}},{"id": "48c6424a10f68993159622def53643ac", "metadata": {"taxonomy": ["Bacteria", "Bacteroidetes", "Bacteroidia", "Cytophagales", "Hymenobacteraceae", "Hymenobacter", "uncultured bacterium"]}},{"id": "613fafa22fd9dadde2ebe2707d5ff8d1", "metadata": {"taxonomy": ["Bacteria", "Proteobacteria", "Alphaproteobacteria", "Rhizobiales", "Beijerinckiaceae", "1174-901-12", "uncultured bacterium"]}},{"id": "adf4d527ce8284b8a93e98346813b487", "metadata": {"taxonomy": ["Bacteria", "Bacteroidetes", "Bacteroidia", "Sphingobacteriales", "Sphingobacteriaceae"]}},{"id": "0105d666cfb54b442401e53c3383fdf0", "metadata": {"taxonomy": ["Bacteria", "Proteobacteria", "Deltaproteobacteria", "Bdellovibrionales", "Bdellovibrionaceae", "Bdellovibrio", "uncultured bacterium"]}},{"id": "8112b7950321c2d51ac9937ff4ae3849", "metadata": {"taxonomy": ["Bacteria", "Proteobacteria", "Gammaproteobacteria", "Diplorickettsiales", "Diplorickettsiaceae", "uncultured"]}},{"id": "efb5f42200f48576c34109bb7471e44d", "metadata": {"taxonomy": ["Bacteria", "Proteobacteria", "Alphaproteobacteria", "Acetobacterales", "Acetobacteraceae", "Gluconobacter"]}},{"id": "006a8455db24b7ae9cf7f2e5d75323f3", "metadata": {"taxonomy": ["Bacteria", "Firmicutes", "Clostridia", "Clostridiales", "Ruminococcaceae", "Subdoligranulum", "uncultured bacterium"]}},{"id": "f7fac00336d2d382c81c71d3a416666d", "metadata": {"taxonomy": ["Bacteria", "Bacteroidetes", "Bacteroidia", "Bacteroidales", "Bacteroidaceae", "Bacteroides", "uncultured bacterium"]}},{"id": "9c3a5589448ad4fb577f0bb7a6cbbe98", "metadata": {"taxonomy": ["Bacteria", "Bacteroidetes", "Bacteroidia", "Flavobacteriales", "Weeksellaceae", "Chryseobacterium"]}},{"id": "fda565d08bc927f7e68d62301f33c690", "metadata": {"taxonomy": ["Bacteria", "Firmicutes", "Clostridia", "Clostridiales", "Ruminococcaceae", "Ruminococcaceae UCG-014", "uncultured bacterium"]}},{"id": "c653e81f0b35d1c0173527a612ecc55b", "metadata": {"taxonomy": ["Bacteria", "Proteobacteria", "Alphaproteobacteria", "Rhodobacterales", "Rhodobacteraceae"]}},{"id": "237582b620b07bed4173753dc32dad65", "metadata": {"taxonomy": ["Bacteria", "Proteobacteria", "Alphaproteobacteria", "Rhodobacterales", "Rhodobacteraceae"]}},{"id": "7b44fbcc055d2665f25a45b65ceda5b3", "metadata": {"taxonomy": ["Bacteria", "Firmicutes", "Bacilli", "Bacillales", "Bacillaceae", "Bacillus"]}},{"id": "2a563f1d3a9e62938b31c91faadb872d", "metadata": {"taxonomy": ["Bacteria", "Firmicutes", "Bacilli", "Bacillales", "Bacillaceae", "Bacillus"]}},{"id": "030fe7a471ea13733320102f66bcc530", "metadata": {"taxonomy": ["Bacteria", "Proteobacteria", "Alphaproteobacteria", "Rhizobiales", "Beijerinckiaceae"]}},{"id": "d9e5013a94b5362a9750cdc780d39553", "metadata": {"taxonomy": ["Bacteria", "Bacteroidetes", "Bacteroidia", "Flavobacteriales", "Flavobacteriaceae", "Flavobacterium"]}},{"id": "1c306d459788955c74da09f5e75169d8", "metadata": {"taxonomy": ["Bacteria", "Proteobacteria", "Gammaproteobacteria", "Betaproteobacteriales", "Burkholderiaceae", "Achromobacter"]}},{"id": "82f7f084acbaa2ce41c40177adae6b33", "metadata": {"taxonomy": ["Bacteria", "Proteobacteria", "Gammaproteobacteria", "Betaproteobacteriales", "Burkholderiaceae", "Advenella"]}},{"id": "f217bda62666ce8d747c4647113b5153", "metadata": {"taxonomy": ["Bacteria", "Proteobacteria", "Alphaproteobacteria", "Rhizobiales", "Devosiaceae", "Devosia", "uncultured bacterium"]}},{"id": "14ce1d96e3346ffc60b28051f43b5655", "metadata": {"taxonomy": ["Bacteria", "Proteobacteria", "Gammaproteobacteria", "Xanthomonadales", "Rhodanobacteraceae", "uncultured", "uncultured bacterium"]}},{"id": "87abddbc3400f223097bf7791087e769", "metadata": {"taxonomy": ["Bacteria", "Proteobacteria", "Gammaproteobacteria", "Cellvibrionales", "Cellvibrionaceae", "Cellvibrio"]}},{"id": "059ab26a98387de9ddf9a88cbe494b3f", "metadata": {"taxonomy": ["Bacteria", "Firmicutes", "Clostridia", "Clostridiales", "Lachnospiraceae", "Lachnoclostridium 5"]}},{"id": "a4d77a88137c726c99d5e9ab7b033964", "metadata": {"taxonomy": ["Bacteria", "Bacteroidetes", "Bacteroidia", "Flavobacteriales", "Flavobacteriaceae", "Myroides"]}},{"id": "5d4f00d3fcd88dcae58f4512a0354d2a", "metadata": {"taxonomy": ["Bacteria", "Proteobacteria", "Gammaproteobacteria", "Betaproteobacteriales", "Burkholderiaceae", "Verticia"]}},{"id": "6557a3bc47b5adef05ee8df50cd68cf8", "metadata": {"taxonomy": ["Bacteria", "Actinobacteria", "Nitriliruptoria", "Euzebyales", "Euzebyaceae", "uncultured", "uncultured bacterium"]}},{"id": "3a71acc46b6f29f850d9cf2c0bbb6882", "metadata": {"taxonomy": ["Bacteria", "Proteobacteria", "Alphaproteobacteria", "Acetobacterales", "Acetobacteraceae", "Acidiphilium", "uncultured bacterium"]}},{"id": "66c1a51ef3ad7ea7fd105a615aa79d54", "metadata": {"taxonomy": ["Bacteria", "Firmicutes", "Bacilli", "Lactobacillales", "Enterococcaceae", "Vagococcus"]}},{"id": "ed1e3342d0031dbd178873458671e383", "metadata": {"taxonomy": ["Bacteria", "Firmicutes", "Negativicutes", "Selenomonadales", "Veillonellaceae", "Veillonella", "uncultured bacterium"]}},{"id": "92b4f6a6aabcc933b2782d59717c5561", "metadata": {"taxonomy": ["Bacteria", "Proteobacteria", "Alphaproteobacteria", "Reyranellales", "Reyranellaceae", "Reyranella", "uncultured bacterium"]}},{"id": "72110c9c07291217d051f3b82b83fc58", "metadata": {"taxonomy": ["Bacteria", "Actinobacteria", "Actinobacteria", "Micrococcales", "Dermabacteraceae", "Brachybacterium"]}},{"id": "fe09e830ed60debc31bec88177ab1556", "metadata": {"taxonomy": ["Bacteria", "Firmicutes", "Bacilli", "Bacillales", "Bacillaceae", "Bacillus", "uncultured bacterium"]}},{"id": "4a75cc3efe4a21ac83da57f9e5d3db6a", "metadata": {"taxonomy": ["Bacteria", "Proteobacteria", "Alphaproteobacteria", "Rickettsiales", "Anaplasmataceae", "Wolbachia"]}},{"id": "1b8bbe5a14b1e751b2f25494df43e6bc", "metadata": {"taxonomy": ["Bacteria", "Proteobacteria", "Gammaproteobacteria", "Gammaproteobacteria Incertae Sedis", "Unknown Family", "Acidibacter", "uncultured bacterium"]}},{"id": "a370665f32452f0d2f490be612723319", "metadata": {"taxonomy": ["Bacteria", "Proteobacteria", "Alphaproteobacteria", "Sphingomonadales", "Sphingomonadaceae", "Sphingomonas"]}},{"id": "3a3d5e39052c177ddcb23a8f33ebc7f7", "metadata": {"taxonomy": ["Bacteria", "Actinobacteria", "Actinobacteria", "Kineosporiales", "Kineosporiaceae", "Kineococcus"]}},{"id": "02ed1120078c31ba1ca12928a4068a65", "metadata": {"taxonomy": ["Bacteria", "Firmicutes", "Bacilli", "Lactobacillales", "Streptococcaceae", "Streptococcus"]}},{"id": "b20c3c6c95c063616b7b472c9d95c758", "metadata": {"taxonomy": ["Bacteria", "Firmicutes", "Bacilli", "Bacillales", "Bacillaceae", "Bacillus", "Bacillus pumilus"]}},{"id": "297d5e708fddc3355fd49ab3a8057c05", "metadata": {"taxonomy": ["Bacteria", "Proteobacteria", "Gammaproteobacteria", "Betaproteobacteriales", "Neisseriaceae", "Neisseria", "uncultured bacterium"]}},{"id": "7d86ebc3628e3581eca9de41a010c2b2", "metadata": {"taxonomy": ["Bacteria", "Fusobacteria", "Fusobacteriia", "Fusobacteriales", "Leptotrichiaceae", "Streptobacillus"]}},{"id": "c7f399ac7dc8f83d4cd0356360e8d243", "metadata": {"taxonomy": ["Bacteria", "Proteobacteria", "Gammaproteobacteria", "Betaproteobacteriales", "Burkholderiaceae", "Comamonas"]}},{"id": "41e67d342cdc66b39bf05e3ac45269fb", "metadata": {"taxonomy": ["Bacteria", "Patescibacteria", "Parcubacteria", "Candidatus Kaiserbacteria", "uncultured bacterium", "uncultured bacterium", "uncultured bacterium"]}},{"id": "777af0b0b48b1c15925404174964ce02", "metadata": {"taxonomy": ["Bacteria", "Proteobacteria", "Deltaproteobacteria", "SAR324 clade(Marine group B)", "uncultured bacterium", "uncultured bacterium", "uncultured bacterium"]}},{"id": "63701045dce926a45f5284def9ab71cf", "metadata": {"taxonomy": ["Bacteria", "Bacteroidetes", "Bacteroidia", "Cytophagales", "Spirosomaceae", "Persicitalea"]}},{"id": "4630a6809a2d6387c578902b7f7d734b", "metadata": {"taxonomy": ["Bacteria", "Patescibacteria", "Saccharimonadia", "Saccharimonadales", "uncultured bacterium", "uncultured bacterium", "uncultured bacterium"]}},{"id": "7dadf154fe2eeb8375c82e3b3867b437", "metadata": {"taxonomy": ["Bacteria", "Proteobacteria", "Deltaproteobacteria", "Oligoflexales", "0319-6G20"]}},{"id": "b0b9660c74bb28e374dbf21b8b5f2de7", "metadata": {"taxonomy": ["Bacteria", "Patescibacteria", "Parcubacteria", "uncultured bacterium", "uncultured bacterium", "uncultured bacterium", "uncultured bacterium"]}},{"id": "80dfa1f4db80d0066b8212e2a231f59d", "metadata": {"taxonomy": ["Bacteria", "Proteobacteria", "Alphaproteobacteria", "Rickettsiales", "Anaplasmataceae", "Wolbachia"]}},{"id": "8d25368b82fe4a20c227267ac7ff35c5", "metadata": {"taxonomy": ["Bacteria", "Firmicutes", "Erysipelotrichia", "Erysipelotrichales", "Erysipelotrichaceae", "Erysipelothrix", "uncultured bacterium"]}},{"id": "36228396eb50a3396ad2127cb9f396ef", "metadata": {"taxonomy": ["Bacteria", "Proteobacteria", "Alphaproteobacteria", "Rhizobiales", "Devosiaceae", "Devosia", "uncultured bacterium"]}},{"id": "baf2fae66f9031924d740748ea1cc87a", "metadata": {"taxonomy": ["Bacteria", "Bacteroidetes", "Bacteroidia", "Chitinophagales", "Chitinophagaceae", "Parasegetibacter"]}},{"id": "fede3a4c1afb857522aff8f7a62a6827", "metadata": {"taxonomy": ["Bacteria", "Proteobacteria", "Gammaproteobacteria", "Orbales", "Orbaceae", "Gilliamella"]}},{"id": "4ba0c5de2d856b4417c569ccfca9f822", "metadata": {"taxonomy": ["Bacteria", "Proteobacteria", "Gammaproteobacteria", "Coxiellales", "Coxiellaceae", "Coxiella"]}},{"id": "6b30ccdc38206e2a4ba1675d7e224e3f", "metadata": {"taxonomy": ["Bacteria", "Proteobacteria", "Alphaproteobacteria", "Sphingomonadales", "Sphingomonadaceae", "Sphingomonas"]}},{"id": "b777cd5bedadb1b5c96675cbde590660", "metadata": {"taxonomy": ["Bacteria", "Omnitrophicaeota", "uncultured bacterium", "uncultured bacterium", "uncultured bacterium", "uncultured bacterium", "uncultured bacterium"]}},{"id": "fa962567788274291df488d2459bf3f2", "metadata": {"taxonomy": ["Bacteria", "Bacteroidetes", "Bacteroidia", "Chitinophagales", "Chitinophagaceae", "uncultured", "uncultured bacterium"]}},{"id": "765a632052463db832c5e53a264a1bee", "metadata": {"taxonomy": ["Bacteria", "Proteobacteria", "Alphaproteobacteria", "Acetobacterales", "Acetobacteraceae", "Komagataeibacter"]}},{"id": "4e73e3fb5e51aa502bede1a7e7775eb3", "metadata": {"taxonomy": ["Bacteria", "Bacteroidetes", "Bacteroidia", "Sphingobacteriales", "Sphingobacteriaceae", "Sphingobacterium", "uncultured bacterium"]}},{"id": "597b0ef7d7411ad092ad7d2d21a45e2d", "metadata": {"taxonomy": ["Bacteria", "Proteobacteria", "Gammaproteobacteria", "Enterobacteriales", "Enterobacteriaceae"]}},{"id": "42172e4461fecf227d71faeb90713327", "metadata": {"taxonomy": ["Bacteria", "Bacteroidetes", "Bacteroidia", "Cytophagales", "Spirosomaceae", "Leadbetterella", "uncultured bacterium"]}},{"id": "9a63f8cdbd7a5be4d6d52e06a8dcc652", "metadata": {"taxonomy": ["Bacteria", "Proteobacteria", "Alphaproteobacteria", "Rickettsiales", "Anaplasmataceae", "Wolbachia"]}},{"id": "3b017eec09eb4b555c1e41c012750c9d", "metadata": {"taxonomy": ["Bacteria", "Proteobacteria", "Alphaproteobacteria", "Rickettsiales", "Anaplasmataceae", "Wolbachia"]}},{"id": "f733aa4c4f0e7d2ea2df3c9298dbf801", "metadata": {"taxonomy": ["Bacteria", "Proteobacteria", "Alphaproteobacteria", "Rickettsiales", "Anaplasmataceae", "Wolbachia"]}},{"id": "f70f074a83b5577437d78d34e20b1186", "metadata": {"taxonomy": ["Bacteria", "Bacteroidetes", "Bacteroidia", "Chitinophagales", "Chitinophagaceae", "Taibaiella"]}},{"id": "9a607f2001c21415574ea8444883746c", "metadata": {"taxonomy": ["Bacteria", "Proteobacteria", "Alphaproteobacteria", "Acetobacterales", "Acetobacteraceae", "Acetobacter"]}},{"id": "96e99fc58d56b1ce83f47b8fcbcc8823", "metadata": {"taxonomy": ["Bacteria", "Proteobacteria", "Gammaproteobacteria", "Betaproteobacteriales", "Burkholderiaceae", "Achromobacter"]}},{"id": "bff7fdd6ae9023f0e6681ebf6290fcbd", "metadata": {"taxonomy": ["Bacteria", "Proteobacteria", "Gammaproteobacteria", "Enterobacteriales", "Enterobacteriaceae"]}},{"id": "925d8d75f9ee88ae87344005a07b2e95", "metadata": {"taxonomy": ["Bacteria", "Proteobacteria", "Gammaproteobacteria", "Betaproteobacteriales", "Burkholderiaceae"]}},{"id": "3e032c6a6fa65f15149f018431349ed5", "metadata": {"taxonomy": ["Bacteria", "Bacteroidetes", "Bacteroidia", "Chitinophagales", "Chitinophagaceae", "Taibaiella", "uncultured bacterium"]}},{"id": "552966904d7d25af2d96b6749d5fe368", "metadata": {"taxonomy": ["Bacteria", "Bacteroidetes", "Bacteroidia", "Cytophagales", "Spirosomaceae", "Leadbetterella", "uncultured bacterium"]}},{"id": "b1782dab07d9000b3d2643796788fa37", "metadata": {"taxonomy": ["Bacteria", "Proteobacteria", "Alphaproteobacteria", "Acetobacterales", "Acetobacteraceae", "Gluconobacter"]}},{"id": "f549e4d102c7c215192aadf1ac5419da", "metadata": {"taxonomy": ["Bacteria", "Firmicutes", "Bacilli", "Lactobacillales", "Streptococcaceae", "Streptococcus", "uncultured bacterium"]}},{"id": "dc114c83d7d58be4c3aaa23e4e000679", "metadata": {"taxonomy": ["Bacteria", "Proteobacteria", "Alphaproteobacteria", "Acetobacterales", "Acetobacteraceae", "Gluconobacter"]}},{"id": "63275d6023533bbd3cc0dbf34333b0e2", "metadata": {"taxonomy": ["Bacteria", "Bacteroidetes", "Bacteroidia", "Bacteroidales", "Rikenellaceae", "Rikenellaceae RC9 gut group", "uncultured bacterium"]}},{"id": "98a81d98a2466321b41b1d01e65e24bb", "metadata": {"taxonomy": ["Unassigned"]}},{"id": "f35d7be6f9db6e536e923361f0148896", "metadata": {"taxonomy": ["Bacteria", "Proteobacteria", "Alphaproteobacteria", "Acetobacterales", "Acetobacteraceae", "Acetobacter"]}},{"id": "03ba347ab53322c1523f70ff64e2e176", "metadata": {"taxonomy": ["Bacteria", "Proteobacteria", "Gammaproteobacteria", "Enterobacteriales", "Enterobacteriaceae", "Klebsiella"]}},{"id": "982254292c1c1a45d0c1d5612e164da0", "metadata": {"taxonomy": ["Bacteria", "Firmicutes", "Bacilli", "Lactobacillales", "Leuconostocaceae", "Weissella"]}},{"id": "353fdc4853e19a7d43b23deb14da9c09", "metadata": {"taxonomy": ["Bacteria", "Firmicutes", "Bacilli", "Bacillales", "Paenibacillaceae", "Paenibacillus"]}},{"id": "f493b167554ca303edd17dc014132db3", "metadata": {"taxonomy": ["Bacteria", "Cyanobacteria", "Oxyphotobacteria", "Chloroplast"]}},{"id": "a82607185c4148c1a2f0b173de9ba963", "metadata": {"taxonomy": ["Bacteria", "Bacteroidetes", "Bacteroidia", "Sphingobacteriales", "Sphingobacteriaceae", "Mucilaginibacter", "uncultured bacterium"]}},{"id": "2c1a06c9d19151ac1182f4754bb89c52", "metadata": {"taxonomy": ["Bacteria", "Bacteroidetes", "Bacteroidia", "Cytophagales", "Spirosomaceae", "Leadbetterella", "uncultured bacterium"]}},{"id": "a95fc5855d8972b82ca9d765dd2be288", "metadata": {"taxonomy": ["Bacteria", "Proteobacteria", "Alphaproteobacteria", "Rhodobacterales", "Rhodobacteraceae"]}},{"id": "73f54c3b5f7e446f8533b0c9320a05a1", "metadata": {"taxonomy": ["Bacteria", "Proteobacteria", "Gammaproteobacteria", "Betaproteobacteriales", "Burkholderiaceae", "Parapusillimonas"]}},{"id": "f9df30685e3bd5383210435219dc9e95", "metadata": {"taxonomy": ["Bacteria", "Bacteroidetes", "Bacteroidia", "Chitinophagales", "Chitinophagaceae", "Taibaiella", "uncultured bacterium"]}},{"id": "17c75861981baff27d951c0d38315c3c", "metadata": {"taxonomy": ["Bacteria", "Bacteroidetes", "Bacteroidia", "Cytophagales", "Spirosomaceae", "Persicitalea"]}},{"id": "7847093cc25800488b6f3903ea9ffd2c", "metadata": {"taxonomy": ["Bacteria", "Actinobacteria", "Actinobacteria", "Micrococcales", "Cellulomonadaceae", "Cellulomonas"]}},{"id": "2d39b9ce288880d9a8685814212873b4", "metadata": {"taxonomy": ["Bacteria", "Proteobacteria", "Gammaproteobacteria", "Oceanospirillales", "Halomonadaceae", "Marinospirillum"]}},{"id": "e244873d8f1544a36d03ebaee6f9897f", "metadata": {"taxonomy": ["Bacteria", "Bacteroidetes", "Bacteroidia", "Flavobacteriales", "Flavobacteriaceae", "Flavobacterium"]}},{"id": "9428e41406948dc511577f74e1cc78d5", "metadata": {"taxonomy": ["Bacteria", "Bacteroidetes", "Bacteroidia", "Cytophagales", "Microscillaceae", "uncultured"]}},{"id": "01c3bd4419197df726d227ff755d0ce3", "metadata": {"taxonomy": ["Bacteria", "Proteobacteria", "Alphaproteobacteria", "Rhodobacterales", "Rhodobacteraceae"]}},{"id": "ba58aeb1324c99a5a20b8024305587d6", "metadata": {"taxonomy": ["Bacteria", "Proteobacteria", "Gammaproteobacteria", "Xanthomonadales", "Rhodanobacteraceae", "Dokdonella"]}},{"id": "1053ba27842715fb74a2f93a86042dcf", "metadata": {"taxonomy": ["Bacteria", "Tenericutes", "Mollicutes", "Acholeplasmatales", "Acholeplasmataceae", "Acholeplasma"]}},{"id": "0afc60daa7327adc244e628150d428c8", "metadata": {"taxonomy": ["Bacteria", "Proteobacteria", "Gammaproteobacteria", "Betaproteobacteriales", "Burkholderiaceae", "Achromobacter"]}},{"id": "8f9e60a4dd702b9d57e8664f6489dfb2", "metadata": {"taxonomy": ["Bacteria", "Firmicutes", "Clostridia", "Clostridiales", "Lachnospiraceae", "Anaerocolumna"]}},{"id": "fc1b23c7ac66c99bb8d6c51bbe53f54a", "metadata": {"taxonomy": ["Bacteria", "Proteobacteria", "Alphaproteobacteria", "Acetobacterales", "Acetobacteraceae", "Roseomonas"]}},{"id": "0f3c11a79bf955589ba4fee2370ba5ad", "metadata": {"taxonomy": ["Bacteria", "Proteobacteria", "Gammaproteobacteria", "Oceanospirillales", "Saccharospirillaceae"]}},{"id": "34d287c35f0a6bc3b45ce0c60cdc42f7", "metadata": {"taxonomy": ["Bacteria", "Cyanobacteria", "Oxyphotobacteria", "Chloroplast"]}},{"id": "c650d572153390716b2d789ae3a02889", "metadata": {"taxonomy": ["Bacteria", "Proteobacteria", "Gammaproteobacteria", "Enterobacteriales", "Enterobacteriaceae", "Tatumella"]}},{"id": "631bc1570baf8261e0fbe73d25f5c195", "metadata": {"taxonomy": ["Bacteria", "Firmicutes", "Clostridia", "Clostridiales", "Ruminococcaceae", "uncultured", "uncultured bacterium"]}},{"id": "f0b1c80141fc04563c0d384b8158ff94", "metadata": {"taxonomy": ["Bacteria", "Bacteroidetes", "Bacteroidia", "Flavobacteriales", "Weeksellaceae"]}},{"id": "751288008e6d63e9619655c6c2e92ed4", "metadata": {"taxonomy": ["Bacteria", "Actinobacteria", "Actinobacteria", "Micrococcales", "Microbacteriaceae", "Agromyces"]}},{"id": "5125643a8536207426f704763a5909cb", "metadata": {"taxonomy": ["Bacteria", "Proteobacteria", "Gammaproteobacteria", "Pseudomonadales", "Moraxellaceae", "Acinetobacter"]}},{"id": "60993b6b54f283ebd6c60652e0db25b2", "metadata": {"taxonomy": ["Bacteria", "Proteobacteria", "Gammaproteobacteria", "Pseudomonadales", "Pseudomonadaceae", "Pseudomonas"]}},{"id": "104fc40be55461154e7409928b63afac", "metadata": {"taxonomy": ["Bacteria", "Verrucomicrobia", "Verrucomicrobiae", "Verrucomicrobiales", "Rubritaleaceae", "Luteolibacter", "uncultured bacterium"]}},{"id": "03ca54e02150c1740ee2672441e96871", "metadata": {"taxonomy": ["Bacteria", "Bacteroidetes", "Bacteroidia", "Chitinophagales", "Chitinophagaceae", "Taibaiella", "uncultured bacterium"]}},{"id": "c2937c5bfa2b8186355a14cb23794992", "metadata": {"taxonomy": ["Bacteria", "Proteobacteria", "Alphaproteobacteria", "Rickettsiales", "Anaplasmataceae", "Wolbachia"]}},{"id": "3b1e7ce523a0ce3be6ed290093c27f47", "metadata": {"taxonomy": ["Bacteria", "Proteobacteria", "Gammaproteobacteria", "Enterobacteriales", "Enterobacteriaceae"]}},{"id": "d93273ac5165842aabc513f7576d91df", "metadata": {"taxonomy": ["Bacteria", "Bacteroidetes", "Bacteroidia"]}},{"id": "f2c7140675f23a239a3fa94628159982", "metadata": {"taxonomy": ["Bacteria", "Proteobacteria", "Alphaproteobacteria", "Rickettsiales", "Anaplasmataceae", "Wolbachia"]}},{"id": "7a3c36a80a364cbd4389e098c19a6d3d", "metadata": {"taxonomy": ["Bacteria", "Proteobacteria", "Gammaproteobacteria", "Pseudomonadales", "Pseudomonadaceae", "Pseudomonas"]}},{"id": "8ce5c5ecd7058ee8d37ed6abe773d43d", "metadata": {"taxonomy": ["Bacteria", "Proteobacteria", "Alphaproteobacteria", "Holosporales", "Holosporaceae", "uncultured", "uncultured bacterium"]}},{"id": "75f6e7d112a63c019119c152e6e58020", "metadata": {"taxonomy": ["Bacteria", "Bacteroidetes", "Bacteroidia", "Flavobacteriales", "Crocinitomicaceae", "Fluviicola", "uncultured bacterium"]}},{"id": "d0ca04559f917261067be42853e6df5a", "metadata": {"taxonomy": ["Bacteria", "Proteobacteria", "Alphaproteobacteria", "Rhodobacterales", "Rhodobacteraceae", "Loktanella"]}},{"id": "b6e17b25fb0468904e46cde3dbcbd35b", "metadata": {"taxonomy": ["Bacteria", "Actinobacteria", "Actinobacteria", "Micrococcales", "Microbacteriaceae", "Microbacterium"]}},{"id": "a344554f07eb31691d0f814a1b535e6a", "metadata": {"taxonomy": ["Bacteria", "Proteobacteria", "Alphaproteobacteria", "Acetobacterales", "Acetobacteraceae", "Komagataeibacter"]}},{"id": "b72d17981fd8f1f1b1e529ee5c5f196c", "metadata": {"taxonomy": ["Bacteria", "Proteobacteria", "Gammaproteobacteria", "Enterobacteriales", "Enterobacteriaceae", "Pectobacterium"]}},{"id": "16e1d856f11c955d3ce83e9ab0d99a19", "metadata": {"taxonomy": ["Bacteria", "Cyanobacteria", "Oxyphotob
[truncated: 25,174 more chars]
