# Supplementary material for: Bitter friends are not always toxic: The loss of acetic acid bacteria and the absence of Komagataeibacter in the gut microbiota of the polyphagous fly Anastrepha ludens could inhibit its development in Psidium guajava in contrast to A. striata and A. fraterculus that flourish in this host
Source: Front Microbiol. 2022 Sep 28;13:979817. doi: 10.3389/fmicb.2022.979817 (PMC9554433; doi:10.3389/fmicb.2022.979817)
Supplement: Supplementary file 1 [file Data_Sheet_1.ZIP › tree.nwk]

((5bebe4cba0a84e231ae9a8facfd62ac2:3.853807062,4f28ced0317cdcb4b54d3584f082343d:5.925488321)0.877:2.1415225660000026,(((18ee18b057c516e59dca8a943df3b497:5e-09,e8d266072c126f46d37b1ba036bcdcc8:5e-09)0.782:0.016782206,(daed65e8867f3aa9122d34017b476a89:5e-09,fdbdf6d9ae7841a0186e2c5f88e24388:0.002742103)0.711:0.027005345)0.822:0.383645212,((56a94402aa0b9d03d63ecd38186777ac:0.286424485,862b71c4026e13b81250d235f9ad5548:0.302239542)1.000:0.687794948,(29398391606e3e7c1a5df56d7f32746e:0.122689112,(((((42172e4461fecf227d71faeb90713327:0.079244521,((88e41154dc11b43197ed89996f02e64a:6e-09,552966904d7d25af2d96b6749d5fe368:0.002511015)0.906:5e-09,(a7a5203bcd71e9522bee23095155cb13:5e-09,2c1a06c9d19151ac1182f4754bb89c52:6e-09)0.992:0.015710382)0.000:0.002526293)0.552:6.08e-07,(c998686dcedf479ef39fcd443ada2177:5e-09,4012a99b9167393110ea7d278567f8a0:5e-09)0.857:6e-09)0.999:0.041293151,(d14a868d1f4fae91d2ee71ce5f29b649:0.005340451,01c628521e61966eebf7651c769e8456:0.002326131)0.803:0.006729571)0.143:0.00755247,aaffcd3cbe02eb3ce0e242173d8f4a6b:0.007672889)0.977:0.069614023,((((111b413647afefce86558bdc18995d50:2.332875515,98a81d98a2466321b41b1d01e65e24bb:3.032635078)0.756:0.739352576,9da63ccf0529ef9896a83618b6bd83d4:0.093360405)0.500:0.026635607,((((0180eeb7102d8316b8b204c88e7145ab:0.075814797,(f342450b089823901c6a36a83b16b9d1:0.101863266,(d76d321bcea7640014498113ba457ff6:5e-09,(87463dfd96ff847605e606392276b8f7:0.001639354,7a0981e64f0853989d78aca7b99599ae:0.001639121)0.835:0.00163883)0.999:0.107274857)0.863:0.03927088)0.895:0.037625734,((((((c61c2f3e5a0e936cc322b9db348dd1be:0.027545193,((fa962567788274291df488d2459bf3f2:0.047423912,435a2b7bd9df5bc294f441b7a8c0a4e3:0.015930064)0.878:0.01607632,(b50e987b5e74c346bafa3defb4186da5:0.048095136,((99b9aeab4ce008aea8fc3650b6460d8a:0.019939939,433920d364d7828bcaf0951b2b31467a:5e-09)0.834:0.005383531,((3aa2e88bc26d739ea7ae42ad46e5bb0d:5e-09,(f9df30685e3bd5383210435219dc9e95:5e-09,e5739f367de236dee35e98817447b420:0.128885369)1.000:5e-09)0.145:5e-09,(2be501338edda5a0eac6e5606672112d:0.023530945,c6cc696580842a6b16f0cb325aa700ac:0.035777187)0.928:0.021175685)0.957:0.016979728)0.169:0.013447188)0.297:0.014705019)0.805:0.008868812)0.903:0.01427863,(c749314b23e8b324d5e18a5998002f77:0.048314192,(73329f198f823526f2089c6a6a7aef44:0.004638722,dd597215fee686beb9115f4587031ac5:0.007871091)0.974:0.040300006)0.996:0.058280811)0.137:0.010354359,(21bb9e60ab49daefffbc783e522e4321:0.059455837,((e4e4670631d520d1c8b5ed81f7cc294c:5e-09,(f70f074a83b5577437d78d34e20b1186:0.101521913,d01bd57b2a2de38cddca6d21938940aa:6e-09)0.348:0.002397377)0.993:0.052009412,851dcc8f78eff8703967909cf6c95fca:0.08764645)0.905:0.020104186)0.825:0.008460994)0.992:0.046412837,((2a58e3e8b58cce30d5d743d73508fcf0:0.014748354,a9b8a07c8df76d1efdb3ffc6395f9255:0.011137409)1.000:0.102431783,((baf2fae66f9031924d740748ea1cc87a:0.026211051,(12f3dc2f1ec1d304a2e2190460ecb904:0.025449375,(((512fe07621751b401961daeac9dc9dd4:0.004409655,((2a488db8a698f43f871b55b3f3744c73:0.017170663,(ce594dc44672a5e1c445ae4b68b4c72a:0.024770021,11535eefbb43f7699d33de3f6d6df788:0.011802794)0.930:0.013602678)0.965:0.026072567,((6fbaabc34e2385e45e8c9e43106ccc14:5e-09,bd2a5b35ef2049f4309e679e1c1726e4:0.051905231)0.999:0.040119338,b7f25736e9caef39c65f7e7afa9a7733:0.031251667)0.830:0.013209323)0.769:0.011768178)0.982:0.032390984,(((506bdbe2ed323db680d4f8031e573974:5e-09,4faed4d6f569f63a8f444f5f85082018:0.004901454)0.900:0.01057298,((b7bd15181493d868b8278b4f5ebbdb7b:5e-09,(f0beda984deaffc903e5cc36022d0455:0.007432686,efb4e2dbb20e1ab03deab0b41ab72837:5e-09)0.917:0.004899421)0.945:0.021682055,8a3b1a8a1a2f9520eccccff85efd9f01:0.069418379)0.306:0.017853224)0.713:0.005169169,(0fa463aebd527725e89a17a6b7298483:0.024511741,(a7c2edaaa91da9c56bd557fd82880660:0.002545489,b373ca0548eb66813b6acb4853ed263d:0.002377037)0.996:0.042008005)0.994:0.038879181)0.109:0.010111948)0.942:0.014605847,5e3ad645ea7a9e7900864cda98c5058a:0.018881934)0.856:0.005965103)0.846:0.007500492)0.901:0.016388792,(c797eea221a0a85a2e6eb9b2cd6e96be:0.00244486,(8d90901d52817a7a1da9b34b95a77739:5e-09,084115019afc05c6b2cc1a0bab2e33ca:5e-09)0.000:5e-09)0.980:0.026448756)0.519:0.01838483)0.636:0.014502619)0.478:0.00086769,((((f0d2149c69e965b4232452b40418135d:0.010593523,a8c27d1d7dccebac83af9d412e63a755:0.014598769)0.860:0.017266277,(142d702b93a847437a8056409c3d4338:0.002890151,d32a9b980569ae17cf3bf59f16463452:0.096570536)0.993:0.054525887)0.990:0.054087257,(((33cc2794a81e61762f5dfd2472fe1cdf:0.021503944,fb515fdd5c277c3c305212abdb286f8d:0.022693895)0.950:0.021578764,((ca5af8c7d95327aa7a594da4f31b98c6:0.051179754,((cb6c7ce39e938e483b2b8c213622dea8:0.047203161,5f36a6d861b9f4d7bea4780123dcf65a:0.029217986)0.703:0.023896087,(a10ebcb83a8f6c3c20007e34eeaccaad:0.042148398,73f54c3b5f7e446f8533b0c9320a05a1:0.0445637)0.758:0.022363237)0.861:0.01348713)0.829:0.010039682,(((36f30d80e2e55c920f61879fdb0319c0:0.016646684,3e032c6a6fa65f15149f018431349ed5:5e-09)0.561:0.000255474,((((34c02bed6d1c6dfed4d5b241e961d124:6e-09,d5e305684ccd0680b67aeb2461e7ffe1:0.002449591)0.850:0.002449579,250082534a833b0737c80ce3bb05e8ed:0.002444869)0.871:5e-09,9cd5059c58639d042563d78e49fb1594:5e-09)0.905:5e-09,((d678f8e7fcab544564f171abfb9636d9:0.002449775,((9464e647b816b1601f1c2e0361ed37bd:5e-09,(2b84d9a238c9b065e22674eee81df6a6:0.002449586,814d9b838d1f2176505d56d53728ed36:5e-09)0.924:0.002449585)0.688:5e-09,(5464f0404cc9cd5c767c4f0956fda308:0.00163243,fb391725a6e4a355b0d2340bbdc6576f:0.001632663)0.927:0.001632443)0.883:0.002449791)0.297:6e-09,e109c72839f8e66603316f408872fb54:0.002452556)0.612:0.004951112)0.982:0.018764277)0.859:0.014130509,(2679c6fc3111d0175021eda3139bb0c9:0.030184399,03ca54e02150c1740ee2672441e96871:0.033279769)0.854:0.01504066)0.952:0.017324915)0.704:0.003479077)0.998:0.050928267,(d51918a131ad11bc06ab7d0d56db2c68:0.039185569,(d93273ac5165842aabc513f7576d91df:0.099219076,1eff84910e2afaaa253b3d6beb719e9c:0.073598864)0.221:0.006227635)0.965:0.034857059)0.799:0.011426545)0.996:0.044731486,(((76d1df4b37e9267b384733468fb2b7f5:0.005468838,(27c41e434a293c77fd661f2ae7f67447:0.059234286,(dc1f8aee94af2e88406731be4bd6c4d8:0.019461301,(cd8cfb7c3aadaf13fdcc78c65c97dd8d:0.002452433,cf92c95e45058895be959a2bc89fa1ab:5e-09)0.914:0.014225272)0.835:0.009661862)0.976:0.028894631)0.307:0.010445807,(e67ac262f12a6975f0df2424526c2b87:5e-09,4b6fe682e3551628b48d43199b6e1735:0.002445982)0.880:0.009815048)0.996:0.043949925,((9885c56a60098eabe37989473c0094f2:0.002449599,(17df3bda54bc43b3ffe38c31bb40e6f9:5e-09,(10bc5a37989cb8814290e2b4224f6e48:0.00162981,187a48a3a7537455c0db7b24e909c7d7:0.00163018)0.912:0.001629755)0.000:5e-09)1.000:0.082208239,(a332f43f7e84028ebbdccf50556dad52:0.014736213,92310d024993d46aa2fdd6df20440844:0.0056048)0.830:0.007698547)0.911:0.017694008)0.205:0.005324322)0.945:0.042028448)0.995:0.067442052,(((((((376aafee6013a2941ff1c6d34b864f7b:5e-09,f146027df5264e18546667800aa22bdf:5e-09)0.715:0.002263906,1a331421dfdf2d0ff28ea7276f6f6065:0.14010888)0.998:0.068919833,(75f6e7d112a63c019119c152e6e58020:0.077773716,(d03bc40a30ddcd330a072d32c61fe056:0.002434876,60b67baa5a98d9ac1f9f533310a375ad:5e-09)0.870:0.016074139)0.920:0.023342931)0.400:0.018779549,9e57000536f71dc7d0aad135023978ea:0.023318876)0.996:0.074238346,((d91ec7379da05fa45e5d7cd29f9c3f80:0.059733309,(((7991f08e9f4fdd99fd5cf97d6a17245d:0.005046031,af470d70feb100b3d4fb94266f17deb1:5e-09)0.903:0.014971194,((3809e64da35b001fac6104a56dddc638:0.0,7a8bbe2e55c5c69fd786a27ea2d7275c:0.0):5e-09,967950ddd2f87ec0e33f4e9f23f3c5ad:0.002497794)0.872:0.021940798)0.914:0.029249243,(((((((fa5e8680db71073436056a05fce4171e:5e-09,73e32033bd77ee1d0b653a1fdb7d8a42:5e-09)0.997:0.054209222,d74d5e25f3561163d86d17d8401f26ff:0.047061279)0.929:0.027166216,7c5f76e57b30443dff9f5f1fcfc68930:0.003222316)0.766:0.007639401,(17d386c8fad12fb4f9997d14c66dae0d:0.045323814,(779e1dc885d87b6e67226e5f77366bb0:0.023387321,(a1763e974343fc2f9ed2d463475dc8a7:0.000635724,a4d77a88137c726c99d5e9ab7b033964:0.012203838)0.967:0.034979446)0.909:0.028789924)0.980:0.03952765)0.875:0.015297365,(220b28c96a803ec429e44a639b080954:5e-09,(ff0b62523430b727ddcc2550a61f4127:0.005035668,9b279dc3a3b67c906020ad9f21f93cc6:5e-09)0.000:6e-09)0.922:0.01704001)0.579:0.018100996,(1eda96b784dc1393235c61146f56dd51:0.047082689,78aa30fb50eb0caeeeab5ceb1c2e53d8:0.019972231)0.892:0.014178409)0.987:0.036875521,((((53306c33ee28eb8b48fb502dab8d9c5f:5e-09,e244873d8f1544a36d03ebaee6f9897f:0.046208552)0.530:5e-09,(8be7dc040a44c1f0fb1789c1f9791cbe:5e-09,d9e5013a94b5362a9750cdc780d39553:0.042227)0.000:5e-09)0.632:0.007440238,335f0dcfff3cbae1a517c80b0361b770:0.030177481)0.858:0.022775724,(d390606fcd4fe6ffde76bf8f59f97680:0.017850176,92403f46917e0a41fa070bf5019d372c:0.040343318)0.696:0.012283726)0.940:0.022921886)0.454:0.001977701)0.981:0.053867762)0.922:0.027098918,(0c52cdfafcffa130aeb88b567685e206:0.028876125,(((4af11d9f5786139189433b3fd7f87697:0.01627914,((((4a369ac493605d448e96b964af13fc3e:0.01239948,9b97267abe0d4d2e45a3638af10e831c:0.005544669)0.847:0.013020825,(607ecd32d84cb64d85e7feea9ea25793:0.016929202,(7dfbc752a939c35b675b84ebbfe3bdc8:5e-09,cdd6c8f661443a072c8e4d1e412a7059:0.040264091)0.580:0.006365707)0.998:0.054601113)0.285:0.019627066,(((eb76e1f66c0107c5d8d446b3997ca02d:0.027825877,fcb25ece485dc60b8f08be4e75985079:0.021800009)0.952:0.018741333,(((4c994a6d447654026339719b1b306c91:5e-09,58bfd563a6d93ec496a02f7a44c95d1e:0.069167398)0.165:0.002636699,(a0c80541d5962680d7367eaf853306fe:0.002783427,((((6fb046bddee723b6945c66d968d772f2:0.012795408,((2eebbb7fe6df202200159fca2ef60efa:6e-09,(224766feb10e7158f1300196a2448cfc:0.007758482,(5c6ffcd57211725962701ecffe6fbe69:5e-09,dee15d7d513928041cfd71e495dffc5d:0.002497789)0.921:0.007765305)0.842:0.005080956)0.978:0.010120589,1876bb9fad3668510d4f7c5e3a2dcf3a:0.002522898)0.952:5e-09)0.798:0.01018891,((e9bc6a1619c56bed1bd1a3eaa8604ee8:5e-09,((df313412e416be464ce0c7e5d4cde973:0.010278241,78ce2230fb79ec49c9afd0972ef17b96:0.005133176)0.857:0.004967375,(54ab2eee912b811c371f5cccffe8a878:5e-09,e28e26d0399cbe780173582d3f5ea466:0.018100735)0.884:0.005148549)0.924:0.010350282)0.980:0.017935342,(75ff6e03b12e8f1300b9b7800d5a8742:6e-09,(4f8fd97f67978a52830460f9148d4961:0.005059186,(132906f66518db81ccf679b0adf14c84:5e-09,99573effe2b640433d92140cb6ff36ba:0.002494986)0.877:5e-09)0.895:0.002505703)0.860:5e-09)0.870:0.010509737)0.902:0.010444331,c79274918738f50d96a2f954a521ea62:0.01051822)0.939:0.013028476,3f5b6f82ce1f1a0a61ddd5125f9af2a7:0.005639289)0.980:0.020916115)0.985:0.023366201)0.891:0.00885544,683884d8f221ba495eb2407e7297f436:0.031633348)0.875:0.010888531)0.667:0.003969764,((7b0bddf69032db66387243036a6fc309:0.010099382,9c3a5589448ad4fb577f0bb7a6cbbe98:0.138938473)0.985:0.048727259,(25a6886399562634f97da44fd82e29b5:0.013401216,d0ba8c7aa66fb4993777a1dca1e70fb8:0.022591955)0.335:0.011025017)0.989:0.045314491)0.993:0.049057286)0.606:0.012007218,0155fc846cea12d806b70f6f5991ab58:0.080424589)0.452:0.011281474)0.767:0.004819026,((f20830c9cb0a7800dfd3c2039626bfd6:5e-09,(cd96742fc50cfd273f4d31003165a109:0.002496933,(6c16100f6fc8129ca2594316efb112eb:0.005010402,cf6b43d5e650fefb1655235d13d5f908:0.005006934)0.118:5e-09)0.775:5e-09)0.946:5e-09,(4c870ef0af9f201eda922ec25f35b9d9:0.007577558,a5bbbe4736931576f43b34e90c0fc91d:0.018079215)0.744:0.002582491)0.000:5e-09)0.966:0.027537035,(8d5cd580e303673056576f767ddd0b41:0.039914977,((8cb1e110589cb234bc7277c4ab774f15:0.020675495,(f0b1c80141fc04563c0d384b8158ff94:0.026098112,(803ed979f3eb8ca4b084ef91e1b67bef:0.02373447,ad4e30b144c599fcc71e2c895a5176fa:0.030770482)0.999:0.06722597)0.820:0.023281721)0.933:0.022252086,f2fb06d13e375a89874255280ae3be43:0.016009622)0.253:0.018439382)0.990:0.037948884)0.948:0.023363511)0.996:0.059416864)0.866:0.014037258)0.401:0.01217119,(115c025181ed47670c4b1417301675ab:0.096641764,((((((((eceff05ddedb110f26395c439211ce8b:0.028898823,(995df0dedaef6713271aa8ebc0ddd9a3:0.004501321,(7f04d76552a75b6f139084937e825cbb:0.003747841,724558695059c899cf6765f2bf08f432:0.007086699)0.866:0.007818612)0.834:0.014630464)0.685:0.008485931,(b6ebb0b35e2d08ba6dbddffa8308f2fb:0.051549115,(31168e748f1da2e1fba4746928b6859f:0.005107151,d6e01bcd2a40d852c288294a14a7d893:5e-09)0.938:0.026879528)0.855:0.017061421)0.952:0.024076912,(865fd01435623bb6bcbdf2fc2e10d27b:0.022720115,7bd70352414135b3edc64b1ffb5a6eee:0.051025128)1.000:0.072066739)0.685:0.009021299,((((44fd7def60db7bb8939e1faf6c5d23c3:0.027920506,20d20feb9bd97b0a4cbe7cccebe574af:0.024579139)0.894:0.013569794,(ca49dc945b02de733082809646f39201:0.036388062,(b3925e56d5893b2a68c92aa2aacad4fa:0.03599653,09918e4a7a62d9f7cf2c0eb4eeefef4d:0.035621697)0.980:0.033981211)0.733:0.004157051)0.964:0.028340635,((0471c1a635b5e1a5e11aab5a25e34892:0.013357005,(3fcfd5aa2e600429261a5eeb07bfbd82:0.007328782,c5a06007d3c31f7f7e3d017565d88c66:0.010930299)0.878:0.007758894)0.924:0.021204437,((53b36105fda73b4990e6183b8f4fe4fe:0.023075513,433ff38b4c8e5d5e3a33e3464a48fe61:0.035338654)0.931:0.019929335,((8ec26e1b345eaf5b7664d8c1ea59ddca:0.012105348,8c90680322b51ed03976a9c5a231e2ee:0.014763925)0.983:0.030704223,(5dd01e5860dc8fa06c38267f646e7703:0.023050315,7d12b7c011ed74f1776f8b635aa59868:0.073727372)0.193:0.010859953)0.891:0.016922228)0.964:0.025248509)0.941:0.03055962)0.511:5e-09,((((f7fac00336d2d382c81c71d3a416666d:0.038987814,(c5b2a41d16e87480c96876c12f06d0cb:0.119405828,d5a794bae5cba0d5ea4dc5599a12506c:0.057844182)0.999:0.091002992)0.950:0.038249438,(a3c529ac77ad43c812489bb78f4ba6ef:0.039647843,1822263ea6a230361b0d213eb3823942:0.039858858)0.428:0.010770544)0.684:0.003994179,1e6729d0ae40d68d56ae851a868dc731:0.032782085)0.924:0.019991645,(4ec00d2c355aec9a5916315e2a1ebb02:0.077347617,5132902fb057aa1281588293ee30ed0d:0.044740698)0.827:0.032292354)0.932:0.021832544)0.919:0.022111762)0.258:0.021580375,(848724ea1e51757a7970db5b298222a5:0.108638168,e6296aa9ade66eaf42999066b42eb732:0.009140469)0.984:0.054603173)0.848:0.02558282,5f191487a0a80f4f292c0432c3a4a10e:0.116372016)0.987:0.075456286,(((((30d1fcf619d8fe13bcc076baf47982d8:0.002284906,(((d421ad70d96fb6aef2cad8ce1ed601a1:0.084620776,((10ea073e1f9063086f18eeb47ac2f20a:0.0,52ff2e223904ae68bffc717bfb9f672f:0.0):5e-09,((5909d0a164656a6f230bfbea21cc0f83:0.0,e1561f6298a60c9cf498d971ea33e7b4:0.0):0.002502727,b82f90a4486eba6928e92b1b76483242:0.002496941)0.871:5e-09)0.919:5e-09)0.846:0.002500558,ce1281a43aea1dfb98725c5b5e1c162a:6e-09)1.000:0.038809221,((3d2db45c2a42932f663c84cd41d7551b:5e-09,85dc071e1d152734fac2f46d8c1ddee1:0.002495538)0.879:0.002500557,(669e4ec0aab626814fa362f8d144ab5c:0.002500547,310e67092d5233c761c2c5b1fe35e71f:5e-09)0.000:5e-09)0.755:0.004549636)0.808:0.014073418)0.990:0.031854486,(5825956ab220d121893c9dd879d93281:0.001585003,5b16d1ba11a036308d03afc42fe94291:0.027847724)0.897:0.017539037)0.933:0.023931623,((f9045efaf35a6d02793c45fc99179b39:0.002506415,(493d60207408bc417d451f637a103b55:5e-09,2f86be24cad7b56e7b62c62ba993af81:0.002500558)0.000:5e-09)0.994:0.03987791,(c308a99fe4b9b63c4d2b1bd61cfdd0dc:0.032951476,((6eb2d08041bfe1ca03a8ece2217c684b:0.000967086,(eefe34d36d1a4e068ac8dea69457e592:5e-09,56df32cd279ed30972297bf4baa11f00:0.015248385)0.753:0.001552403)0.986:0.043722015,((70569b2a2ec63f66e8f45082b70e1160:5e-09,7053846349c454f4c3eb7c4b0a871d28:5e-09)0.816:0.002505696,(47358ba6cf3998ecd7ddad8bad489da3:0.002500547,(d05ff133134d2fd8b3251097edc9a874:5e-09,69ddf6a8c0c84d91030efe24ed8c595e:5e-09)0.877:5e-09)0.427:5e-09)0.951:0.028265181)0.928:0.020766049)0.959:0.027478441)0.776:0.007337666)0.872:0.007772928,(((05522aa9e36615079a50745cacc9550c:0.008950364,(9254c35951446fff923cf798ae4ac204:0.022831651,292d27a65a7beaa8f396833da45b04d3:0.031965427)0.838:0.013964987)0.557:0.010583535,((b7f5815e26513988d67b73994b68cb9c:5e-09,c10f2c17161d252d8ded6125d3967fd0:5e-09)0.941:0.016294189,((faaf840e902a71f9faadb24b77ff7a7a:0.005328832,(((2c797f9b0349fbb826d4b0f59872fde2:5e-09,a2fb375cb139f84d3b84b2bcfc213258:0.002500541)0.906:0.00504005,(bcd491fa17f7ed49d792abfd6b795e35:5e-09,56eea589e3db7aac789e63b9ed13e388:0.005046043)0.000:5e-09)0.660:0.00422629,((761c5199ab3eb0e7a26cf534b516859f:5e-09,(d5ebc9fa6bb3a59ea3521bc0b581e1ca:0.001665952,9874edfe8bb19569a687abf98975c93f:0.001665248)0.917:0.001665888)0.000:5e-09,21f0ac4098c8c93ede7e99995ec2055a:0.031371475)0.862:0.004241738)0.936:0.014529022)0.998:0.033943824,(f44031ecaa9079e7b84c62606d273e0b:0.008105519,((c1f03720efdf4a01c5b0bf0aeb71ae1b:5e-09,(7833a2e82fec7fcfdbc5d1e339baacaa:5e-09,e065be0801bb7accd036b24dab6c12a6:0.002505699)0.850:0.002502709)0.119:6e-09,(81a0819c7c3c954bd3d335bd19690004:0.012797044,025f5a70a1113486be19d8f2e37ffc85:5e-09)0.165:0.002503609)0.984:0.024068914)0.923:0.011452571)0.795:0.00762797)0.960:0.022604067)0.869:0.016158455,((6cede72dcfc8e19fc1b4b933ae20ed23:0.016067345,(d5debf5ab21f9c7d67cd163e1250ad82:0.0100425,513138a6de6c15dd306b4d530771ac13:0.025230862)0.988:0.036903506)0.932:0.018101638,(bc4e44b83d28a732db78fa11e46d1560:0.010081614,(c453e2e6e337f5be1e6986a28d03461f:0.005096598,(ad3c6fd5720b504fc69bad3a904c0106:5e-09,30033f8894ed552ddc0c6fb2a38be05a:0.002494838)0.818:0.005052218)0.954:0.019476956)0.941:0.023177295)0.962:0.021962702)0.000:5e-09)0.960:0.02016832,(((974717f010c98203cba325c6eb809bbc:0.001274233,30e4c35a88ce07cf97630d3f144d90c9:0.003834193)0.962:0.023444647,(7d1d9913c8f611c333d89216552e98f2:0.017319175,(e4cee6880e5e1a081979fb1f0fc44aa8:0.013863763,((2113b929dfe82584c5cf64ab174a908e:0.020283448,(ea036023e52a7f48da54f1175dfac01e:0.015535102,ab74d41de80f9b23d5a0b613c15ac0c4:5e-09)0.734:0.002908176)0.682:0.011139845,(8184e2304da33775e922af27066b3e86:0.01009859,(072670844766a23ff5854674ad0c4620:0.086724545,(c3cda226632e09f4e54d0584d0e0a596:0.040984195,4e73e3fb5e51aa502bede1a7e7775eb3:0.021282606)0.941:0.036412934)0.937:0.031008985)1.000:0.084510637)0.999:0.06999951)0.803:0.008935941)0.931:0.015831549)0.959:0.025668353,((f9e201af6dbf2322ce399e56795b85f9:0.031295142,(12a128fd08532b4e306e0992caca3553:5e-09,(fcb949d0ddccfb8606107988c9d97b63:0.004925539,de5b1002f416eed4ff9a912d3659ae28:0.064566179)0.782:0.005480243)0.889:0.013428671)0.920:0.017316147,((((984343b650f1411cc2d1ff0a45b30e69:0.025267739,(9228c6baf4cf83b4e46f04486471b611:0.017158597,7c4a425900bc1414560fa735720d7280:0.023664921)0.552:0.007728346)0.952:0.024573579,((1b67c3e1e2592507cd2ad62504bfed07:5e-09,dc6b50cccb8aabda418c93e4291548d8:0.002505716)0.997:0.03467846,(803ab5d18e477612c9b8e9b238bbb241:5e-09,(6df0f5bfe2654a84ec03282b1c55deb5:5e-09,adf4d527ce8284b8a93e98346813b487:0.031619358)0.867:0.002503614)0.838:0.010831615)0.794:0.006316796)0.852:0.019150434,((5780e877883a4001c3ff2a1ccfe40745:5e-09,a82607185c4148c1a2f0b173de9ba963:0.002506071)0.961:0.022937557,(29573175562300ad62964ede1965dc1d:0.015066706,24d536f2d5c35ecd1786b7458af27ee6:0.030906579)0.441:0.013827069)0.865:0.013763883)0.916:0.022036495,((a6b23551c078edc5f9082bedb6184c93:0.001555456,(1dcbdb09f476360ffefcba36d4531270:5e-09,a2a401f2b9e11cac29c0c8b3711e4ee2:0.002502723)0.750:0.001141161)0.884:0.008588987,(bfc4559a5a689a4fc36b501c2af48fac:0.015337955,faf8957436ad73f7e911cd9523f682b4:5e-09)0.756:0.014703883)0.937:0.018708675)0.205:0.007373176)0.572:0.012030076)0.711:0.003670973)0.920:0.047129283)0.574:0.011199414,(e6875e04b59f01ebbc3c710b0e345c04:0.101356301,(5aafc8b37c74c4d544b69b75f9c99cf8:0.082147425,63275d6023533bbd3cc0dbf34333b0e2:0.128734602)0.862:0.037017623)0.714:0.023888863)0.754:0.019157776)0.938:0.023282069)0.778:0.010874665,(2703139530bb8b50e9aceb5ca7729739:0.011220555,106c8e7bc513f144c38efa9ec6d91108:0.026001047)0.999:0.073354647)0.907:0.026415957)0.458:0.01235679)0.886:0.025543932,(041af166b0fa85ee3d33116c64abf9f4:0.141969035,4f87341665294fadecc396a399acb333:0.011923647)0.990:0.060689265)0.987:0.061525264,(((24eda3bc5e3ddc5880946e07193d7c7f:0.045561603,(11bfb04fd22c89256df846181f7e4764:0.035524606,(48c6424a10f68993159622def53643ac:0.003097062,(668456bcde3eba2417ebddbab61d3560:0.023995031,0307ee50a59275d66c723511cda19ca8:5e-09)0.975:0.038100427)0.996:0.066529464)0.864:0.018717256)0.992:0.072820722,((f057e9fc838cde6e0b7039bb058e1f4a:0.033405639,(((((f5b0295a5261e3dae1210c2a0c78e3e6:5e-09,30901ae7f8bdb9ab74d2b8d1d24747fb:5e-09)0.954:6e-09,63701045dce926a45f5284def9ab71cf:0.112100788)0.829:0.007862164,(7b1cd07384d03fed51f3ac617ae5b180:5e-09,2ed56a3ffa94b6ae3e134d637c409992:0.005097994)0.981:0.024078478)0.965:0.035180047,17c75861981baff27d951c0d38315c3c:0.071116235)0.064:0.007236735,(f026ab222f0cfe7c21a53989775e4be5:0.002534441,(cf681e8e90cb11aef7db0c07b68b8422:0.0,10adefb25cda17f209a650126f2c6c5c:0.0):5e-09)0.189:5e-09)0.999:0.083955488)0.998:0.092460025,(((fcb68754deb209c0aa8afa38805aeae5:5e-09,1f97021ed16c64e33a41209ad9a87c8d:0.007598498)0.846:0.008652227,((6dcae559929112c3a193b45650f719b5:5e-09,(bb6b0e0a4774e4874bb8922574c4f2cb:0.009124431,(d693b0115f98e83d42410f908a5d64dc:6e-09,(42238c4200f042016e976bfa5d03fdb8:5e-09,(8f09b243d375cff85e0dba5961251eb0:5e-09,(081084ff5aecc9ab85de82a5e07df7d1:0.001496536,a41c0ae47a8cdcf4f7a66923441b4961:0.015595212)0.757:0.001160077)0.737:0.002530599)0.967:0.010243052)0.386:0.005749385)0.776:0.005751353)0.856:0.005120153,(456c3740ace5ebc6885028a641eae0ff:0.005229635,c031d1d941e6c1347330e887493875d7:0.002460613)0.740:0.002485188)0.854:0.007238189)0.955:0.037413178,(4bf3e1922e5bac2da619bfe880bf92c9:0.095534853,((1f1a04d40b7a13b84c1397be50de2a17:5e-09,59ffe92d2b4ce57e5613312f9092ba45:0.002524089)0.963:0.044135395,(9cb93d5420be1cdbcd859de5251b308f:0.044685602,(f4238cb55a29c15abf142d7eb343d96e:0.042743569,((((b61e107e51a8e79ed8a8b7b1ee115392:0.022136021,(20b34054367a83d41b733edeaa9721b8:0.002522217,933cba939287ad4d6f10fb910effb073:5e-09)0.998:0.06472155)0.869:0.027117227,(3a3da0f4cc785d2e172669f1d79233c4:5e-09,0efa26c0f2ba2eab53a5cce8641ecf68:0.002540128)0.998:0.063024718)0.889:0.016075197,(((a22e4ea1719a6c3e1914b1ee332ef0e0:5e-09,8ed02d962b804736a0dd33ad1c62ba79:0.024115665)0.990:0.046112651,(85799606a0fb0153c87863a020fcff6c:0.018336501,5278cd70df04dfb76a070b591c3381b9:5e-09)0.988:0.044109957)0.968:0.039123558,(7928bd4c4213792cc42bdf13fec9020a:0.038907452,(0d03b50b07f2afa8740de887686ed3a8:0.014612195,102189b834ee63c40b2633a1272fadef:0.033932953)0.947:0.023804407)0.490:0.008287333)0.935:0.026349816)0.861:0.012813423,d73fb5eabaa61329d6b2db7c30b236d4:0.029527706)0.802:0.01224514)0.984:0.050246857)0.952:0.049474009)0.745:0.026644022)0.992:0.071782751)0.517:0.018662398)0.948:0.035708699)0.924:0.040170814,((9dd27f6186c42ebf6942bc9cbc77c9e1:0.029387534,((cf864e45c6c9a93e666534727d8817c2:0.037304031,af61f4e64a5d442abf4fd61126deb3a2:0.121037923)0.063:0.018132656,(9428e41406948dc511577f74e1cc78d5:0.070629765,(b00f909238aff80c0a0b323bc411802d:0.024690189,2f4b70af7b77f74c43aa69d6e18a38fe:0.070207951)0.957:0.042629345)0.979:0.053601928)0.978:0.045974248)0.873:0.017298366,((54b3a0f539a9c526f6e06afad70ca2dd:0.020116376,(805505d853962d5dcdd6337449afe8e2:5e-09,6839fb78cc53950e04258d7878d8ada5:0.002519924)0.805:0.009429456)0.997:0.075383877,08df424af8c3b2997fbd633076eae7e8:0.065606494)0.829:0.025321816)0.884:0.013302404)0.942:0.045233024)0.636:0.005570392)0.678:0.022298481,(((851f1ea4c3bfa302201f8010b223f56d:0.042585969,(2c5646678653c1b8a0a5dbeb08b31fcd:0.010855916,7d86ebc3628e3581eca9de41a010c2b2:0.051206639)0.914:0.051196628)0.998:0.153403777,(4683c02d94d65921728fd6394773ada8:0.061778322,(8ca39bde44f901b5db15beab27cb881b:5e-09,700aed6b556903ce3c7662b1b25f5c3a:0.020231938)0.989:0.062108277)0.747:0.037156911)0.999:0.138671806,(24ce690eeff09b232f43bb247a59dd63:0.254134919,(((((b0c598919d45e2961d52ce8b4dd40a44:0.137514859,((d4410e2dd7236601f9aa2a6df26d1229:0.073778391,(2de856818c5cd07e584a88b95444e8ac:0.024133622,(a29d7e4aa55d8db376ee2fc4a026e248:0.003532389,(49efc8495d60851bba51eb813ad68ce2:0.0,3cc54276922b80aad58a5d3822a4e0b5:0.0):0.011239814)0.898:0.021018209)0.996:0.078389426)0.948:0.047719876,((413b21a6cfa948023fc3c79c48fabb7d:0.075256964,(10488762c0ca330d422066ad6c5236fc:5e-09,c3852ae3cfa819096f5af083764d3950:0.008724479)0.984:0.06876347)0.956:0.045020678,((efe0fadf20679c65e380e4c4c27c1205:0.047617551,4fe0895a536b82a1e91cf7ba32bc23f7:0.054157428)0.804:0.019620993,(((((8a7af679d77f0ad2c95591fb45a118db:5e-09,(ffc4195529c2db6bbe2a52731bfc8289:0.002853867,30bf566dc1ca1da2f2eac48dac20d657:0.002853857)0.895:5e-09)0.911:5e-09,(afc04876d0dfcb0c68f1111cb6c7a08c:0.002853868,(((8c78b55df0ab832dde853bbc1e7976a5:0.002838108,ff5363a23045c3f30d844916377a80fb:0.005750419)0.815:0.00288355,7878196387d25f0059c0f55ff61d3cd5:0.0233648)0.975:6e-09,cfd8ba70dbc3605354a604b4aa73651d:5e-09)0.941:5e-09)0.886:0.002853847)0.750:0.003453955,(fdcae47591006be6654e2ff14cbf66b0:0.012304037,(ced57e5611483a98a24553021f6a09c6:5e-09,1634fcc27451b872a8e366097f0116e9:0.014461252)0.801:0.00499197)0.872:0.00590352)0.911:0.012742315,((65e0485e7546d08195114c0095fdaccb:0.091300972,e8381467d06aedc8979f79d43de778d7:0.009529855)0.000:5e-09,((1444205e924cd9e38d88dca8839be20f:0.015523566,16e1d856f11c955d3ce83e9ab0d99a19:0.044953167)0.900:0.03156685,bb7851704ac963065f8ab87fd05bf477:0.157287989)0.585:0.025480466)0.402:0.025415913)0.714:0.006079432,(aed8cbdd043bd9ad42842a306ee1b264:0.028273019,(((ceba0731b7339db88cad316313e6ad49:0.018071697,(760977f1348a19cbd15e0a49e48e0489:0.054057937,(0dc52f8be6f80c33501fd713f725fd33:0.019605189,(a4b2aea467781ca0b63ea6efdae76bb6:0.002465935,(8b23d0fa4be627dade2973482fcd91b2:5e-09,cdc2dd109fec5e4bda97b3944df6add2:0.033117623)0.902:0.0073507)0.917:0.008017321)0.916:0.011378941)0.904:0.012929675)0.619:0.006240756,((bc9b18ccefc3caa44ad2a04bd1fa404c:0.071630169,d9960aa612418ded8f09a994cc4484be:0.017679726)0.800:0.024066642,61f305d159eea6d78140e46712c7a27e:0.030645274)0.810:0.012128112)0.958:0.01773389,((f68e61907017fa25bd7a0649daf40622:0.020211502,(e2f539a741dc81e0cc3a63ec06d58af6:0.01998126,02a36cdb6407ea49d1bf2dde8aa8f154:0.057439965)0.416:0.006667227)0.955:0.024035612,(f493b167554ca303edd17dc014132db3:0.012604768,(deb9be6d13adf6631d2f93097f734c34:0.042839341,34d287c35f0a6bc3b45ce0c60cdc42f7:0.060633176)0.768:0.006718366)0.387:0.014085172)0.950:0.024441449)0.722:0.005566513)0.994:0.042693263)0.987:0.064378538)0.555:0.022754308)0.829:0.031518813)0.988:0.10354162)0.969:0.053514069,69a7034b4dbf5e1d6f24c34889376c4f:0.245967827)0.538:0.000200888,((4f47f7cc0d05929e6d10ac1b43b3ba8e:0.234466103,((bf00d1a6134d8b89ee61fc8c56ce568d:0.159029644,(5da19d212e9e64745a9200818591fa2c:0.139986358,(998b0b818475f1b5fae08e5de8a7b275:0.029957292,41e67d342cdc66b39bf05e3ac45269fb:0.193170464)0.975:0.067525008)0.944:0.060958473)0.776:0.04686906,(4821a5c0a1d3d7140acde69d783a4cb5:0.131366553,b0b9660c74bb28e374dbf21b8b5f2de7:0.222676184)0.958:0.086860283)0.449:0.048213938)0.963:0.093594687,(1d44a6d770b82d8fc88c57572b1340a0:0.400823039,a1d8b9361543e3929d33aeeb5679b32c:0.303684165)0.334:0.046778267)0.939:0.037534187)0.748:0.008910658,(((1a784078ad659d060e3de119615cddf4:0.01858858,8a9ce5666002e58c6da0a6b381dcca88:0.096604076)0.949:0.060123888,((19bce4b40a37e8277b6dfde8e91403c1:0.036834367,94f9a6a667c2dc8d37b5febd56e93d26:0.006912204)0.998:0.111252481,(((86fe03f36e0ab60f4a0af4dfce93050f:5e-09,5db7eac1fd30e8b978b0132383784b4b:6e-09)0.955:0.015391905,((4630a6809a2d6387c578902b7f7d734b:0.049899098,0fa150a97bbce2abc5c380f129c879d2:0.062239057)0.977:0.039360493,(283e1c1d37548d470a1e98e367449970:0.006305599,(691c471827d95454b3bddafddd87b7c0:0.00294496,8688fd8c31965c02a3a1d90e9f11a361:0.002935389)0.771:0.002547847)0.739:0.002760476)0.922:0.012445629)0.600:0.011474633,((99496c8f0160e2fa34d554dd97f8f98c:0.018081292,(dcc299a41742f60f658eb063edb8e630:0.023958498,(cdf92e43cefdaf09bb74ead241a797e5:0.101779354,046d7c9826300fb083314b628f64e8b5:0.053891286)0.991:0.065473143)0.952:0.026249213)0.000:5e-09,9eee80d190ec86acbccba5d027de6378:0.006018461)0.837:0.012891855)0.597:0.03308118)1.000:0.100952003)0.856:0.029870633,((fd0b928fa715cd4b0e8206f7b22810cb:0.006965931,cb2260f9b45aa354a20aadc53a75b780:0.017173523)0.993:0.070267596,((2fba659e86deafb13836c4a68ee33694:5e-09,21755d301c1b8727e9f350bf51900bfa:0.002879262)0.943:0.033226663,(9f67243f75610058f025c95d4e1990de:0.001348684,(a0b3fc6dbd5504362e04384e2fe343bd:5e-09,0ffd906a1f86b1c8cdfd8833f6888939:5e-09)0.872:0.007461697)0.549:0.024200259)0.976:0.052507218)0.998:0.100475219)0.725:0.035317578)0.089:0.012389632,((c8e680a4b2992dcafda04bc8d588ab10:0.205687783,(b8f850f08a56cf3760f014ebf06beaad:0.098352239,(76c7cfdcbdb9864de7c2e94a05d2be53:0.002371843,648e5aee5e532e5c24571d696ee2f34f:5e-09)0.998:0.151419699)0.995:0.143757023)0.939:0.073421447,(((((d77fda2a58670bd83e1a7bfc8d88c866:0.089950599,527708a5f2304339ce2286d956a2eb40:0.04320129)0.987:0.060161546,(5ee33415f229b2faf21f87ad872b61a8:0.055499677,81d6f1aea5cb557a03a01faf96b0d8b0:0.132800295)0.525:0.020541991)0.955:0.042188552,((((03f70866feddd5fb592b9e09ccba4aaf:0.107628398,(e4bee215dc8d608752de6599e1652e56:5e-09,af25b169b7a61d4d6e10048a35a1d64e:0.005737409)1.000:0.153894672)0.916:0.042467664,(((((((280e0e5305397751d2d0cb5e61f06726:0.006959519,854f7f1bcf9626f2f4db9e78843f21a2:5e-09)0.976:0.034427119,((fe6892224b3a7521633f83668641f002:5e-09,ed1e3342d0031dbd178873458671e383:0.006964071)0.832:0.018122796,406e9c4a7671a41776ad4b1ad14bd9ee:0.099537838)0.986:0.055801933)0.636:0.012807364,(1d62ccf82794859cec375dd03a556fda:0.046881121,(38e9f1d60920efd642caf07f730ac26a:5e-09,9d382eab9d38d35a25aedfbf3282e8b2:0.009276447)0.994:0.049195684)0.376:0.027279692)0.998:0.078880428,c1df82c5a617fdf13debed40540b27ff:0.054739426)0.894:0.028944891,7aeb65139851f4796a71c0d05d28fa79:0.092902498)0.611:0.008792969,((((((c795691a432cc5a3df1c51ae2d7a1c1a:0.025621761,2a563f1d3a9e62938b31c91faadb872d:0.09514217)0.956:0.038266525,(7b44fbcc055d2665f25a45b65ceda5b3:0.055280927,945943b8ec0d0b64c541e9c976eeaf37:0.02506754)0.921:0.031272327)0.822:0.018271988,78dca720f03931d6c42e895aeda44b18:0.050305229)0.855:0.018930062,(3629bd7e637db1d47e7d9e4926808c52:0.031268836,(b8a83a106fcc2444befeff16c15dd42b:0.084609161,(4586c97fa830b30b89b5ab4669162388:0.08992887,dc958e9fcf3db7e0c7fe8b69928a3395:0.047763742)0.781:0.050529793)0.863:0.029849247)0.941:0.035607597)0.907:0.036965277,((bc01977696bc92edb0362f4267a23550:0.013452772,(((((a987cf1b095a7f0e23c111308cd36b6b:5e-09,(b161fff5a19498c450e53a3588dd5072:0.045202231,74be4cd50de5c2b3765ba1dab078e3f1:0.002343288)0.080:6e-09)0.936:0.00234329,99893b73e9b50a53a16a7e05dad3e0b7:5e-09)0.931:0.007002463,(((2f487ccc536cb834cb103ad7239946f1:0.008555274,((f7ded5e27069568dff302dc20e4a5f20:0.002340954,(ab0fbdec4bc47db6fe398de02641abdb:5e-09,(41fc6e93a7a95883025a498efc8d5126:0.00234328,fc36cfb65cab3b78c16fc018d4b8c8df:0.002334159)0.882:5e-09)0.873:5e-09)0.766:5e-09,(1a29b5945598a3ff3f7259bd53d83aa1:5e-09,4fee674e3415dc11d8ffb88310a2f6de:0.002334168)0.859:0.00234326)0.871:0.005686922)0.882:0.004900993,(((((4d57f8ee9dbbd0286ff90d7077f3e701:6e-09,(184f8f44cbbabebc876ffc5b1362150d:5e-09,(((50b10069a0451196419b0040cc741473:0.007089927,(74ea4f02fead2a9279792ee20adf5408:5e-09,((14a0d9a20794a6d2706ffc41e5c4daa6:5e-09,6e65b2ddb53ca6ac3eb0913502589cbc:0.002343285)0.938:0.004707107,((f9b0a8ac4ae3575e90ea1cc796a61a34:0.0,64f64f158cf671861b380e95591c1d98:0.0):5e-09,e5498f8af51d6f004f607752789dafd9:5e-09)0.902:5e-09)0.901:0.002343287)0.768:0.002339059)0.559:0.004704118,159650ee451d6f7da52f439a3f6ed0d5:0.002340698)0.849:5e-09,818f4dd127105ae95c56bfb06e03c00d:5e-09)0.998:0.021613908)0.996:0.035122212)0.980:0.012089615,(f9f5e8f524b3f634b9fdcce4ffcdff0a:0.051367868,(727468e1609634b15fb02f62fbb327d4:0.002343288,(1a73a91eaae040a507db52050183e894:0.002340704,(5caabcf6d5357d037c1796b9b8135bcf:5e-09,(b4113b29ed1b6cf6ad0bc5e14bc1148c:5e-09,(6e68ec8a28528416003b6dab17bb5a7e:0.002334166,21715872460ee16cbfcb0929e43be077:0.002337317)0.816:5e-09)0.666:5e-09)0.889:5e-09)0.720:5e-09)0.868:0.006696955)0.875:0.005243365)0.791:0.004544192,(53a2e35f153056809b51b5079d89af17:0.029513034,(f3bc8b516c5fd3ec1c777835eab12cba:0.009339962,(04309136dab1c7826093d4d36ca1e325:0.002305412,a32d4e283a678e13a880f3e5c2cc6940:5e-09)0.959:5e-09)0.968:5e-09)0.969:0.025191816)0.965:0.014537764,((b20c3c6c95c063616b7b472c9d95c758:0.005287855,(((a6ccee2d8f7aae1d140379dc28a8a798:0.0,e1be30e88b0b89243657aada190962e9:0.0):0.002363802,844df472d31bd479d3a6860a3aace686:0.007132724)0.921:0.01694576,f8c8c9826a1a1e229c67a189eb977145:0.064565993)0.508:0.018514137)0.894:0.009540848,((dbcc706b3b209681069dbf596f41ef78:0.034179211,(((fd952669259955ed39cd65a1399da1d5:0.016810808,(((215f9df29527ad4217ca77c6c75138da:0.006584557,((((23a90c2f8633dab59485f76152e57135:5e-09,6c6f2ad3937c00f062a2929152849fef:0.00233204)0.883:5e-09,(bb6342e3875b6f189e8cdf6c962f4c66:5e-09,359107cf333f0f6d4f0d5ba3bf30b473:0.00233416)0.836:0.002343285)0.932:0.007993522,((2438283865f12a477fd1816dda6e3144:5e-09,(3cc8b27042056c5e8da7d10f2f663abf:0.002344985,(8bed26e8e0ebd0021955d707cfac55ee:5e-09,4ab9b5032c3525ffbc2b1e460afc5417:0.002333972)0.638:5e-09)0.795:0.002341334)0.998:0.034966033,(7bce63d3aa2ae49a9a1c3f36672282a7:0.002343287,(caea83711f3ee0b26f98a4869d087b2b:5e-09,188f4cb8c554543e5db6a568750feb41:5e-09)0.000:5e-09)0.784:0.005022841)0.956:0.015213237)0.712:0.002552123,(b57854aa676e365653c73b59d46ccb68:0.014893595,(378ec04580e965e6744bb9d6c3b2c20c:5e-09,(d15949f4001bbfc0fce2ab4d013ed065:0.004701813,(223369e944fd1bb596ad57e9125cd804:5e-09,(f26c43bb58b7ae07a8360eff578cc952:5e-09,96b3b705c4df91ca8fad5d35a9dbbf67:0.002334162)0.851:0.002340694)0.787:0.002350212)0.908:0.004697777)0.914:0.007202449)0.769:0.00376061)0.915:0.008922186)0.766:0.003261414,(((474e96b3f064eef2f5a2eb3828064a40:0.007545344,982254292c1c1a45d0c1d5612e164da0:0.105674701)0.337:0.002746273,((85e580dccf54da602056d1ac7e3bdd4c:0.002340693,((47316d9a2c3cd7b644a004798c1fbd9f:5e-09,((c765447ede0f8de7924add6ce94e12c4:0.002331881,09d12a3b44bd41c8899bab96007274a2:0.002331767)0.903:5e-09,(1882fd340f5afaf7d9a7890e59b51727:0.002334166,49594f865cd2911e446be48fd299407f:0.00467592)0.902:5e-09)0.000:5e-09)0.898:5e-09,ea1f239f55c466017b66c44493044cae:0.002332514)0.876:5e-09)0.866:0.006714706,(dedd6e67394e285bd0c29a2129e1453e:0.027864628,(((e17d52b40fb7f17cd01c98a4d8af27a4:0.01954686,(31e79fc7797ddce0814f12a796fc5c5c:5e-09,(7aef045a637eec4a7e3b7f8158ac463b:0.01680826,(2586650720537dcb46fdf5da7e9d1f5c:5e-09,e18e974f59461ea8bca4f6ae45a18345:0.007070742)0.366:5e-09)0.853:0.002338821)0.971:0.027883537)0.995:0.048418491,(a753461cfd49726f938323388ffa9740:5e-09,7166c11c24a58e6f78fa2f03d93a1751:5e-09)0.563:0.001172865)0.233:0.010326304,6bd54d39748d7bfb6723bda7b28a3ecf:0.02903688)0.968:0.022469545)0.922:0.019000541)0.138:5e-09)0.989:0.021772326,6b9afd530f57c3eb498be3629ad0d741:0.00248159)1.000:0.041639124)0.866:0.005147114,(f1f00f70688d5d94118923bdda1e608e:6e-09,03b5ed3b7ac80c615086507d095c6a83:0.062191682)0.553:0.006877275)0.952:0.010115679)0.403:0.002744237,(((3832e14a762f4c3cb9e287b3e88333f8:5e-09,(ff58b1f4e1f94a14dd8fa40229310e03:5e-09,d809d7568a1d4143ed1ad8272e4d0e0e:0.002334152)0.896:5e-09)0.911:0.007064214,((dd97c7364125392d8e64707653fd91de:0.002338822,5cb380646e1a9b8843ff205247f9c95c:5e-09)0.635:5e-09,(652e90cb0b0691b0d7a92e7af21e17a8:5e-09,26c2e0b6a82b9f3c528a37503a8c7c57:0.002340699)0.844:0.002343288)0.973:0.012102033)0.862:0.005788761,((51a104e2a854e2ff3e8ef90d80403bce:0.0,601680edf232432acf83c60c79de2182:0.0):0.015100211,fa96ef8f8b7887d1f884839870d4164f:0.023958286)0.763:0.009333367)0.290:0.009003242)0.925:0.022374365,((((22f1c5d4e53e8c961dd73e244503e7b7:0.0,1910dcf6315135f7947c373ec31f82f6:0.0):5e-09,79f8721e097c5141009a13a867e7f2ad:0.002321015)0.926:0.012134482,(8e0c3981719553595d5256a6605ffa8a:0.00230612,((02ed1120078c31ba1ca12928a4068a65:5e-09,(f549e4d102c7c215192aadf1ac5419da:0.011809004,(b817dbc24a5edeb5847e212c9f70293b:5e-09,0c028e60e4741842f753503a1d3e587b:0.002320876)0.924:5e-09)0.869:6e-09)0.999:0.016690077,c2e345de9b1f9f249a50837868d1cb65:0.004680148)0.764:5e-09)0.377:0.009796179)0.956:0.027651246,(e0468b0a77ceb3f2932f28024902d4a2:0.067243243,((((3273d06a23ab6d2ae0ba60605ab1686c:5e-09,(e7209f767869571cb7de6569d05abf64:5e-09,3de60fd8c053e77b1ea9e98c38797ebb:6e-09)0.871:6e-09)0.873:0.007631421,(e75426cea7a38153b3cb8af980a22e46:5e-09,810082859fdb2d8fdd28f39f27edbf8c:5e-09)1.000:0.025034262)0.852:0.005889633,0a3272a2830e8370106a05e6c2a19e40:0.015680611)0.392:0.003625089,0d4ec37c86699afa4d21fbd7a4dea156:0.00887717)0.834:0.008862025)0.846:0.013344297)1.000:0.074902387)0.728:0.011074312)0.760:0.004581392,((((7b27085672d4b93452a6e3deb1e381f2:0.002307704,66c1a51ef3ad7ea7fd105a615aa79d54:0.009524125)0.959:0.009674954,(109f3466c00f50e27ce9e15e06ad63bc:5e-09,((d364507ef0e7b3528e76902a7494163d:0.022186148,983ad7571dc4db097b56886b27229c21:0.004836101)0.409:0.004666423,28ec668489d7515df613c5463d6a1ddb:0.026760298)0.868:5e-09)0.938:0.007295819)0.803:0.00227397,(55bb2640997d0370ff8955b9815d036d:0.004706766,((186c23f753760eb92ddd3a1bc1d76d85:0.0,3e8aa4092b510883d4d88dbed23ce72f:0.0):0.009444947,6d969284be31221c17d0f4cbed95b6ae:6e-09)0.959:0.007144415)0.722:5e-09)0.871:0.004941017,(678a0728c90924bef38e7f3ef5088183:0.004140234,b0ed5410153c44396ace5cd5cce8ec47:0.065412334)0.999:0.053187783)0.292:5e-09)0.999:0.025323885)0.721:0.001930135)0.793:5e-09,(b24eb838a466b17b5ad08aa9b88e0b5d:0.018622124,(6922581d8583d111fd68bc843c92d708:0.02062074,(c41d893f5d74eab8dc0c0c1ed47d5a8a:0.004502439,(f35810d3d9c34f0cd67567747d4afce9:0.004703307,2b23db33316d5ed16248d273bae17459:5e-09)0.754:0.005190115)0.945:0.016698184)0.943:0.015218181)0.921:0.016155084)0.875:0.005546974)0.872:0.006223733,64dcdccd60508dff19f575fab1f4ed52:0.009616248)0.552:5e-09)0.821:0.005571361,((((c85bc54643c7890e8501a94b8e578c9c:0.002339035,ec1dd8ab7b4dc50a93b8c491c4d0c0e8:5e-09)0.788:0.002368113,((3a03c7b64adb0799e221fb7dfcbe779c:5e-09,7862d89b51f898ddb70b2eecd53ca501:0.002307958)0.992:0.011884324,(((2b741a4fe863dc2ee3fb904c56645315:5e-09,(60479555d6c76c0899367cf90c65d233:0.002329658,(562d9d86151cac33b23afe452a7faa5e:6e-09,70a5bdd71c1e0f381310a850fe2abe01:0.002328644)0.264:5e-09)0.888:0.002332912)0.848:0.002333265,910f4c52325b898cb4a0396ad29fc3c0:5e-09)0.409:5e-09,81188d08338f5e3d6da0e9fc9dc212ae:0.00233904)0.861:0.004679799)0.788:5e-09)0.984:0.014611969,(120f10c04eb8d431281771074fc06a16:0.002254117,9ac7ce68ff4505dc2793bc70e2a0424d:0.032593974)0.737:0.002182585)0.787:0.006690082,(a7bf818e1bc36532c0fdb33ff686eace:0.031877879,(cdfd11d13f337967b0de68df62fe3123:0.007051458,(d4efb1ad263c69c8eab7a067d9d5d6d0:5e-09,a5eda4d2bccfbb7677e818f439e6fdc1:0.002314655)0.947:0.007007512)0.916:5e-09)0.987:0.025613333)0.991:0.026710711)0.891:0.00849256,(d23a0b5f98b8d7a25f73e3cbd282edc1:0.06084436,fe09e830ed60debc31bec88177ab1556:0.00698162)0.999:0.045529418)0.869:0.008526585)0.754:0.007958747,(178d6aa868666bfb9772175897e29858:5e-09,2ec09f086d8498425883a76fa06e7b81:5e-09)0.894:0.018788157)0.969:0.044447083)0.725:0.025870592,(353fdc4853e19a7d43b23deb14da9c09:0.144726826,((91d653a3e7c5b2c8f5a324d9fcac382b:0.006552628,a4a493f96b5a03ab67515930eff4b228:0.013347442)0.995:0.037959208,((((cecb0efb70bbe2b43a993b78760747ef:0.017242032,(53d16b20a9d27f66df1027f02a8b2298:0.012030788,(9b1a0b124c67ede6c042a9ddb7eb3ce9:6e-09,(85d8ab508c64a9b7ffb43e7209ed147f:0.002345592,(3d63c8f027d757192d06d62b635b2183:5e-09,(f1017410268e54476ee20a4e98f3be8e:0.004684308,(1f47f05ffcf60e24fa28612e399ddad3:0.004715627,2b3bc9d7055b4d856295b504d5b4e15d:0.007048339)0.545:5e-09)0.696:5e-09)0.903:6e-09)0.926:0.002337957)0.988:5e-09)0.935:0.009612485)0.852:0.004730863,((ee06aef8ac9befcc80f873e702c79bc0:5e-09,((f0ce8c852beffea442080a56a879a7f7:0.0,93f7e063ec6b5b72a2fa6f848d3e44dd:0.0):5e-09,6ecc4498eb5256a3f47d903c2aece6e5:0.004704648)0.936:5e-09)0.942:0.014236523,(5851f36b053e8dc109cbefb690bd65a1:0.011275278,(cfec9aa891998730515ad4b37377943f:0.014877926,f48dcbf339df5ad4d9c1f45f3bcc282f:0.029309597)0.121:0.004614836)0.996:0.030419156)0.890:0.00792781)0.777:0.002198232,((e25bf5e19a3ca8006d817261a508e967:0.010660425,5dfbc8b94b1b61011d3f8e1ad5e66765:0.008981106)0.999:0.041450561,((a2c70013fc04512b0b58694105e8b3fd:0.0,59c4d777d90785b8ac8ab3fe7278cc9c:0.0):0.059443912,30c672118d33bd9c1a87a9cd424ee0ea:0.017360435)0.413:0.021624189)0.751:0.011204145)0.384:5e-09,(((2390786917072aba77d09c19aed96629:5e-09,(525cd1911b475f21f6fa1606e822e77f:6e-09,13085eb0ca8833c7a8ca4d5cffc90e88:0.002337015)0.844:0.00233885)0.896:5e-09,(8bc8f21872c3fdc459de1aae43b9e1de:0.011903658,9fcfd221ad3782d194962211484fa0e6:5e-09)0.996:0.01701722)0.972:0.012015793,(54116246178e9346311748e1cecd0e18:0.007729519,(fca816257cfde6e9d7e44f7ef5cf1821:0.019428427,((5d033a2dacadb9d93249a50c6b2cebc1:0.0,c7d5083c670a180751845c3ff9584632:0.0):5e-09,2b385022b7e56ce75f9575c574183a8e:5e-09)0.759:0.005190122)0.886:0.014354035)0.860:0.006653411)0.523:0.004804989)0.919:0.016670717)0.081:0.006984675)0.922:0.022520339)0.800:0.015298113)0.732:0.018864928,((2fa503ad251f963b41db35fe3641d84a:0.071890563,(1053ba27842715fb74a2f93a86042dcf:5e-09,(e65eee96de001678ce3d7dacfed5ebb4:5e-09,b86ab86a8c99c61edc0c8512e20254c8:5e-09)0.998:5e-09)0.983:0.059643536)0.999:0.095554328,(947360a20439d089a4b61805577c800b:0.156716592,(42e927361aafdcacbec704bfc01375ad:0.046177454,8d25368b82fe4a20c227267ac7ff35c5:0.016364459)0.909:0.032882725)0.850:0.024300755)0.982:0.0506997)0.274:0.002646111)0.966:0.032408556,((044b31345780120778689b1e84db40d2:0.036243649,44afc24bb6c18ab64f87a8973676b698:0.026084422)0.776:0.014699719,((c805773edc3dea28c480fb525e8d0425:0.018002549,860acd0bd06e5c70e14f0bc7102ab3c1:0.008869112)0.980:0.025644695,(d4da20986caae58921f81f5d601419f9:0.014681268,62ad9f6bc8f042b3a0c73373b913590b:0.034957188)0.363:0.005200694)0.958:0.028379344)0.994:0.052272453)0.030:0.00422678,(b6a32c0496da49548dd1175953d3be24:0.034108998,(6a4135f1da99797702acea086348a7e9:0.060733933,65cf4eecc62fc557cbd78b59aa75cf1d:0.03314579)0.754:0.008761912)0.992:0.042045679)0.754:0.006770971)0.043:0.022901505,((26cbd984a7db499afe5195f251105c12:3.859566616,((((67d1a4d4575fca340bab0f7c80094eca:0.415546863,61f3538ac567ffba5ae9a2648e0bab52:0.267451644)0.940:0.108387228,(7e9f0d7b8e9a1d8b9d6951c663799f1a:0.007781183,1f53d9101c2785a0848c7de295dec6bb:0.001625614)0.995:0.112714006)0.390:0.02761502,b1d0f66a83cd0e07f207087f5e97b2e5:0.112438882)0.991:4.927146328,(9a4d4560d35b231d8f3bc5b1318dad2d:0.082768348,5bcd56d293e624d7348bdea443ea63c3:0.292626784)0.951:3.552553697)0.106:0.755806389)0.763:0.606393843,7c0a40fc7612921fd0ad97e1545c689c:5.098990419)0.649:0.158625115)0.000:4.179e-06,((((((203cb2e11ca153307ff29106f3c8c69c:5e-09,78d7ef31eb5815c17b79f21b94848cfa:5e-09)0.999:0.095579388,(2665f70de4cd01b742405c2541a3b390:0.048999127,(fda565d08bc927f7e68d62301f33c690:0.019821081,(e99fd160142c6a79c0830a115d5d972e:5e-09,df00881008fd2458a932c116cd5029c2:5e-09)0.876:0.010462046)0.930:0.038535322)0.976:0.061362037)0.968:0.052403251,((cfc6cbe9eba36471d8af82e01aedb8cd:0.005823648,cdfdfa34269b754475d55b7721763122:5e-09)0.984:0.04700212,(c030209ee0742187bcfb6159eba3a982:0.012728938,3eaa885b9dbcd947b89d25fd39247b98:0.037463057)0.999:0.06995931)0.967:0.038168751)0.000:5e-09,((059ab26a98387de9ddf9a88cbe494b3f:0.020655008,(394e47ca019a2a6f00d90f5f86bc56d5:0.01178346,118d5a0023e73eafabad31cf693c6d61:5e-09)0.901:0.012496203)0.999:0.049673217,((aeb4286821dc0ba9488b220dcf8c708e:0.013847495,(5b28140d273bb57cbc9268423a3f201f:5e-09,33b12ac248d8a8f6680c332c32d95c74:0.021227388)0.960:0.013108782)0.000:5e-09,(00f20b9e2866aef48f3b1e7b69aedca1:0.032253851,((c5e3a1c53874422b6231c54d8924f676:0.030875682,(((d89ba742644090755215b4557a9acd6c:5e-09,(a4d10f85096b9a64eec6e9fbad5c43bc:5e-09,(fe6609589ce31c10c942f004dcd72f0c:5e-09,8f9e60a4dd702b9d57e8664f6489dfb2:5e-09)0.031:0.002946396)0.976:0.012062341)0.783:0.002956047,(16445add0ea44ee70b5f7bb005399863:0.005878328,e57a44a28d68c006303fdc3ddc39a576:5e-09)0.767:0.004453175)0.962:0.018774491,(((0d877751f6d57a25dac7f5ef6412420e:0.024337354,4fcaaf769aa3ccea23977badcba74c2c:0.01799387)0.144:5e-09,(a2bb057d09be55df22acf1ada49accbd:0.01497618,((9b6af9b176d5ee14a71dfb12e70cc95e:0.005851474,df43c2a4a79462a4c8da49888a46fa90:5e-09)0.871:5e-09,(38369e06cb0449c5bef571ba48013ecd:0.005945163,718583e72db4fbdc8fd8de7ffbcd4f5e:0.005948384)0.874:0.005909463)0.882:0.00597027)0.759:0.002885275)0.753:0.002647934,84b3a4d3efc0ebee5ce594e152d5db36:0.031255092)0.938:0.013500885)0.633:0.007610294)0.000:5e-09,(((96f975badef16a920859290d1e96d01e:0.002937864,(f7d0efc9241626fb3a73ffc46b1fe8fa:0.002908968,1470281695763624122ee0e7dce6096f:0.005903509)0.782:0.002953699)0.958:0.012005529,((cf1271b58c193b9f1a877863a1614435:0.039995093,6fa075242e8fb17a4f47503cfaa21ec9:0.071740441)0.885:0.010154825,65c269ad7cbebdad7dd163186b1bc18b:0.027756461)0.423:5e-09)0.889:0.008529853,(7cf47fbc3e36c283c789bc897d3f1625:0.038258524,33151828cac8fba23a65b72086a7798a:0.019168405)0.983:0.026917981)0.160:0.003202992)0.900:0.014716056)0.864:0.012612872)0.891:0.026282852)0.988:0.035386807)0.402:0.006899307,((c731e9279377c2dc26725f07c6d61aaa:0.044258352,((((06c39f9c986034b26b66d0357891d6d4:0.082449107,(f96a8457b17adb22b1ad8b22c5097ba2:0.057014696,((0359a173c502d65bb8f2256cf3f10794:5e-09,108c1dea5e28fbfc8bcd42ea9630353a:5e-09)0.992:0.037485703,((ef71030f5109504595ac5b43639f5daa:5e-09,36e16b70d945d95ca4549fd72f0e3ebc:0.015192189)0.330:0.014069049,(2d0758ece785c993f29d8a25160fbbaf:6e-09,b13db8febfbaecd0f62799e2c8872947:0.014748928)0.961:0.02264921)0.877:0.018813826)0.333:0.010993421)0.817:0.00921004)0.000:5e-09,(1f5e9ae5105067e9a55de4584372cb3d:0.067334051,(300284cdcc7f3af27932f1ede4e4af84:0.018769025,(006a8455db24b7ae9cf7f2e5d75323f3:0.053517345,(8a3bf54b23977eda6d85d91dd4dc4d3c:5e-09,3be5bd460168a9dca671ee180e817d58:5e-09)0.960:0.044206564)0.998:0.090224176)0.930:0.032246779)0.935:0.025803336)0.848:0.017627222,(5c55128c174ed3184919ccc365c35fdb:0.103979273,(631bc1570baf8261e0fbe73d25f5c195:0.004455609,(20649e781d84f70e8759df0f33d5de8b:5e-09,1ce73771ce23235e369769a994b6fdb9:6e-09)0.875:0.007244603)0.929:0.030337195)0.972:0.045741821)0.179:0.025544971,8d691e8cbb6a825b391dc407fc36281c:0.098370093)0.495:0.03160043)0.901:0.025988323,d6456090320148ee7bbfd824f075de6a:0.068064586)0.863:0.01339976)0.954:0.03789791,(((2bf8a85c9a35fd0231e94a7b3cf73e1c:0.243278171,(a32d657863f6d4b87c9c8f5987b71ccc:0.176324629,(bc9c2cacc8f65f2080ffe837cd76d132:0.111918706,(fe716c95716a93d266bdf05dce7c08c9:5e-09,c1845ba9b7b742f52493aaf9d55c206b:0.002920532)0.864:0.056379932)0.989:0.174115673)0.974:0.14140396)0.909:0.069341767,((a0ee9d5d38ba3e0476d621d86f2056c3:0.10551337,((5bfdd48a08e931cbe44546d17f9f5b79:0.10063143,(((6557a3bc47b5adef05ee8df50cd68cf8:0.093737449,((f368c4d6a4ae4afb4e602bb6ab0b0357:0.029184385,3efa7835e307d6ce5de5f8fb54985e04:0.025848392)0.839:0.00816899,((((bfd5fc9d7495899d1a51ef28a7b5b2f3:0.012721097,(a83668eb706da802a96e8a3cbef19809:0.029087084,(1c7516ad24fe90b738ebc6906c50f684:0.00317974,243f6a3dc9ef03655d5cdc802bef65aa:0.007262797)0.976:0.024210748)0.795:0.009473173)0.967:0.02614521,((0834d300bbf5fa7e9eda32ee071b8c72:0.094946868,((06e7f5ec071162808aa375989e2e3212:0.007402241,((a4df61c7bc029123dc4fba1f16108b04:5e-09,(1bab7dce80a3aceaf6881c59b63cbb85:5e-09,299be4351588a2763df26817582164c5:0.008659153)0.855:0.002855385)0.859:5e-09,f580b0965fae816313daf0290e1ff4e0:5e-09)0.868:0.013501883)0.946:0.022002596,(05555db5ed42e2eeab629e89332d5e25:0.019056175,(((e6054542a5fa5e9ee7113c4c9725f75c:5e-09,fa953a54fee03067771bd97e0792c677:5e-09)0.919:0.013649801,(8cfe3fca03fb7d0fc551735fcda7ecef:0.010611158,d3199e160c4f361683612f0f58a3e4e4:0.017471813)0.962:0.023667148)0.883:0.011766641,((((74dde88ba69d4022b1efeead60e494e4:5e-09,beadcb3305677dc97512da82d7030e4d:0.024150029)0.915:0.005128733,9da4389066eb8d6b615ac7aac93e8e80:5e-09)0.727:0.002246603,4a156756a74526c13e6f00b4343412fa:0.045890248)0.727:0.00074013,0352c36e1bb008218994256c383748df:5e-09)0.939:0.012862571)0.888:0.012571763)0.940:0.015111972)0.334:0.013058508)0.998:0.045059606,((((2d728fe290945c6eab1ce047b0a88bd3:0.009432371,(672fa86ac74e09e1de329db4694cecfb:5e-09,e5abb882c536ee142532d02059d6e294:5e-09)0.971:0.019998238)0.954:0.014749492,f8dcdf99ee548f799ee7c7b79625fdb0:0.003534749)0.789:0.00519221,ac5e3ac65a23e1bf6c04c315e77e2c5d:0.002773938)0.992:0.030747892,((((5f562db54922722e8610d73845fc8768:0.007162801,b2399cf8b9fefdbf50aa3b5ff716069a:0.031617647)0.262:0.01072936,(((((f237e44ce7297ba247b07cdadc581fdc:0.002569699,fedecaf18a1acd9b6c2388ccef593c73:5e-09)1.000:0.039194462,1bbe6d797574813d55c6f01c0170d9f1:0.036036078)0.434:0.007257472,(b53b19690b42ddb6676e2633f4fa97cc:0.008342748,6221a0217be25e8af98e52f7eea8aafa:5e-09)0.849:5e-09)0.973:0.02384893,((408f68af0e43941c503cba9fc1f5855d:0.002633835,c3394fbdaa76e25b1f85eb7e9f6668db:0.002781972)0.998:0.028811969,(83917fbeed741e12925ab3a076f2276f:0.022682661,(ea93d2b8dd761c6ac7ce12a7432b762b:0.00548776,b25f735b7f41f24cfa4ef54807d583a8:0.002901884)0.894:0.011623628)0.724:0.002570938)0.776:0.008044231)0.985:0.036324477,(d9e8408df3a550d8dc43a38099b01843:0.002869408,(a63128c4e2f679060a82a66ff33a958b:5e-09,10de458e582d5b2f0e0b475c943b76c5:0.002861719)0.409:0.002844645)0.979:0.031330526)0.445:0.012250755)0.806:0.011050327,d144729d6f2975d48b78c348fcde11ac:0.025563182)0.711:0.013084471,1b5debfe50f9174640d85c0517d0cf48:0.02944407)0.933:0.021754938)0.450:0.00564489)0.833:0.005763873)0.912:0.013553584,(eef6a4fbefe528d853aa60cdce5b87a8:0.009645167,6ccd50f724b5bc821163c2f5161178fe:0.018895391)0.881:0.012323078)0.774:0.007620428,((1d77a120ad89952af1934d6eda72c2ef:0.030645759,(((e8d684904db921b397cbc5fa7d6981ea:0.002228554,3a3d5e39052c177ddcb23a8f33ebc7f7:0.046897946)0.990:0.029884753,((((eb63d5a768fd4a63c78a2b3ce92914c5:0.065360528,(((b6e17b25fb0468904e46cde3dbcbd35b:0.057074908,(9febb92546a9ac943f50121c2eba430c:0.046606618,(5748dcc8eb425b4c504372aaa2848730:6e-09,(751288008e6d63e9619655c6c2e92ed4:0.004736202,a6191722ac20453984ce45efb77f4e99:0.017182489)0.505:0.008619211)0.991:0.041449665)0.638:0.015632914)0.957:0.035065413,17837220769c714e9ed42d1630b96bf6:0.029864245)0.889:0.012658792,(9a1e6c758e6ea9a05426e78199c6249d:0.037925263,d49908c4eb1881aa90d47528013beafd:0.024425146)0.952:0.028993564)0.754:0.011359693)0.921:0.014814397,(((b10b1c560e61f9f3a77f2c67f5bfc7e6:0.023339446,(3917269877a036932ec3ec5d9338b8e0:0.102333939,(eaa7550cddd2e697ba83cd1bf00eb1a8:0.045043296,4681fcb513fa0f1ce6981297c749bb07:0.067002678)0.969:0.047831902)0.866:0.033448148)0.957:0.035487322,(a6dcfd60cc0dcff883b94d57fc37e093:5e-09,(f6cec6cce9b8cbab9e59d0fe1316fd2b:0.056124871,(((a837b2ef96958f9fcd0ccb5a8adddc77:0.002870604,23500ba63c4e164ecdd2e837b455517c:0.005750238)0.956:0.014758672,(f93f586a52f7d84aed9722fc54f95dbd:0.005757401,e3fa708af79d5bc8088c9361de082be0:5e-09)0.936:0.011711967)0.959:0.020996881,(b10d1dfa212748bd98b11b9399b58fe3:0.014736347,8a6634459d8366eb6dd8a51e2baaeb05:0.011611791)0.547:0.002909553)0.452:6e-09)0.823:0.002805198)0.940:0.016832512)0.882:0.009966916,((f99b1bffd2340288e253db12157ce94e:0.011729783,(9d17510e54755374c845cf5f48e0a391:5e-09,(a32a285f3f77e2f3f9e70291756f5f52:0.007417836,(f1ebc81459706f5c92610cf238668ca0:5e-09,63ec5319bf48b645deb7dd6365f92b5a:0.002857444)0.985:0.023494307)0.874:0.007472585)0.824:0.005736044)0.829:0.008760494,((b6bc862134f18204e8bb41320ef6789e:0.0,345b97efae2c720a83d0cf2d74539d8c:0.0):5e-09,7847093cc25800488b6f3903ea9ffd2c:5e-09)0.888:5e-09)0.904:0.010771636)0.858:0.00603167)0.738:0.002687048,((((ee1433b31dd42127e2ec9cdda3684ba3:5e-09,((d9b23cb59736bb9cd73c35acc5215659:5e-09,0ba7446e7b16d6a7cc7b2f669c5b2142:5e-09)0.988:5e-09,(537a14cf41e55038b21c5ae7d1d9dbb4:6e-09,(a1137b7e8239b7c4a762fd7bd18c611e:6e-09,(bec9a6749bed33e0f7adc2469401bfd7:0.005740567,e33b0e68c1baa05338f40daf9fbe2bd8:6e-09)0.874:0.00285275)0.769:0.005738298)0.992:0.014575314)0.618:0.011557797)0.986:0.014558943,6818e03ff3a8f65730191fa5e405f681:0.005773119)0.864:5e-09,(b5fcc257636e274359f8a47e11dc11eb:0.027195333,86038be644dc367738b881cee76e5d9d:0.008903648)0.982:0.020920624)0.527:0.002894298,((((((135602196b97fa61f71d7472848102d8:0.002853201,db0338bfd00da7b64cce2c5c66b24379:0.002860491)0.740:5e-09,(b354eaa32d175b084ae876ceb7d6c085:0.021182529,(5752a6eca8aea31aae17406e057f187a:6e-09,(b1507f2f9c2d13986cb50c3cf4031a37:6e-09,3981c867246d9173221006cd9aa12c1f:0.005732609)0.009:0.008685658)0.988:0.015100378)0.740:0.002326126)0.969:0.011567253,dd7868260d71a201f920f5bf5cc73782:0.011599037)0.877:5e-09,6e966c8c09f8c7a895f8e467c6de7ab2:0.017542738)0.516:6e-09,(((40d0cb0a5a7144333875192f525154b0:0.00863866,(239e1479e9d888ace7d8c140c24b61c9:0.002863799,((0f1af1bc48c359636c069e81beb32155:5e-09,(adba335986f9d7b7b4f3f1a8d6ffa3be:5e-09,(5549520192cec68c87263676ee6423c2:5e-09,((f62255c8fa69d4937e88cb25e860b5b1:5e-09,96a07c66ee5e831e3ddcdd41c0abd955:0.005739815)0.809:0.002869825,(8bf757e49e6e43ced92b3b19b2588239:0.001524616,b7f26bbad622d9bc555f45af3c8c1538:0.008429997)0.770:0.001565763)0.819:0.002869606)0.929:0.005732635)0.860:0.002863699)0.407:0.002852853,46cc468250fb7b0d90d322c3243aa733:5e-09)0.975:0.011574902)0.729:5e-09)0.804:0.005772945,((a2084120ac08f5be9b01b63b71833530:0.002855379,((159c6b32594a627bef078448ed0244e5:0.002850086,adf41fe93b746bcaf5b934ea0817dd7b:0.005715707)0.919:5e-09,((1db81ae3fe6ec648250530ee4769a411:0.002849998,24aade3dd8502fcec747b457df12a2ad:0.002850375)0.895:5e-09,(d5415d69e7c21362440ed937449464d9:0.0,af8b8de9a9a2d092df4bd5222fed6d13:0.0):5e-09)0.642:5e-09)0.914:5e-09)0.795:0.00177753,(9a0de650d42d085b082134c9eaa98258:0.005829003,3c05a2497634ed1f14b873be669f1fe1:0.008161659)0.782:0.001292971)0.856:0.005002405)0.755:0.00268355,(0b487e1a70c4e3a552b21aaed3be247d:5e-09,((e44eb62856cfdba9e4cf621be6bbf500:0.002897498,4b8c49c270e64130d116cda4cefbfd17:0.002848176)0.979:0.011733136,1efc059316fe2ff7298377709a1757c2:5e-09)0.987:0.011645296)0.937:0.00869091)0.782:0.002673374)0.891:0.004793205,(30fea1bf852fc3f11e4e24145176206e:5e-09,b72dbb96ac24c190cfcb3bbe524bb432:0.013585856)0.894:0.004865394)0.928:0.00944055)0.962:0.012294838)0.907:0.008579692,(373c6f75c65b36662e64e90eb26a8934:5e-09,(bc825224f98b359186413fa08375afa0:5e-09,(e97c3b8d3ffb0ab0e7a9309e10457c1a:5e-09,(4616c3369dfb8b32d56cbb4c38778742:0.002778037,(9f195def86234cd042292458281fcff1:5e-09,72110c9c07291217d051f3b82b83fc58:0.008624871)0.947:0.008786614)0.971:0.011737975)1.000:0.0360418)0.865:0.005729554)0.995:0.025373229)0.909:0.008298075)0.544:5e-09,(bb2dc7fac3a2910fd5b5257fd77b03b7:5e-09,e9d895e96da3c2ff56c86fc34428415a:0.002853837)1.000:0.083896544)0.901:0.010717073)0.760:0.0120761,(96027182bfbd994d15f9b733160f890e:0.034637129,(((9642dd100b1125db84f182ed788ca6c5:0.0,427903ca18095ba388daeb6a8268419a:0.0):0.00101353,512e5a4263fe27147cda43b7025f53d2:0.02282104)0.996:0.03714325,9acd14d0b7f0f7f64756d843e0a11f44:0.093360122)0.701:0.004929865)0.934:0.020160849)0.882:0.010514821)0.180:5e-09)0.989:0.051112363)0.962:0.040867376,(ea89e60e60f8bc84390882a93feec2cd:0.054618379,(5bf70097b03d9e4a6bfa4da0af52e5f9:0.035854211,c0cf52f9348ff462ca53d60f2fde736d:0.022741185)0.990:0.052203971)0.958:0.035569406)0.398:0.009511768,8d7c19406ab4df10817da148c6f254c0:0.07043157)0.936:0.033813358)0.930:0.03929509,(ee9757ff0c345d4f45ec68d282beda62:0.02341347,(0cb86ed6fbc0ffb6d6a4f99524cd39fc:0.059583972,(be83924f8d8b68e70d6b23fb50f033e2:0.015067638,(701548e8d69e273b7128ad2a136fdd30:0.073908687,820f70223d56e0086c024809f9392920:0.029803589)0.779:0.007837811)0.120:0.010007529)0.831:0.00685997)0.982:0.046396291)0.601:0.007890947)0.905:0.02234641,16cb2c543736d814721ab7489dc8df9f:0.18048454)0.877:0.028277615)0.649:0.005575129,(((7d1567ded8f3a99d4bff0dd836274b6f:0.222668722,((65b78339ec77fcc0a461e1866cdda42f:0.018029446,2f0588948081d18bd9bc39a9c9dc85b4:0.028880746)0.970:0.034269602,(3a474705f61f174b555d456f64a8ab40:0.021676852,a103eed07b2d9f39dd427a327e4c92de:0.060328453)0.954:0.035129834)0.952:0.050157139)0.940:0.047225977,((a6bd12be79957144b737669cc970e14a:0.256174531,(d3389511b726aaba25656b49cc0d8a3e:0.188017585,(((7eae6a7a93a744894c48cfda9209862c:0.073491585,5511db58273b3d16768b22a42bfd5833:0.025805341)0.998:0.092110806,(d334dfd492daa62e2568f83ab9cdff54:0.110175741,(7606088dfa73595e4013287a44a066a6:0.041533675,((2fe6b42a7b8555d3b304dba5b70af5c3:0.013294891,a5ec8f3969db1254e0f1950653adb5d0:0.002571857)1.000:0.052186581,(04d9dc78a81e1337ef76979cfd3adb44:5e-09,3d7a86861df3d648ea01e721aaecb84d:0.002519786)0.943:0.020596603)0.242:0.01456613)0.941:0.03465586)0.926:0.035710622)0.899:0.040292404,((5c28800a90ab362a4d82af6ce719fadb:0.031776816,6c992c27e616ad78ddeacc20f6d289f9:0.119200959)0.984:0.054625125,(d45b991c5c837a668addd6749a85dd94:0.093753563,01b3608aa9233267525a88215d1429c6:0.057875714)0.926:0.036349092)0.546:0.030099754)0.982:0.106360425)0.587:0.037085055)0.980:0.101511817,(((b777cd5bedadb1b5c96675cbde590660:0.205741918,(((da408d4e4eb8c25a93c7d596ce5f24b4:0.040626943,d0ace23872b3cce7b9381952b857237a:0.065253227)1.000:0.079136703,((((21fc0fa2622d3dfacea283313bc3f248:0.0,dd63f777fdcdacf40b86b057ec44d948:0.0):5e-09,de5d1a9904b3a46cd1f19d31ceb81640:5e-09)0.999:0.074806755,(891849f6e131a9d8adcd19b67758ccf6:0.076634572,((f51363adb5aa4eb2573c34c35501d42a:5e-09,((11a69d595a5ba217a18fd2f7d91cef68:0.041790582,(104fc40be55461154e7409928b63afac:0.068308098,7c9caecae066841be31c8f2097745e33:0.017813993)0.973:0.03334822)0.840:0.019533679,e56798e9c29c9d92ecb87eb6abe2ba17:0.10416698)0.996:0.068013355)0.741:0.003015299,(((762c63675bd3abb9f7fa2461ed77cc0d:0.012718701,(de00fa72fb4efbdd61ef1bbf0afa06cb:0.009941091,b63e89efdcec6762e2b7ce22f3fd0b84:5e-09)0.991:0.020601256)0.874:0.007320421,a6b0e98808f008c501e34ff15ea62226:5e-09)0.767:0.002575198,((e0543831743681d38b21525048122328:5e-09,764d99e370bf3a0762348f3f2c567775:0.004898344)0.931:0.004887612,c98f1e3288fbb1698e9857118c1c6644:5e-09)0.780:0.002325599)0.888:0.012190756)0.962:0.039611864)0.979:0.043005274)0.913:0.026140595,(((869c55cfb2a0e8ab672b7407570496ad:0.002071189,((97360941ef237338f5600df5490978b3:0.001543778,963a3f418e181d9b5c5a47f7c29ab4de:0.04319204)0.876:0.005869142,1c46735b66c5ef7b0593fdea48cdf60d:5e-09)0.890:0.010492169)0.928:0.010106259,7b90db45b6fb417ef96a0a3efa8230c5:0.005391379)0.999:0.05516154,(e4461db39f4fa2ec72e7b4cc54840b98:0.028313663,(30f06a292293fd040be21bad73535719:0.020165759,((c4a3f561fece9bca31118383f04762c1:0.015694111,cf371f2016d4272e332e20c54c072109:0.026580911)0.992:0.032327476,206c6b0a2cc1c3b04adc487c9c4ceea0:0.034848577)0.588:0.004180902)0.969:0.023333757)0.816:0.008132923)0.929:0.021223473)0.688:0.016678428)0.955:0.052676562,(761b551206d6d1151c5e4c7026901bb8:0.0062558,(6370dd0d9aea5ed23ff231e48893ee56:0.004923251,(((eb920ce952c5063d9325dcfc03491055:0.002528902,(1f80a521d4792d7b9beb4aef08e9b825:5e-09,ddb15a42e5216a13daf1205aea6955be:0.002513947)0.825:0.002530481)0.799:0.002532651,92dc572e32497244339a28303e69ba0d:5e-09)0.399:6e-09,6dfc9f835b33ef98cb29c7d22d0871c5:0.002521954)1.000:0.127888267)0.271:0.006436867)1.000:0.14571569)0.873:0.031632988)0.965:0.050743758,5173159f7fab99b2d75d68d26cd9bdb3:0.089084584)0.000:0.005782627,((b4fd1b62338b3c5eec7d6272582a5a1a:0.005647091,aad460c63889c33f2f75bf5fcd422885:0.028394648)0.908:0.040055355,(7e256ed573997567677429f0e41179dd:0.017165501,2f63baa1c2bc7ef321003a0938fcfdf6:0.056005333)0.893:0.073640186)0.930:0.088330441)0.805:0.017618744)0.302:0.009985777)0.782:0.007958631,(777af0b0b48b1c15925404174964ce02:0.1319085,((((((a9d907289939779f5f5e9a5687bd3edb:0.032640243,a3ee946b3273de988e1ae7ab3e807936:0.004124291)1.000:0.164709747,(10771707ca8dbf9deb25e5e007ef8004:0.0,26740011e9350e2736fd13a15c067fad:0.0):0.07662322)0.000:5e-09,(440c15da62b069aadcf8cd3f59c37065:0.047401213,((a690993ef078cc10ec48480eafdb8064:0.023794773,(8cc0a8c2cc8b8ccb44e79d086c2673ce:0.032017148,((ec6dfe70b0545415805b0e9937f194e7:0.011502527,(9b87584f11490e854b1609a26110f02d:5e-09,7aeede040ac1aa53a343b5d9fee224b3:5e-09)0.000:6e-09)0.807:0.007340808,(e649317242b52f280124488c637c5558:0.029342402,(f96fe1d927954206c59908030bb5fd6a:0.005735667,209298d33ca71492cd3079d3ac43199d:5e-09)0.796:0.02020662)0.437:0.01201227)0.860:0.031921816)0.854:0.019964707)0.780:0.007377865,(355065a340831abdae318f1a174d28d2:0.03825424,0105d666cfb54b442401e53c3383fdf0:0.035114488)0.722:0.021891434)0.978:0.059623932)1.000:0.113758053)0.946:0.039622206,(((e5ca746c124cb0e1ee002c52537d581a:0.052559426,((93aa2ace508c625dab7a4d0536fc757c:0.018163345,(c0e9b1f2f7acbfe3f060c94d3707409a:0.002557011,d23ff21e7949afcfa31d3c26346e31dd:0.026526713)0.873:0.011495209)0.391:0.005098858,2166fc025fa481a82c8d0247172561ca:0.013909209)0.686:0.016952322)0.999:0.078072109,(540151c5575f7d8158586bf11f73ae0e:0.046270712,(efeb54f790a7848cd3559537f3ddb4c9:0.031662153,(e4ad72107e25b74ba749a11752fa964f:0.017288233,(8391a17c2b66b5a47de4bf3390040258:0.026075799,4e071525402976b0b1828c91aee512fa:0.014026396)1.000:0.053605625)0.941:0.026923134)0.875:0.018609879)0.967:0.034835054)0.907:0.036422328,(((819a15fbe25880b0bfeeed57a7ab6ef4:5e-09,c8ac4911612b3be687aea62fe71b9ac9:6e-09)0.999:0.097022734,7d20082a73c6f20442facec91bbf5e80:0.07580918)0.181:0.018159437,(7dadf154fe2eeb8375c82e3b3867b437:5e-09,a6b0a3cfdecadbb66579143949a582aa:0.002442318)1.000:0.109278244)0.844:0.018329675)0.778:0.014636317)0.929:0.026462392,((0fc2c56fefca7de02ab65469ebd108f7:0.094793127,b33d08a70a93ea79ece33ec8c8843ec4:0.041609767)0.984:0.052661042,(8678f68f3ca2078194e8c005e99d7927:0.050465753,((f4990f492e7d074669881ff88bebb8d1:0.002433055,b1c6257043fbce882604b7cbc02d551f:6e-09)0.947:0.033811364,(733956cb5b17877401c18985a9b82f16:5e-09,(6a96f13cb678f7587c2bdf5df8971548:6e-09,c92933d244f8f2652cc25b2038669973:0.004860363)1.000:0.034075321)1.000:0.085101317)0.940:0.034231655)1.000:0.101204555)0.884:0.015804747)0.933:0.017817539,((c56c12bf17f6a57cfbae1581b76fd9dc:0.135258427,(68df2b69f7b5e78120e2829db41fcf76:5e-09,c19b21bbd2fd9206283a4bb26fa4d5b2:0.002422894)0.985:0.069950934)0.987:0.079969059,(((((fbea8e7d8b027e472d28838aced93264:0.11510611,(aaca1e0b8396d373faa579e9e12a0893:0.052946483,(f2951095c6fb760bb1079aa7d17b9ee4:0.12232126,((8ce5c5ecd7058ee8d37ed6abe773d43d:0.05483657,(((6f6cafc232062ae379303c3353d69620:5e-09,(7e93311596780678ed0dda6e28bdbb12:0.002952058,87106c3f44cf1c2b44b4c138be9ca58c:0.002949084)0.620:5e-09)0.000:5e-09,eabb4de19736b84e99f073ee83028e15:0.112434858)0.867:0.010921364,(5131ee85cc4b79e020feebbb5fba8ae9:5e-09,141e34d9ba695533c9bbae54346b2582:0.002953275)0.938:0.02593364)0.056:0.006148057)0.867:0.013631411,bf8cb44821cdec35a946e6d45033ca34:0.023663316)0.998:0.096382362)0.322:0.017072383)0.832:0.024110973)0.973:0.049827035,((95442601dfad2c465148735e65143ee4:0.030889117,((597b0ef7d7411ad092ad7d2d21a45e2d:0.0582913,9a63f8cdbd7a5be4d6d52e06a8dcc652:0.044606037)0.997:0.101235348,cccd7c56c7c194aef7de7dadcd6aa50b:0.015704756)0.987:0.07823002)0.894:0.022499083,((f35d7be6f9db6e536e923361f0148896:5e-09,((((ff168711c8ed5ba314d2adf54b29e93d:0.02953435,(d85b91c483dcc4960894b79d6a4c5cb5:0.079988168,f2e51ef469e2f52c345c87d5d4d8492e:0.037146558)0.998:0.063082011)0.711:0.01562324,((((43bec0dd0504479334701f0b0a9b6339:0.059763012,(9a607f2001c21415574ea8444883746c:0.071198229,9e3d137b7b3a2576f0e2830f9ed09e0d:0.044319851)0.612:0.024593558)0.558:0.024072719,(efb5f42200f48576c34109bb7471e44d:0.06012423,765a632052463db832c5e53a264a1bee:0.026925131)0.967:0.039766717)0.171:0.020061337,((9c588a206f02e6e2b19c709b142d50da:0.005448615,(820ebeaabd5d9493559a67ec2745fdc6:0.003952406,(b1782dab07d9000b3d2643796788fa37:0.039060251,8ce575664fc65f533b10511729958bda:0.08679968)0.000:5e-09)0.999:0.039554112)0.627:0.003681289,b04b236e14e2bd6f8e1de0b0911e1cd4:0.019168719)0.863:0.019582072)0.814:0.018349776,a344554f07eb31691d0f814a1b535e6a:0.039570669)0.959:0.030856319)0.779:0.005045796,(e17bc166c63274ef8b55fa6428921774:0.032611465,be6bd6f9a04aa5a9fdf0d35f2c6d0b01:0.039600156)0.977:0.035188023)0.761:0.005252361,(7548500b2e9f51a03bb339b8e1ac1d8c:0.025547517,(991aeb6e0ba16ea6ae09dca6b0c6e2af:0.053919357,(d8567b4ac3f3bb0965d83f43b5ff62cb:5e-09,((1b404ad4c165029eaa654e9980f883a1:0.005904153,9ef7d063fb18d527024df01e3fe63a83:0.030507581)0.737:0.005917061,2ee9f8482e0134893d9d5f0e96f10f39:0.02066424)0.769:0.002921079)0.976:0.018746268)0.470:0.002074098)0.833:0.006093207)0.906:0.005748756)0.978:0.023538011,((4bd1dccf705eb28e265f1ac14295d702:0.016688198,387f1781ba0598db19c1e3953b45bfbc:0.026497189)0.754:0.006210238,(7772d54d9d0415c0c1fa39b7fb39723a:0.017791503,(((((c362f449195108ec7bc8a4aa1e7743d7:5e-09,950339ffa2ad9f234f5345499f605513:0.002899788)0.903:0.002889017,5d6fe8310539a149b68efe40847842a6:0.005807678)0.927:6e-09,b66b5ee73d69a0bf06496cc588aa4121:5e-09)0.919:5e-09,(((6305fb503195235403f92b1e6297a6b5:5e-09,(6dbf7c3c81e64f5a3df215ec2e27193b:0.032745723,(e3562a7f8c1dd9660c99293ebc38c32b:5e-09,(b41675112a3bb74203cfe9ff70da5427:0.002889156,(4d2dc5f5af056a13b46a2695f5b30587:5e-09,5d1ed5101309959df2142be5207e3cdd:0.002887582)0.239:5e-09)0.927:0.002898187)0.041:5e-09)0.993:0.014919368)0.915:0.00581115,(((((((9e077a1f3ecb52f08e0dcdf849903ab9:5e-09,(((9475613e68e3e7ae4a2558e683237eb4:5e-09,10761e1527288b3dd83a54f5f4b88270:5e-09)0.886:6e-09,c9b8d94975b50f7dd5fa9dc0595be57b:0.002883727)0.891:5e-09,(3ac774b7714ccfaf71592b5423c07d94:5e-09,ba0b599288c4eb520ed4dd98fd0a0023:0.002887598)0.957:0.008705527)0.856:0.002891296)0.884:0.005845554,(f2954091fe20ae411753376ed32ed1be:0.002903683,(((13711b06e1919cff82beb0b21f7ddb7c:0.005850587,a9632de4da17c2509119602cf7dba5e7:5e-09)0.920:0.005823608,(3ead071476e26d5cfc855d3522850ae0:0.005804489,(((ff8e60253529b588276e76b54e9a4dd6:0.002891285,39367d64aeff2deabdce260b5e28a8ce:0.002887595)0.931:5e-09,(ea13e95440afdf713782171c7cd61203:0.0,10676ed2491a6362acffdd08c4624b3b:0.0,f15ebb27a26296333f44e88f6ef79e78:0.0):5e-09)0.924:5e-09,037ebd3b295d5d7c4e1f65f995ce4e89:0.002891294)0.601:5e-09)0.920:0.005831649)0.898:5e-09,(((c7d723e7cacadfc5b27883eadd08b024:0.002898202,a405e73db3b47b2f442237766bc69519:0.036309379)0.935:5e-09,0684e8a9ce0f358722d76f13599a5c01:0.002883634)0.933:5e-09,1c7d53db8b03eb7134b7fbf1cae29975:5e-09)0.897:5e-09)0.718:6e-09)0.948:0.011875824)0.853:0.005863427,(28fad8b501790561d83ddd3fe7c7bf10:5e-09,ed9d9884797564b3865a74adabe9598c:0.002894218)0.332:5e-09)0.913:0.008876908,(((22c6e5ed21b33cd48f9152d8faebd1e1:0.027141648,((bcc0353ab537f2ce1577b5479b029610:0.008818019,(0092bf2c9ffc2263ef2d1198c5f76912:5e-09,780bc901731e90563ea601e97e4b440b:0.002891314)0.869:0.005959367)0.749:0.002994302,(4e9721cfe440386d539e3d6d93b8001c:5e-09,(((ad5f53ed92c2f956bf4b8336af28cab8:0.002886458,(38f6b35ec6ad97bc46ad7edac8ec73a2:0.002887589,a1b7c605190cc419fcbe7943530d0055:0.002891285)0.225:5e-09)0.888:5e-09,((469271f0d4f259e0e83654ad5bccc6e4:0.0,d74a8a1d911793d4acb25ceac67a0a81:0.0):5e-09,(085eb1cf7635bb7a77ffde19f1bcf088:0.002888295,(5c302056b95837009851259e229c6528:5e-09,3a065a20f9e196f6821cd31e44872257:0.002887591)0.107:0.002888463)0.949:6e-09)0.000:5e-09)0.916:5e-09,((ea536311f4f59278af9d62817682bbb0:0.002894214,8024d61a4507a49ef872f081600745a9:5e-09)0.853:0.002898232,((((((4d79b66e7ff54884ea6dcbd610e8c1f6:5e-09,14c105ffedd4d84b878599747e843ffb:0.002898205)0.911:0.002894217,(801be8c49ce6e06a5c91396a9c745a45:5e-09,920c0c7ccb708f0eba0a2e0441af5a9b:0.002891288)0.438:5e-09)0.707:0.005823682,(5325351c9303da8b5e6dceffad10f4c8:0.002898204,5fdc2b44e55be4ae61c603da5ba019fa:5e-09)0.089:5e-09)0.770:0.002864012,(5f5a9f9805fe1dd2ce5c6e150224d4c0:0.014841605,54d3e27ce706469fbe4a6448704cdcdf:5e-09)0.981:0.011772209)0.765:0.002931671,(4bc602b26e221469ee767ed0a7ef8932:5e-09,(459b087cdfd940fb0769f70e68dced99:0.005791906,(5bc3c397378eb27d0e9a7e9a29c7a3a5:0.002898203,(b4d99952ced36febcddb9f39e9fe2dc8:0.002894236,9c92bdf44265f66d3fcf075372c47654:5e-09)0.928:0.005792487)0.051:5e-09)0.886:5e-09)0.948:6e-09)0.942:5e-09,0b1268817440dfdcb19b53018175dca0:0.00581035)0.950:0.008768837)0.411:5e-09)0.919:0.002894204)0.766:0.002794408)0.872:0.006031036)0.763:0.003174676,42baddc6fb7aa54d00fe043c24bdf9bd:0.008534551)0.514:0.005876288,(c76e7d83e9166dc201bb4e8f156f2c41:5e-09,(((c7a6cb5bf848f303383d08433d73e291:0.0,853f546699de0b63e855a221dfd16c14:0.0):5e-09,2df22395736ae7905e1226c795983ead:0.00583164)0.902:0.003793575,((84beade0c3131ceb831b47ec100c8351:6e-09,((e435420813d6c93910181b48720d55a0:0.065297005,((fde845bc01924a750458edc75b9cd4ce:0.007946941,(((f87b65cae913011fdd70159578ef4575:0.008730184,04a2676c6a3da31ab21a80edd4dcaf20:5e-09)0.964:0.024649939,(d374885aa55f9b6a70d9fcceb7a2272a:0.020901806,4cfd2dfff49e9784a432db3cf3a112c4:5e-09)0.994:0.030220105)0.901:0.011942318,4f24b73e3e40aba0b58e6e560afcc2a3:0.044303178)0.431:0.011972193)0.560:0.000373669,((d9e149908d4448fd87d4d1edbc4736fa:5e-09,(87367658236fcf8a09c9411314c8695d:0.017986575,(8f567b2cc3d421393df7f05a85315ff1:0.001520668,09ff7e93bcbc7beec8eb31ed491b4589:0.001466834)0.987:0.021066326)0.915:0.008970038)0.932:0.008773784,c22143ef46978b56f124893141390a50:0.002974104)0.869:0.00634016)0.967:0.031772085)0.937:0.025413226,(2dc1c545886a4e8740ff10fb2b517e4d:0.0032131,((5b0b5c7633ec4267a654efdd217b9009:0.013053725,3a71acc46b6f29f850d9cf2c0bbb6882:0.011083243)0.951:0.015446384,(96d14cfc239ec5da4fb8772b897005b8:0.010319254,5079d9139615a71b90b702ed151b20af:0.008390286)0.739:0.005193927)0.920:0.015196555)0.699:0.004597711)0.951:0.028840485)1.000:0.054227726,(de46884b93d32b8c87bb9fc405c16a8f:5e-09,(5b6c0cfefe490b70b09a035edaed6cec:5e-09,c89329ef32db0652b769db20712f11d6:0.002887598)0.908:0.002886472)0.844:0.006139637)0.845:0.003775124)0.902:0.003792033)0.698:0.003092432)0.920:5e-09)0.816:0.014679165,4fd7d32375fa9a555316e653b1bfbe9c:5e-09)0.921:0.008813035,ad66e2090d9b38d4c51a7c7c7eefe36a:0.008912665)0.929:0.008927383,e4b755543c413c6e9282120363768e18:5e-09)0.823:0.002889432)0.632:5e-09,21f765ebbee0edfe257b61d2b20604ee:0.002899011)0.984:0.017844827)0.867:0.002897302,(((ca392f10096db642dfc8264dbb01b347:0.002887608,03baf12ad292f994d7f000a6c177181d:0.00288426)0.877:5e-09,74d4069cbc73feae99a305de3cd76023:5e-09)0.915:5e-09,((dc114c83d7d58be4c3aaa23e4e000679:0.088913013,f3d648c56edab58eb4108e81a2d59829:0.006844096)0.989:0.033913594,((bd6f529e8d9f0fa9c726d6526735738f:6e-09,e17198e07ab9b1b89966c00746f23d04:0.00288758)0.874:5e-09,d182412b3e1de84cd8b9debadcd8da58:0.008775452)0.657:0.002058614)0.872:0.006706217)0.764:5e-09)0.992:0.027543027)0.715:0.004311485)0.861:0.009395122)0.834:0.007093733)0.986:0.038502212)0.604:0.021152772,(1b3662e1b20c74ea2fc019f822628174:0.102943737,(bd85940169354d9c87de7685acf24ad1:5e-09,17cbb9b13e92da82398631976cd1f8ad:5e-09)0.998:0.093113224)0.941:0.039297421)0.746:0.005821536,(((((6bdc13f25dd689ed081229d79bb12eed:0.088015001,(89e9087439276a49423d624a39ebc982:0.003244145,(7d89cdf8397419ec5f1ce5479d34d9d6:0.00293363,92b4f6a6aabcc933b2782d59717c5561:0.005806123)0.955:0.020906535)0.991:0.056642425)0.916:0.038928385,((b93928ff41b6d4f66b0f45ae3f62c882:0.119568527,(3d67c995aafc0b2b4ca7442bc07c2690:5e-09,558bad2615668a2a8714e85084d82529:0.002903682)0.938:0.038163045)0.972:0.049978723,448031a777e2b00456ba28e8f1a960bf:0.116990235)0.515:0.013343426)0.143:0.024684746,5c2a0a66692e22720fb6c0db2f0c054f:0.103743401)0.032:0.013195566,(da9c2f64196e08145568bc8109e3e419:0.092395563,(d7e2c2530bb3388e0ac2d314d28a617c:0.078381646,6cadf9a16c80c1798e05f06cdef3ee17:0.050504353)0.962:0.035414215)0.901:0.025303146)0.813:0.018646308,((((((53a34ce1fa0858c7bea3f0af340054d3:0.044516093,((((613fafa22fd9dadde2ebe2707d5ff8d1:0.034313769,((851e1116c4b1fee9ca49f55f71c3b9bf:5e-09,(928465b42c8e3100f332b2fe0f76e587:0.00287193,47183e1aa3ec56c5abb066e0d2849e11:0.008907143)0.978:0.015033866)0.928:0.005831643,d1a3038d316cd96a63f97fec3483c2f8:5e-09)0.856:0.008565751)0.981:0.024837982,(((612de0aa7882a36e52eab770dc439608:0.020301072,(((99704a0b6b4c6e008eb29d602dfb8c85:0.002898233,7ac85fc96a1cbee9878f7341ea054cf5:5e-09)0.995:0.014834919,80f7c9d57603f59ffa2a09e9439a18b5:5e-09)0.888:0.002891282,d3f51316e2210324e41316181f83523b:5e-09)0.856:0.010069517)0.994:0.04018034,(((fb9206fdc93355344a8038320961ec7c:0.043716696,ac1246fe3645b79a2c876804d7980ddc:0.003055364)0.845:0.009239709,((28d1fd59bbf06a65649d7ee802eef2ff:5e-09,(8b716d55a4e817e0aef3239d1b1325ff:5e-09,550fdc0baaa142ca655896763711381b:0.005823687)0.917:0.002887592)0.961:0.015198045,(7dac3c13802a9e7f372109fe58f8eeb8:0.014744267,(84a09495516278b40a3c52da25116859:0.011203559,(ff50d082607f688308b842c0c26513d2:5e-09,41d770a2bc597df11b41d34a1404b7c6:0.014834802)0.857:0.010273661)0.966:0.022221248)0.852:0.011328047)0.968:0.015444751)0.751:5e-09,(((1e48dcf50953637a91b3661335fc1f3a:0.010890832,34600522fb4a2e7f16e481856c8fa03b:0.024349119)0.747:0.004009056,((ad71db37bacaa0e90360cb318a66f487:0.006060824,(7ad8cd939ca886b7eff9a8f0b770432b:0.002794232,((5e6db6684ae294181e8472d26f3742c5:0.008979326,(116e154f3d9c8a15d10a0eeff47cb581:0.016667286,(c0eef31958da4d08276b63d698917c4f:0.012156022,(da1d57931888099a4465b49526b70ce3:0.005975268,(7c2e0f39eccbcfd9b5789836a8564fd4:5e-09,a6c2847a69d239218e7c8a93afaf3abc:0.002903688)0.745:0.002746704)0.854:0.005887808)0.883:0.010539318)0.910:0.009228959)0.926:0.01197927,(84b182f5d1328ae606d3124f5520d6e2:0.012019883,dfcdf30cc0035af8b77f98e41dad136b:0.005789316)0.771:0.004377781)0.872:0.007593508)0.731:0.002841015)0.127:0.003064311,(2104a090d2de7525a64069ff08d989fb:0.011884517,(f8572b158d3c96da0bf6c2248c85c1bd:5e-09,(0c21f6b2628e63962136927eb2996a8a:6e-09,94ec03f5d8abdc5ecb06d8fccb4ac5c6:0.008796637)0.564:0.002890194)0.999:0.02722226)0.933:5e-09)0.985:0.024803563)0.941:0.022256969,(866894f0fcc2d7d52675ace4b04690a8:0.010464818,f2b42f06fc6c8164964d630194b3f563:0.010999942)0.676:0.015888007)0.735:0.015792464)0.972:0.030782373)0.863:0.012054082,(47da346efa700cf2903367cb192aadb5:5e-09,(48812a6b1253492c9a85bd837292f2ce:5e-09,(63fe7d53969b4df715f3734285c0922e:0.016277185,52d53623618bfa1b8d53894ea9d1e1bc:0.012120501)0.974:0.023177128)0.988:0.024095059)0.941:0.014991128)0.842:0.005760438)0.976:0.020762297,(26935c4b5bc864744d04b85ecab4829b:0.009109852,(b9c9633e973faa2eb3d220404d4c5af9:5e-09,d4994fd69b2e3a2be34f73e87c9d31e3:0.005829036)0.996:0.024444908)0.840:0.007808911)0.000:5e-09,(56a645f077657408ac7ff87d1bb3031f:0.064048137,3eefd4ab3c127c1f9b6861ce7bf6daee:0.004853071)0.873:0.017854102)0.929:0.010069409)0.800:0.005466692,(((((43d7effacb83a27bd26e6612c47a1c95:5e-09,(4b1858c4c276c65445e3b22a140ac802:0.002815984,((f217bda62666ce8d747c4647113b5153:0.036274048,36228396eb50a3396ad2127cb9f396ef:0.002898191)0.615:5e-09,(55550288950830cffa8a446354adb900:0.0,52303f54fee7afb34baecc97583b85c7:0.0):5e-09)0.966:0.011894098)0.933:0.008899959)0.748:5e-09,((c75fb0cdc9bd0f37574fb8b23f0f845f:0.00581056,(07e55ff0ac1389be40b6dd09ef1f0dc7:0.005849383,4fc497fd785e7257cb2169b268f451b9:0.005839216)0.847:5e-09)0.989:0.014824729,60c7be8623d1fe6f73a24994dc27173a:5e-09)0.509:0.002891278)0.596:0.012716141,43f2389cd704b193bf945d425ea3b389:0.012862679)0.923:0.013694477,((ce68028177d7961b49fa6e4dc0c10fc5:0.042812762,(882072d74cd35063c73736ec4c4a4cdf:5e-09,(021983ad1dad28b1ab23b4c8df64483c:0.018015508,afb1e34647c0aba05ef24fc62566bba2:0.002891276)0.769:5e-09)0.958:5e-09)0.906:0.016152195,((10587dd2d033625db39719aebec7352f:0.009082959,146e41d4dd057177500a3025a73e28c8:0.008645676)0.990:0.035967538,(((95fad8a0c9b0c5605a6f6bc7e55ca132:0.005852618,f5629c15c10ab530aea16600dd780f3c:0.008824562)0.878:0.005878737,(898d6d2ec4eb1f566e895c361114892a:0.002894081,86e3d87e2b0f7589357fedcf8f2c707a:0.00289259)0.751:0.002870119)0.445:0.008801583,db384006a6e8383b0d22558f33d65cb7:5e-09)0.982:0.034748963)0.898:0.015188352)0.940:0.016568341)0.929:0.015115389,((04b6f8388c0fec2ce12baabf38700e1e:0.012711287,f4d80cd027f716fc322050e072b4c8d1:0.012347965)0.981:0.027356579,71fa57e52e7c90815b2d8f2620713995:0.055704699)0.787:0.005810951)0.896:0.009375274)0.849:0.008185501,((495ed2b6647940d9dcd0cdd1c7cd1aa8:0.011149496,((462a9f07f7b95a6e5c29ce52ad6a0f6c:0.030189111,(((76ab6d5a76f3220f2b9fc558f83ff624:0.011696304,7a76c2a0f7637c8e9168e81fe58a287e:5e-09)0.955:0.00875599,acc34a7e7a3d0f42db3055f3738169ed:0.002884033)0.797:5e-09,5e907a1ad13ba5bb2ab3f432990de9e2:5e-09)0.955:5e-09)0.342:0.008536876,(((819e92e885b5a3c757c8b47e1a85a1da:0.011653888,03d6a72522ecddab3c5301f49e5d97d1:0.018616471)0.934:0.012232344,((c3d26a9021931cdabea69019d3a78210:0.014901726,(6dd98c51a1c1c2b4f54ca5fb07269f5e:0.005811909,2a87f184b148a926d0557100d52b6ead:6e-09)0.748:0.002908433)0.904:0.008677686,(6c993ab0fb0e98c894714faccb5bbee1:0.029829924,66ee6c7ad7b9d29ecf9502209e481f42:0.004968117)0.929:0.017124732)0.850:0.006735987)0.824:0.005535033,((cae235ac429cf94e3ea1e8b510c02d52:0.007272908,(80ba08cf2e0d74e8d43c68f7e66c1ce6:5e-09,(7efa4727f90a6e1beadbd24822d5250c:0.005822789,((5d695f97015968bb6907b195fe9ebe4b:0.005817786,(((070a8e85c588657c2312b7a0ae99ada3:0.014794371,(05441c993cdbab1abb7fad03065b0999:0.01172061,fb41cd895d082d5461862d893a37a1b9:5e-09)0.931:0.005817804)0.100:5e-09,03ebc6212d481d2f42e8ccbbae901870:5e-09)0.919:0.008758866,(aa21355513c74b006cb277d5333c7d16:5e-09,(29ca610922712c413f66004f41a34247:6e-09,34827d091612cf8585ef4e562ce30770:0.005817834)0.982:0.011728686)0.753:5e-09)0.866:0.005803339)0.348:5e-09,062ac1aebea142de9d1236da50fdb655:6e-09)0.886:0.0058505)0.890:0.00583368)0.862:0.007457279)0.766:0.005977057,(00a7f7c370d6c1fcaf50441497ec6a4c:0.011824157,(fd29fe1aa60bddb2bf26256cd5e666fe:0.008805675,4cafd0885f95705baf037c8b2b975bf6:0.005843911)0.892:5e-09)0.874:0.007328033)0.880:0.007449154)0.922:0.009449361)0.934:0.012747063)0.936:0.015580366,((c1bb80292df38133407b560d3fdc77b1:0.047430977,((79d13471b28d430cabdb0675f3154bb8:0.087841447,abd1a3860857dee1722fadbe0f48a90a:0.029865572)0.648:0.004964493,(((5898a15c61ffc2fa40f2de93e78362f1:0.02439509,(d0ca04559f917261067be42853e6df5a:0.070122469,(237582b620b07bed4173753dc32dad65:0.023191835,89e75445b3b0c81be835cd5a3fdcc630:0.004787934)0.966:0.034466403)0.994:0.057091055)0.932:0.02951449,(((((bd2abf2ced74922418a9eb9f7d740dcc:0.00751537,(((33823913b0060661b2b5e0579525f207:5e-09,(8266568786b1158c5f1b8b0bf8bbf635:5e-09,ed581d54181fa75172113624ae10d424:0.017708562)0.405:0.002894202)0.916:0.008822657,(da1cfbecfafbad2aec3b3d648f533cff:5e-09,(86a940588ba922b012da344796b47dd5:6e-09,(a45f372b18732bae3bdff7afad3362bd:5e-09,7ec9470f19b63f917fe75577bb5a3031:0.045867579)0.954:0.00873664)0.886:0.002898193)0.868:0.005842887)0.857:0.007076069,84ea468527b95ed3a557cdf62d42c34e:0.004672828)0.707:0.005943035)0.915:0.012840163,(ba5ba827f46aac6cb3a372736aac1ab7:6e-09,((((e887bfaefe34eafb9cf8d94bb5007afa:5e-09,(78e867db367ed3036e6f2b3dfcd6b8d7:5e-09,((f04c68a9fe68ad6ba973a10f25ab0581:5e-09,02f04b90afbabda987c7de0c6fe28a7f:0.002885026)0.259:5e-09,(9c49312929510fb2f3e65d5c5ce91351:5e-09,e64fcd3aec479cfa1fb64362ad27f25a:0.005831598)0.868:0.002898188)0.851:0.002886475)0.914:0.002889163)0.804:0.008664565,663cf13efcc91e48fc5255ef8b4e5d82:0.042660874)0.879:5e-09,(ac99f74e4496388bfef5c3f0fa38e973:0.00596345,(0ed3ce9d4ce2ca58fc2ce3e4fccdedf9:0.002558325,((ad19d28cd0541925373e0624c4ddb219:5e-09,4f9de47a08775a976dcf9af721fc09a3:5e-09)0.764:0.005292982,(0cfd0bd68d096179785b0223b787cb1f:0.002869746,(e57d28fa858b3bbb6fd3fafa98ca20aa:5e-09,(08e3362e69a61f178e78cae11c5ccdd5:0.005802784,1e75fe31591f0279a93be28efd71dbda:0.002898198)0.679:6e-09)0.785:0.002936207)0.973:0.020247393)0.925:0.014048275)0.938:0.012299607)0.872:0.005869243)0.949:0.012116349,(b19d00ce51ce3ba96683a0d5c3bb6bf7:0.002894193,(055e2865be963a091b64475dafcc7508:5e-09,1f8958858740a28cede7356fb2545b17:0.00288373)0.892:6e-09)0.886:0.008709505)0.890:0.012074258)0.770:0.004252551)0.883:0.010771106,(a5bc2ab9b1a8fe179617ce4fbba0ca05:5e-09,1fc8e30c0ccdbd3bd06ceb083fae1790:5e-09)0.884:0.010228136)0.867:0.010344557,(((6d57363945328ff5a715c9afa63d916b:0.019357138,((((3c56631c90a66abc5f3b12617a02824e:0.002892457,(50721548c23c77cc71c3d1254ffb0d8d:0.005842187,(f82e07dd82de6754a242699c5c6ade1d:5e-09,(8fb48617801eca3acc1a264b8a9021a4:5e-09,703055e02fbe878a507a467adef9fad3:0.002898215)0.912:0.002894229)0.886:0.00589485)0.873:0.005894321)0.335:0.002906517,(a07095e1cec2e27f80274d43f98cf7c1:0.031238841,714a2bfe088583cf12179a6f42169c40:0.008537456)0.997:0.028067757)0.809:5e-09,b1c7a1749925fd6cb2461437a32cb238:6e-09)0.955:0.014583247,(460e1fab74377b1395f5d4c56ab4530d:0.002381015,(d2da0836463fef3c9f2bf4f1a2a59ecb:5e-09,bc9a5334a9bc4f12eac2c56e1f3773ef:0.002883741)0.997:0.021492161)0.779:0.003574857)0.738:0.005846695)0.908:0.016983428,(9a28e281061c00d8fe3c94f3b4fa4d22:5e-09,((cff0dbcbb797bf97542490c6da207969:0.005824542,(93feba18fbaa65e5bef363054e45ee96:5e-09,(7715f78e027512c0ad38b38dbc2552f5:0.008797032,1962c3b303e55553f6b7b771d61307e7:0.005824477)0.777:0.002906399)0.934:0.008785303)0.412:0.005818051,7ac90e1106bc505b1d6f45decb780218:0.002891308)0.873:5e-09)0.916:5e-09)0.935:0.018578068,(((52b0aa0dfc4c2b07f6d8695dfe1dbe81:0.011890548,30b3f037aa1f13bc145f63051d1a40de:0.021202636)0.848:0.008822756,2a43b4de697f86ef06e4945339016d96:0.01778348)0.475:5e-09,1e2fe432331b8fc446e7a20fb92296b0:0.011765624)0.713:0.004356269)0.773:0.014184199)0.871:0.013114956,(c653e81f0b35d1c0173527a612ecc55b:5e-09,(acc215de8719af1b3453bee5edf46fb8:0.027411597,01c3bd4419197df726d227ff755d0ce3:0.039731248)0.768:0.008875876)0.784:0.009294929)0.857:0.018086812)0.784:0.015594905,(f897ddda7f163ec47754bf8d9e165d97:0.07376616,(a95fc5855d8972b82ca9d765dd2be288:0.078663585,(f733aa4c4f0e7d2ea2df3c9298dbf801:0.074347324,(((64966baac276e24dc107f7996b9e4ec1:0.008754636,8cb821e8083a5109640e55a21992f942:0.008657862)1.000:0.044450072,(((d4ed76cee4504f70b88084108562fdeb:0.013174556,(8f2a5b95d871406db36117b84b249c17:0.040370939,80dfa1f4db80d0066b8212e2a231f59d:0.031209747)0.371:0.005841183)0.847:0.008753452,((((346528c55b742878a9c332639646de97:0.040681818,(18c569d554def573e2305afc8b0e4ee3:0.026623776,(368810616e50f580696fd47b7bc2637f:0.005802732,(39fb850fcb10658b0ce6039bc6fc63f6:0.008715941,((((((96abc83f9b98c82e872d3cdbc5d3042f:0.002883838,(59af3ec5dde9350ab1e8535f6673a4c9:6e-09,(7e0b221ffc7102978b149c6477af9e4a:0.002887604,(9124d65f758d5cb8785be406393f2662:5e-09,cd8b9c2b891fd8588c98fb6435769dce:0.002884029)0.806:5e-09)1.000:0.026807999)0.840:0.002883872)0.951:5e-09,(3466911c2369a1373ee7d89d4029696b:0.005789907,(1ecc02476b62865657731640f9502840:0.008734449,0fbee2f9ec07c4ad5f8c50cfd220fb16:0.00288758)0.052:6e-09)0.913:5e-09)0.000:5e-09,((3cce193366d9cf9feec8829937061dd0:0.002887609,d1c09ead90c4d4a89cb4fb1fecc58e52:0.008708408)0.905:5e-09,(831293b18f513c5fe88495ce79bb93ba:0.002883718,48e2d5ba45f9e8fef2f932bdee663340:0.005782021)0.929:5e-09)1.000:5e-09)0.000:5e-09,(aebed3790c1fe358e4136f11cedf87fd:0.002885053,65ada2de61b381e835ec83956d9f3d1d:0.005781769)0.898:5e-09)0.000:6e-09,((6054db8cd8bef862666dd2f4955077d9:0.005797751,32022224ec5aca8ebf90ecb0db12648d:0.002887583)0.628:5e-09,4be95866aa6b8d30fc2345af350edced:0.002885652)0.947:5e-09)0.000:5e-09,774ee15a9bfbf482f7a57e66d4643740:5e-09)0.902:5e-09)0.457:5e-09)0.744:0.004463358)0.761:0.004479605)0.951:0.020164508,((551121cb4d8ce55ef2a7f0124b6de0d1:0.020200911,cecde4193281147fe2ce27846d9aff7a:0.003605535)0.929:0.012333627,(f673cf66cea52238a971e54622e5f54e:0.008825769,7656bd8cdc7887e8e94dfe3269095ccc:0.008773942)0.895:0.009069351)0.806:0.00507547)0.000:5e-09,((38e72f03b5f291b57f9fe3c86cc03baa:0.020699686,(3bd4210163c784def288b1a969cdcb7f:0.015947507,(fc34ad508c39176d274b3d7f966d18ab:0.002969741,(404f16bc6c050bfba6430ac32024d8fe:0.02330706,609bd83a0dec0ca4c4c8cd9ca600a735:0.021121641)0.127:0.004584282)0.745:0.003376181)0.813:0.017654518)0.796:0.007651542,(f2c7140675f23a239a3fa94628159982:0.042934629,(eeeb2f57e83ac2d93d7e2f8133db8618:0.061342871,1280e44c54e2a58aad01eaba9c8e2d61:0.105433997)0.802:0.023447004)0.765:0.010721537)0.946:0.016726699)0.907:0.017203355,(44e9a8d3eb0b8c5ac1743e273c00e6e4:0.030076448,117ce563b842614b184dda1bf06e027e:0.012283046)0.430:0.015481216)0.774:0.010049053)0.805:0.024228004,c2937c5bfa2b8186355a14cb23794992:0.06440927)0.756:0.007624113)0.000:5e-09,(3b017eec09eb4b555c1e41c012750c9d:0.029261061,(48630404a30078fe9044b9c8634c17ff:0.058734394,(e489b3c11a2e8bb4f964c967a042b35e:0.016200001,4a75cc3efe4a21ac83da57f9e5d3db6a:0.027776683)0.636:0.0145276)0.387:0.024244286)0.881:0.01622375)0.483:0.01158161)1.000:0.08216742)0.960:0.038052204)0.769:0.01457461)0.952:0.036421315)0.924:0.020267429)0.000:5e-09,(0ade2f5f36defb4a4ad173f389bf5f6b:0.015550102,(eae2f8fb03064dd645befb56c661102f:5e-09,(((5656f1fe489844922f7802390974bad4:0.007145093,(05356a92915403e6f7414e765ba8f264:0.024337106,db95694ad5212fe0f0c1f48ed51a052c:0.005952777)0.908:0.011022609)0.822:0.008578995,de41c504eaadebec86abc8bd74d744ff:0.013266493)0.945:0.014001164,(7e03111f53261693a347beec2af77a23:5e-09,(bb8cd10f5a3e344d735bcf84908ef4a1:5e-09,1d2b25ff01d73caf2964316b18a930bb:0.002883859)0.907:0.005803411)0.932:5e-09)0.801:0.011689461)0.888:0.011298866)0.706:0.009061399)0.369:0.014915533)0.000:5e-09)0.000:0.001207342,(a06ff2b86c49b6af58a08b8f53f4740b:0.108057056,((3f0d841c4c3c30a3660be6dbbe790ed9:0.011168637,c9e465794e8bb715fa4a8b516920e781:0.00953673)0.991:0.045162974,(cfc812cbeff15bf5d143fb170349be79:0.018584196,((785cbb72f975f7bbd8c756dcd6b40082:5e-09,d41a9273625be1ab2206dd7e88c15e0d:0.002886451)0.836:0.011361128,(19a83e88a6332e64548c96483ada76bf:0.012626775,((9951455fe1ae43f044cdb0168aa09abd:5e-09,35a1c163d0766672af9048d700a8c96d:6e-09)0.517:6e-09,(36c72970552b1b18d46daeb817a8ea63:0.002701368,380e84109b1f4931de38aade19ca11c6:0.027736519)0.829:0.012047839)0.909:0.017447224)0.250:0.014998467)0.920:0.024734938)0.998:0.057691206)0.886:0.02172256)0.799:0.015457959)0.751:0.007488732,(526be0b17c23a83d6d45f375a78d051e:0.058626332,((((d98204fc4bf0ae5cf8c511642c218fba:0.008920773,((2dea77167d3bb341a696f5780d5f9a21:5e-09,(09bcc3f2fcfb655b35ceb604b7d8e516:0.014413345,(240cedb2986d900085adc19ddd5a848d:0.002918693,19b9dac2fb002088d3636cfc8192edb6:0.002876081)0.976:0.017586449)0.779:0.003735918)0.927:0.005875678,(625c8c05d801f9fb99ed23ef541b05f7:0.040172223,75275acf11ab498d5eb12f615d9bf834:0.040012344)0.787:6e-09)0.867:0.005777164)0.998:0.024232382,((c8572a585d8d274f15c10a09d75e1691:0.003190512,(((de39b150d75ccd144139ed7c852f834b:5e-09,((cef7cd9d71fa2884dd3492457714b701:5e-09,5a6d67a68ead002a7011f4c04ed1b357:0.014715469)0.000:0.005803353,4c7848c416813c320f152e5061c4a1b0:0.005801494)0.971:6e-09)0.848:5e-09,(174872368223bcde1cf49a818f9e4b01:0.002886455,(f02edee480f06a2d5097743012bca7fc:0.017925902,((c2fe0aa42b283ed36419bfc5edef783f:0.017721704,eefe6cad2df41353cfd6f13fb6e6309a:6e-09)0.345:0.008632432,e5379b54fd866d1ae7a4ac41dfb36716:0.043038904)0.864:5e-09)0.961:0.011976487)0.779:5e-09)0.916:5e-09,(79664111b317958d305544681f0bd3dd:5e-09,(a370665f32452f0d2f490be612723319:0.008675905,6b30ccdc38206e2a4ba1675d7e224e3f:0.015050918)0.999:0.04040773)0.875:0.008733171)0.640:0.01147538)0.951:0.014892748,7269115433b6539844bb9629d75e363e:0.017628712)0.740:0.003226449)0.491:6e-09,(25e8806f22a9921d5b033e2a65fe155d:0.021144816,c0a24bb0c94c1d26be171dd4b236acbd:0.008984863)0.425:0.005651806)0.821:0.011296822,((((8fca3acde64372a2b61f03493f04f2b5:0.017774021,022b28b8d7074b71560aa3fa3a4ec201:5e-09)0.917:0.005800245,(337295835145cc0e54949c00ad0cf800:0.021219576,(27783eeeb3acac649ac7d475ce1a9fb9:0.008785115,((ae879b68543ec43481bc0e7c13922734:0.014987609,(02caf60d1deb5dfa1389ec10f20f6d3f:6e-09,8f85ef4b949e3bbad3191e82774c2677:0.005817648)0.677:0.008979766)0.995:0.027876866,(cf9d0298c0d402dec42d3e84f5a5932b:0.00580683,f23d5c806f2bf4adea6660f7565d1ca3:0.002894529)0.914:5e-09)0.522:0.005942137)0.834:0.005664372)0.742:0.015148334)0.883:5e-09,758dd3ce8b61ecff94212bbc56d1d31e:5e-09)0.867:0.014256658,((14d5b8344acae226b515a745e8753f32:5e-09,6205b9ccc44bf8bd44aeb5269e518546:0.008776785)0.294:5e-09,((((b753d3d15d0f73170a7a15e5e7ef0566:0.027093744,((4aab1c0a5db4276a0605e0ae4de08455:0.008726796,c5b3d3e38b06f5054a0fcddfa1deb384:5e-09)0.902:0.008771351,(045e40f6340fe88c524706b832d0a55e:0.005807628,((cfd63daf61de84b6887691c7ce9eb37e:0.002898217,(82fbee013ef3f0373050886d68c1945a:5e-09,c17f2ac02a8533b4d4a01749809a571b:0.002898219)0.692:0.005850571)0.916:5e-09,1e953c52bd32d3ade49b7fe4dbbb883b:5e-09)0.426:5e-09)0.851:5e-09)0.977:0.011752668)0.772:5e-09,17e3e51e3c30434d709a611e66150c09:0.014756833)0.768:0.002921499,e247b6cbd34fee1cd80c4c2ec45967e4:0.011854227)0.791:0.002904724,(c04a85b89396e2abbb21c6c959585886:5e-09,(954f864c8264ca847962799552afab9b:0.007987135,(9604a37b9062bfd3007dfbadc77aef5e:0.012591651,((62272e777e18f51a8b48f18339384f75:0.022557899,5a2d633db89845c1ec866e31a83aecf6:0.022510139)0.926:0.020245889,(1f636f4f3f8e0eff9cc9034d3993086a:0.025166006,06f51443c5b5a90ccb572ed3894f90a5:0.011498568)0.809:0.008699379)0.712:0.008785988)0.894:0.010798644)0.772:0.004332593)0.431:6e-09)0.992:0.024002687)0.983:0.023858671)0.615:0.002119965)1.000:0.045182926)0.717:0.004913476)0.948:0.032215365,(d3a763805c9d470dcf632000b909d7ba:0.057432253,c6a41af43693aa491754979539c24a30:0.093577387)0.991:0.062345133)0.685:0.006721598)0.875:0.018078725)0.841:0.013395141,((fc1b23c7ac66c99bb8d6c51bbe53f54a:0.098020487,(70ad6d798dcde2182c5bd5af4734de13:0.013947731,((002a7e92418d40636e495ad97a7bd63b:0.072150432,((0dbbdb0344b3488f4746bda61614c5ba:0.001616828,(9bb9570645d80c9370ddcd620d0eca5d:0.00574023,(f8f024f6fd2bd8a2c957673d0f62b246:6e-09,(f043ab17ba98432915176d3a77f849e7:0.005740148,(a2f2c801caaa6571ac205821998cd008:0.002861256,cd8e4a679999a5e8acaf3740d4486a39:5e-09)0.431:6e-09)0.858:0.002862361)0.786:0.002864567)0.856:0.005362612)0.790:0.001617747,(920389b551630a5110b040ae37a8a30c:5e-09,ef9947c1685daa7aef6b6106a4a16e18:0.002858888)0.773:5e-09)0.994:0.062914269)0.683:0.020171982,(81be209612b3615691f7c10d078177d4:0.012496834,5a3adc6d8c4958122b43c35f6c14f1e4:0.044110357)0.257:0.006563534)0.910:0.029724868)1.000:0.220256887)0.911:0.039149225,(((030fe7a471ea13733320102f66bcc530:0.070785813,fa7c93813fcd718664330ae042e2eff2:0.051634077)0.948:0.026685339,7264c39c67f925acc21bc8ae4f523a33:0.064077767)0.543:0.025161533,((((73cebef227abc8014d0257e9e3569629:0.0396429,((fede3a4c1afb857522aff8f7a62a6827:0.022873909,((374f6f32508fcbdaa366361c835c23f4:0.030565595,cac76815dd8b7e44e9d075fc401e8531:0.002260179)0.954:0.023469507,(0601ace2c4e92c9621c540491ba52a54:0.04618223,(69421498241b8fa4c1815e5625784879:0.035910869,2a612d349476e35ce5b0c87e276d0f98:0.044251153)0.648:0.015694193)0.396:0.008745278)0.971:0.027901509)0.839:0.017086164,(420d35dbaa8299c19b0892702b17019a:0.020657338,(((fd7a12cc2e0a7359db0fea89090d13c2:5e-09,161eef97a000956f5e65c3a49488cd30:5e-09)0.000:5e-09,((e6018cecc7c8a8b566b1b3bc6ecb4f12:0.002317617,(67594c9b81f7fa3962d16bb7ff2247eb:5e-09,3fa847ed051458c1111081b02b16f90f:0.002316786)0.431:5e-09)0.885:0.002326009,(3a48113b654909387fdfbd0889dab532:5e-09,(12766924adcf7593bc7287030f4969dc:5e-09,(d2b734d072d65e00cde6309bf2e2b042:0.002319227,(fa184b01037124be8e002a139017fe51:0.002320228,c2a034444d12fa7efc3284eb0e1a1aa4:0.006992567)0.412:5e-09)0.930:5e-09)0.000:5e-09)0.945:5e-09)0.365:0.002326006)0.819:0.006667532,((4b80467a51a490436de345f20d41b210:0.004664873,(92e78b82aa99b2fdae194090c19ed103:5e-09,064d6913e7efb241b30a7c5ce6c89793:0.002316791)0.916:5e-09)0.465:5e-09,(8c598b3dd7085638669d26e89dc83ecb:0.02847613,5a09b84412ca93b2184f27d34a3d9c0a:0.02280084)0.964:0.022510935)0.982:0.023235716)0.955:0.025610744)0.855:0.016467427)0.826:0.011578871)0.808:0.012868236,3b2fd1e6b264046b63188b6ddf5c2298:0.060767761)0.041:0.004855963,2de41771b719bd5afbed34af8d696deb:0.066842447)0.999:0.067726924,(((((((3419c7b42433a44249734f2772f27544:0.023217731,(af1d0224e652a3153665e41a69e7bda2:0.038575961,(785380cb30f6afab0f489c8f9665e730:0.009196102,(666c842b3a3a5756feed9bb2856d76fc:0.002328554,6fb82033ffa11adc2a7cc76c3518d960:5e-09)0.789:0.010120795)0.601:0.023051126)0.941:0.030850733)0.993:0.039292517,(((4ba0c5de2d856b4417c569ccfca9f822:0.065919072,(6938f13e84add89f4e914db4c6d14dce:5e-09,(80ba99065123de107d0b80e165fb3f35:5e-09,1b8bbe5a14b1e751b2f25494df43e6bc:0.002249658)0.923:0.006878272)0.997:0.084785449)0.937:0.039764804,((a0b355658c149683b2b8604b233a9108:0.062322814,(17a79a94932f298f4c85995cf880a164:0.005515751,da09069bf9f0dd9ca973a76e054559bf:0.001569734)0.940:0.023809537)0.944:0.033434713,(((d930cefc7c749a71b56f025fcc3e022f:0.009551415,0387e9fce57e53b61dded8f28a933e45:5e-09)0.928:0.020440694,((83d28697929b22008d85d8ecf060f857:0.071767557,((((((((((7ef62d6edfcb1f94acaf7e2fe9eed201:0.011862197,((be0c71c87c93c78657ed140007772a80:0.009422288,be74d4ba6348479b8ad1a8fc49e8f01f:5e-09)0.554:5e-09,5c9978053041dc7fc519388b88ab6e6e:0.014237737)0.959:0.007069802)0.000:5e-09,(8a262d8aaaac92c38d330b6ca5918fa9:5e-09,(925d8d75f9ee88ae87344005a07b2e95:0.029465443,58624a623c1728c0f986a41ba9584d24:0.002275026)0.771:0.002388)0.796:0.004667184)0.927:0.001443494,426efa3056fb1e8cda8ee3bad5467296:0.000453945)0.334:0.004772827,((((f05d18ae685f29237a32042456465eb7:0.015269797,((f00ad0e057192dcfaeb3bb4ee0f75a0f:0.016795636,6f19bcf0e3400c786ff804abf12a1e71:0.005104395)0.866:0.006924224,((b7507c74b63b9ff14b54f4edd0f9d972:0.0,c7f399ac7dc8f83d4cd0356360e8d243:0.0):0.007017093,(476f3c5625281e7b2c9c721ec771e620:5e-09,(ac0b6161aabdc535d731e32e808638b3:5e-09,0c30b2433002ee782ff54ae8403f41ac:0.011803718)0.930:0.004712019)0.866:0.004768282)0.958:0.010819451)0.763:0.00350937)0.300:0.007557353,(ff79fa25b765f12117169474b599bc1b:0.009472337,((89215b57bb15d9e306442ea340bdae5f:0.004705259,11cf932f61c78f5d84ea32c94950be82:0.00231331)0.926:0.007484424,(bbade53d3cce7c21a2080847ec52b799:0.002683749,(cf975a56e01f65a520b8021bd72e29c2:0.002193247,57329407ac55897a14385208f01e1682:0.004885953)0.961:0.011871366)0.196:0.00237584)0.000:5e-09)0.886:0.011027615)0.852:0.007342859,(0d3bc1b8046edb41f4bcec7178300c67:0.021550692,(((ab1c23578361788d1515ac9519d78ebb:0.00472445,(e2ebe199b84f2d3c4a3f228e827e8133:5e-09,(dca7b03450c6dcc1a4cb40dcb2244ef3:0.002329498,(e4ba6ccb03eadb57c019a424a695073e:0.002320233,d071b7ed9ea6903057e5893d247965d7:5e-09)0.555:5e-09)0.708:0.002332186)0.734:0.007215523)0.942:0.009634491,(5977a56774805b2bf48445e6754b635e:0.009957855,52da9e7886352ff99736dd0292eb97ad:0.002008695)0.931:0.007525863)0.774:0.002517257,9ef6809ffb54e24e219886751abaf5c9:0.004749332)0.846:0.007438896)0.866:0.008948371)0.000:5e-09,(af02c08016c6ea5b2937b63925511b8e:0.018213846,(bd872610e55161cc3f0463d6fdb26df2:5e-09,(1733b02f9115b27fa6d59e82ef8d8644:0.004681577,(((c870afcfcbe4d04d2abaf90206324c3c:5e-09,(10040f38116204b51d66a65e6c792e11:5e-09,(9e34c7599e117e66979d3ce86c954187:0.002326008,1dab41d03be11c02a1028c6785459844:5e-09)0.900:0.002326009)0.838:0.0023216)0.909:0.002323464,add181ac6165e5497278d54b2349a93d:5e-09)0.949:0.004658339,9066dc9efa02d9c3810a3f5bd0e0b530:6e-09)0.371:5e-09)0.816:0.002326008)0.845:0.007496599)0.982:0.019489575)0.821:0.004434049)0.912:0.009330005,((197ba306a4a27ffc809ad49ed40dbc9b:0.0,3822fd43f728d1992ed11163d1c339bb:0.0):0.0269895,6d17e1eec147c9fecd4f3edf0b8b3be5:5e-09)0.058:0.004929239)0.946:0.015218112,(eaf5bacbe95b6f732e5dc18ba53ddcee:5e-09,(8a2adf9828d5af47b1aca7fba2e6ed37:5e-09,3206063b49be708648b3001238917bfc:6e-09)0.986:5e-09)1.000:0.039630941)0.897:0.008755637,db4677accad3a5d2abfad18d9b7422d5:0.011824568)0.939:0.011975866,(a9cb22d55e1c6f8453024e5e32f6cdcf:0.01379927,9cca17e509e46d8fca3f9f5c5a788552:0.01989524)0.680:0.003011561)0.745:0.002796398,(3c7a7d27c64a3a29209a52e41f8e6291:5e-09,91d4d9f40490976cbf7ae002205c62f4:6e-09)0.977:0.014861303)0.842:0.005518445,6eeff933a2a1ec216258d34e49e50bde:0.014030895)0.982:0.02767829)0.812:0.00929962,(((((60c1a34fac60eb183bec790ee8614b52:0.007092928,36c892d722d74f939a8d0f258b75d09e:5e-09)0.935:0.017788414,((c419fde51e8768ac987c40bb58704cfe:0.0,68d6bf18d76b376495083f47e3018d4d:0.0):0.00611317,848335ade62b732a6225d2aeb68f672f:0.006040093)0.985:0.024911107)0.886:0.012358536,((ac98dd3f5833e2465378627a55362d2d:0.00681622,((((((26b97b90572f435b56371fc5984e771e:0.048649445,(81f4d515893eaa741e04c5cc8e3fc8bf:0.058207989,((96e99fc58d56b1ce83f47b8fcbcc8823:0.020529927,9fa9e4f270cd1c68f23ee03e956d4339:0.022898593)0.956:0.024887269,f19f3313d8602422c083fa0a5bc9d54e:0.022766711)0.615:0.014462989)0.891:0.015705805)0.933:0.016873464,(((((5748b352209a2602fc68a7087838e964:0.002316791,ba0731f40f0ed801f54ec52c12821238:5e-09)0.754:0.002314758,(94ea3c288c5cf6fd39f856628a3e991b:5e-09,6da066bd93599e674eb181b295c44029:0.009484787)0.913:0.004712529)0.882:0.004807839,(20e0bb81dd37ad55fb5c4b35883d2125:5e-09,(fc501a107559a80499f69e0dbb1a36e0:0.00230924,(a3b8d8bd5ce5e6e0e359a4f1099d506b:5e-09,d13e3f51ac0ad270be070b1181fd1849:0.004656876)0.897:0.004773647)0.907:0.004769559)0.936:0.007213792)0.850:0.004683239,(1e9090f96cdcf5cb370e284176370c72:5e-09,6ccc21c95de2b036c84c55b7de68b70b:0.002318427)0.886:0.004723556)0.898:0.004719364,9e15622d2ff30a14f0bf5035df8e3f99:5e-09)0.823:0.008555162)0.748:0.003352302,((8811040b199d001033aecb368162cae8:0.008295586,6070eeb800587e5a850367327774a29a:0.008271312)0.798:0.005005311,f5624afe84599b8b827ceb76157272ac:0.004740456)0.843:0.002282751)0.886:5e-09,(1a89f02dcda12a0fccff79addfaffa1f:0.004734153,0afc60daa7327adc244e628150d428c8:5e-09)0.858:5e-09)0.963:0.009572938,((bf111de49d35d379950c31521f46b260:0.009838819,((15452f11fdb1a500653de4d14b43874f:0.013478687,1c306d459788955c74da09f5e75169d8:0.025184029)0.984:0.019618656,(49239002cb267f522c133a94294eb520:0.004647942,(19e8cc57404e656b8b1eecc1db106c36:5e-09,e8fda1aef5fe9b7ebd27fab044af6a81:5e-09)0.921:5e-09)0.915:5e-09)0.853:0.004638301)0.874:0.004914391,((541c71bc9b2d0f018aafb9aa0bba70a1:0.011852516,(a5d166a703c39543579478516b6038ed:5e-09,5d4f00d3fcd88dcae58f4512a0354d2a:0.002316729)0.985:6e-09)0.921:0.00722527,db898b359efc27e07a60beec1a226b0b:0.00476728)0.903:0.007160353)0.731:0.002442591)0.885:0.007144642,((1f2c83a48f18acacfb9d0fad77956fb1:5e-09,ad541888fd3e7f019d93f84ca38be8f8:6e-09)0.978:0.014352039,(61d56d91d1382aaef5f14fc5fc1a5687:5e-09,(ec9e743cca6b35ce30ce54ef17a6eabc:0.004671343,82f7f084acbaa2ce41c40177adae6b33:0.009487097)0.665:0.002355293)0.996:0.01970097)0.892:5e-09)0.682:0.007365575)0.694:0.007340062,b17923d3a6128aeee75a57d3949df9b2:0.002430136)0.954:0.020156129)0.966:0.021910924,((6421bb5f79a988b4233be88f6dd5814b:5e-09,3343bfb2e7995ca617cf38b1a41d3f1d:0.00466989)0.779:0.005718651,((297d5e708fddc3355fd49ab3a8057c05:0.0,5615e30e748e49f0e601047d67c6a73e:0.0):0.01118567,(4ba4de4997b438b6f045e7ff94522d48:5e-09,b30771409f85152c08affd18bdfd2cff:0.002334271)0.854:0.005976496)0.914:0.011183028)1.000:0.052080671)0.925:0.01549442,((((((532d10a800ee5f014929f2a6dd7c72db:5e-09,((cfa136f47c31f2c2e12ee8f04ad6cc5c:5e-09,c1168283fb6bd56e60b7a8a76ae833e6:6e-09)0.990:5e-09,b282ff0c448c7075b73100a5f4485907:0.014432666)0.977:0.009402092)0.022:0.004608857,2d1cb5ad30cae74ac949b191bbbbf6e8:0.016935854)0.988:0.030124662,(a773bee892678c180a4807019492e423:0.005855336,(b91fc8dbc0a01ee853e0f17e01ba859c:5e-09,(5d722ff862c3e1094e8a25b22d04250f:0.001975619,((cc7292a74e29f62b27e50ebef6fb1f4a:0.0,13f8e3ad7592d121c167952ca05c45bb:0.0):0.001197142,3571322300ae3edfea3ed6876e3e359d:0.001236132)0.975:0.01233526)0.946:0.009861342)0.849:0.006015818)0.999:0.044596412)0.648:0.016494481,(50b7a451138a503cb19b210f24a96cf4:0.034106395,(3cfa7dcad71f82a855739a0c8d11b3db:0.012956233,5216ee2e3ad9fe14c6859d3e1f3df8dd:0.021697114)0.765:0.007313896)0.910:0.012967004)0.806:0.006463225,fae99385e83c37c00eeed7592693b9d7:0.018149621)0.890:0.02066004,(e3fa5a6efcd3cb1a8f05cdac3bd1f1dd:0.053866598,((d749c3652c4233ba2568d37eca6ea15f:0.008010078,(247a0d7a257b2467f8cb1491d7837054:0.03633919,((6009dee807f35d9ed9ec06a191c8c31c:5e-09,((036f949581422855eb4b787f700b4b32:0.002334271,(2ed1c06f56868f68d0f8301fce17fdbf:5e-09,bf141dc73b81bdf73321f8bcbb1e2e5c:0.002316978)0.420:5e-09)0.894:0.002321602,58e60e20f68eecda5b4f6c3b4a1fa272:0.004653353)0.899:6e-09)0.927:5e-09,(((088767eab4df4d4d6d43473ee9b2b588:5e-09,cbf9559d5d2f852f14bbd2d312b550e2:0.002316872)0.956:5e-09,b733d548f5e86b611b7a716f4ee0cbc3:0.014220346)0.916:0.004714677,((b2f8427ffc60d775011750548aca79a6:0.0023216,51f61b2ef1faf5e8297f6a0c3f4f475a:5e-09)0.887:0.004773378,((b8c9b2342c58cef2c32d178d2b28a6a7:5e-09,(c512b13dcc9e313e2dc6004bf25d3d1a:5e-09,c3d45465fb47638c5a1905f569d7dc0d:0.014220328)1.000:0.039564122)0.946:0.00705985,dc07d034e718681e35d87e4b56a359dd:5e-09)0.765:0.00230901)0.879:0.004801907)0.758:0.002317839)0.927:6e-09)0.997:0.027664259)0.903:0.010616685,(a80bdc1a7975f47f5f889ff8bfdf858f:0.002326008,23eeb610657b5c2e0f19aed7e42e19ca:5e-09)0.859:0.008487766)0.894:0.014515447)0.729:0.005258788)0.833:0.007395164)0.870:0.008105938)0.733:0.006039931)0.989:0.053344503,(211c4396acbecf8effae6d26a8793ab7:0.01884157,((((121122e547032c781e1018a14047efda:5e-09,ba58aeb1324c99a5a20b8024305587d6:5e-09)0.974:0.01598965,(759b4798865610a6fc9b5f1402de0768:0.015325773,2572dca9bd04dbfdef2be7eb21094176:0.03782516)0.876:0.016988172)0.058:5e-09,((((fe8b21d541257d93e81e18b419df1991:5e-09,(ccfa7ff6c6ffe1c906d13446a076356b:0.002319231,53eba720122ee82ad573e0cbc455d884:0.002318368)0.749:5e-09)0.747:5e-09,(5bc568695f04bf7a520ca536da39fb8d:0.002331936,(01761e660b3cc5ff57ec2d13e72bc504:0.032733981,14ce1d96e3346ffc60b28051f43b5655:0.037969278)0.990:0.030304373)0.468:9.82e-07)0.942:0.020180455,8bf44cfc9e354eddc9f9d832f8d3b125:0.014987096)0.968:0.027715505,((((ecb5f09d0b0db65379a93036b92c9ef8:0.002260432,(4d4874248fcc8afa138219bb36270a01:0.009832099,(((8c3075c38529e12e94a027af9b85ecb1:5e-09,(c7176838d39dd59363ac8a587b88affd:0.002326007,7e69f4b17441ae71837620410f932d18:0.002319235)0.852:5e-09)0.898:5e-09,(8fafc0132897d2765d5626b902529c4b:5e-09,03a6756adb62feeb20771233093cb751:0.002326012)0.924:0.004664802)0.755:0.002341065,(9fc883c2e6148f0d914af88484356917:0.002370753,(b767e79ca5a8a8a579670fa2bdc69340:0.002241614,47156152de82d36be385726952379690:0.004787993)0.876:0.004769437)0.886:0.004738331)0.765:0.002094449)0.956:0.009838457)0.868:0.004808567,(4aabdcb1c56eeb7131224118a2509c51:0.014471652,6efc0f413ec80585b83496822bd55f04:0.014433691)0.878:0.004775409)0.769:0.002753678,(((ff046170cb07f806c2a51d8a29cf9369:0.004814971,0822ae00f457895523501746cd2297e4:0.002206527)0.997:0.019591787,3f984122b3248d9d0492030896933267:5e-09)0.470:0.002325521,(6d845b979d9756a21a83051a5599cd0d:0.002362982,fe94b530c6b3e72768c847e2c4e032ab:0.007040683)0.978:0.012001911)0.925:0.009248892)0.846:0.006969247,((f57dc10fc4011b79a6927649a9c6f41b:6e-09,1138f46776b7269907c058b643ad0aac:0.037470413)0.998:0.045399144,(c88ed4551fe4a320de4a6847ab226a6f:0.02977773,(6f60d00c6bfca74f9c50ecb035a273d7:5e-09,(43afb6f6fad085ca243ef85d117edc63:0.007184387,(7a083de34df7d1c24611475b1a8b159b:5e-09,(6a58bdc9df73aad1247f374995faee2e:5e-09,50569875704e548b79b306c1d3400e12:0.002317621)0.982:0.009502875)0.259:0.004652471)0.994:0.022426803)0.427:0.002933438)0.760:0.006032312)0.722:0.01199282)0.944:0.01947624)0.131:0.014691212)0.964:0.020609662,(75a6b40b277db727d4b13df6e3a03e1f:0.037032732,((e5046380481526bd5bba17da9f99dac4:5e-09,7be1e54839fcee11907bc7b22dea5106:0.024007549)0.851:0.002326007,(((aa032a061540480262275698ce27ab66:5e-09,(5af726e2d7090268d7799ec50528baa8:0.007066053,8fc08e58ca678d165fb57787523999ca:5e-09)0.913:0.00231762)0.919:0.002326008,((66b733c21d68d8af1c64d43ece8d62b9:0.00231851,4261ccec99da64fa97dad5c4cd93dedb:0.002319243)0.903:5e-09,f52ab1a3c8b022628d084a48d3d66dfa:5e-09)0.912:5e-09)0.939:0.004665798,afa3644f42e9b36c17e63bbcdfc92243:6e-09)0.000:5e-09)0.860:0.008788587)0.883:0.013332603)0.891:0.019542191)0.893:0.02696439)0.893:0.029303785)0.850:0.027300389)0.877:0.016408098,(3dd2740c2e3e9041d770a6dc98ac708f:0.025878786,(((bdb1d4360ae3a2debbf4c9c6211a618e:0.01197193,(5f5a35dcb9e936e82d092064f4bdbaa9:0.002350151,((fd0ecdf11b63f2e0858ed224bdfad44f:5e-09,b94f1751c660154cb674af89e329386d:0.002309812)0.899:0.004694528,2a90130d39fbbed394eed2ea7a7a3d5e:0.002333285)0.755:0.002334981)0.784:0.002355695)0.778:0.002416025,((ab9eb49c01f2523bd965fc608b14f9fb:0.007088166,(2f38ebeba7350bae367629de21983637:0.002312268,(((b4d9408763ee5ed0df07765863bd1ea5:0.016649793,(2aabeb544f0f2d2ab397fe92a4949d11:5e-09,4dad20ca591c5c4734270622c9f32df2:0.002308624)0.904:5e-09)0.838:0.002317237,29841f30a89c09be4d373831e2f05027:6e-09)0.927:0.001541715,(((5125643a8536207426f704763a5909cb:0.023941084,(823cc30804bc7bbf2aac43c5635e7846:5e-09,38d75b33d5a38cee40fd4f326e4a8abf:0.096288952)0.237:0.027718086)0.978:0.024828479,((3c4f5ed624d627ce3faa1821f6c6ce32:5e-09,dfdcd5597bdaab61688bc4e59281601e:0.002317249)0.847:0.002325428,20229bd454df9747d952b76fd554eecc:5e-09)0.218:0.002325428)0.783:6e-09,(ce43b7347bb17a4a0d608f738b9482ef:0.0,82553ce6968993b852bb42bc58e1c3fa:0.0):5e-09)0.927:0.001539262)0.927:0.001540007)0.839:5e-09)0.865:0.004740646,((ca58aa8bdc910a1947d3aa7b683a89e7:5e-09,(183ae7cfa9ed92f7861ca117ecd1fbd0:0.004680548,14f54cbaac2d523cd41b1826c185bd08:6e-09)0.927:0.002317007)0.759:6e-09,a504a8c33ba3a9653f4c233980a69265:0.011928091)0.858:0.004685226)0.925:0.007252601)0.236:6e-09,((((36a525d54ce76e75f6b5f9cb9b6e67ad:0.0,e9fd50e83af2d25a154929ad1911634d:0.0):0.011678395,((dc1c8d664de57763aa18ee9e06c533d8:5e-09,(f95b20be3f12eea78636f21241695bb4:0.007015463,edbd4bb94be5a9a8a4bcfd06a57c7797:5e-09)0.985:0.011977742)0.853:0.004957711,a74762b55033ffb5fd00f734d0113311:0.016723465)0.062:0.007154008)0.197:5e-09,(ae7ccb2a06af7f49aee7b8145412b93f:0.004698445,(c0e2f49a41d7d58102b61aa48d01fe79:5e-09,(c5698265426998335b073c62f5fa07c6:5e-09,8a30306329a8ac5ea813e8f90375df05:0.002308085)0.858:0.002320687)0.765:5e-09)0.902:0.004958621)0.970:0.009575123,(318ce3dfc0898eb29d2ca25ee7085fa6:0.013212003,((4876568819194865e1b6b8ca465b4eb9:0.0,29ebba26f84d46a3a0374256ff7b972c:0.0,085f39d110378588b76057d63a9ea590:0.0):0.020956776,2778a6678b2a3fe244c05ccdd3a13912:0.00838202)0.744:0.002421255)0.755:0.003149246)0.946:0.007370961)0.879:0.01129806)0.989:0.034908447)0.545:0.010775451)0.932:0.016893174,(172920bfde61aeb868c85f1274246b3e:0.037654703,29da7a00a669e7feaaf787396303820b:0.040447315)0.756:0.00698697)0.901:0.009853303,(((((((65c55cc994a97642c0586e33e5a82c8b:5e-09,(95463423b3dbe9cc6009d41ce79b810c:5e-09,0f3c11a79bf955589ba4fee2370ba5ad:0.112418749)1.000:5e-09)0.997:0.041257368,((617fdb24f130b60fa3849f6777c5c14b:0.016714334,(fd1f00cc552b93ddf3f98a748614216b:5e-09,a2f3a5e91449a8c893e3b8a6d224db79:0.004658337)0.890:5e-09)0.765:0.00584626,(((2798db0a56c409581e327bf80db8d47e:5e-09,0c6ed350f153da5479b6188dd58c9f6e:0.031668083)0.962:6e-09,(87abddbc3400f223097bf7791087e769:0.068872755,4f12a336a248f48324f6f8f78bb72f44:0.109615966)0.922:0.033154126)0.848:0.009569952,10a2d2f0953989fdfc7e610bdb4796e0:5e-09)0.920:0.021677178)0.995:0.043210705)0.280:0.014223681,78d8099f40e9d2039bdbe73ccf1fd1db:0.044887408)0.832:0.013037646,(((60993b6b54f283ebd6c60652e0db25b2:0.024655204,3cd207b5d253d0879bba199046919e6d:0.096176247)0.827:0.02354193,(7a3c36a80a364cbd4389e098c19a6d3d:0.01928446,((200959c12e1bcd8fd34d1e66f277835f:0.004699985,5cf90b2ea5ce900cd69f09bde8b2c0b8:5e-09)0.849:5e-09,((d8f13f8f8644952ece56a3a1b5c2e796:5e-09,((((3fb5a37f99022addbe3a2e08bf1221bc:0.007038846,((18df473790ae48e253aecc30db7c1625:5e-09,(d3ca3cfb74ce4b0c5651bba05d821810:0.014281838,eafbd974d07d73590fab11802cdefb60:0.00702603)0.922:5e-09)0.869:5e-09,((fff4d638f995f0a021ef77ddfd11cd9f:5e-09,(((((2b92e9169ed408c43e7a4e38e9ed571a:0.010715099,(f12bc2a1066f90544db75b699ff6ead1:5e-09,5165fe2157230f7df4734100186afde0:0.004682304)0.860:0.007421836)0.896:0.011205142,49e1908d32c4e88379aebee8995ccba5:0.01285091)0.407:0.002865319,c2221479f5b9a317d55b694c4f35dd51:0.006948386)0.926:0.010546269,(8df3f76e0111f45618600a7c61e02f1e:0.003799749,8ce70152f3dda71a59efa47a0eb09316:0.003800476)0.904:0.006641201)0.870:5e-09,3c05a41d8eae09dcc62354a4e225329a:5e-09)0.865:0.002326136)0.748:0.00252577,a86e918d19716635d51c3c2f66f77688:0.03203881)0.748:0.002323134)0.987:0.00937259)0.966:6e-09,4119b00b6d1c1f3a9ac8139c57b792f4:5e-09)0.918:5e-09,(((daf67ae1124021a2573d9b8abab1b432:5e-09,3addc20197158c02684c73615abf6b06:0.002318006)0.989:0.016938078,(ebf73f22f3453e6b637c476d183e7a58:5e-09,5e7f01354622524157ff548dd02acaf6:0.02979163)0.930:0.00709358)0.719:0.004677687,803ddfb534240468eb129e62e1a02189:5e-09)0.980:0.009451683)0.853:0.002326008,2956bf292904baf90aed8efed70ac3d3:0.009532764)0.770:5e-09)0.930:5e-09,08ff5ca585b24929beb4cd048bbdfc1c:0.040210246)0.903:0.004712217)0.890:0.007407789)0.706:0.003450432)0.891:0.009430432,(26cf3eff01460fe499698bd96511247a:0.008317489,75371b2dd2f90329ccb1156736d43810:0.049864599)0.974:0.02805826)0.154:0.004534141)0.803:0.007685013,(c9bcf4154077c31a15fc63edd323e281:0.059455102,(8112b7950321c2d51ac9937ff4ae3849:0.072914952,((1e3aff746189b0d94bb71c73466503f9:0.046662609,48b31751c2809222dd8675ddd0b6e35d:0.023060277)0.998:0.063135762,a26038deb48759c748cd68d8f049e286:0.047791506)0.534:0.02213661)0.759:0.016420585)0.825:0.014777528)0.958:0.022420722,(fb6c8c6b952a1401ae9abe9c2f1e71bf:0.011665097,(50c4b4dac87c412e3315cdc564d68ca7:5e-09,59846be52800624c3f73198f7c95c243:0.002279033)0.952:5e-09)0.999:0.062003042)0.113:0.008801549,(((8a326de9d179b05be28ef8c189cba34f:5e-09,2d39b9ce288880d9a8685814212873b4:0.087766004)0.532:5e-09,(88edb2a2cc39d6bfdce631caa6f1c68b:5e-09,(887f9e1d3301b3879cc9a8a1888a2e22:5e-09,b3d70fd863ec31c4b3599171a7737fda:5e-09)0.620:0.002334261)0.395:5e-09)0.946:0.019770707,(c61d4a7b2cba3f73318f6be9f75eceea:0.046088126,((f08923ec98f3b905a2fd114b4eff59a0:0.004673473,(03b828d5d301cf05c100e6a1a13fc30f:0.004669547,(((b98b3e30c067bb2dd8a0fa52a55daa76:0.002319234,8583d2130a4f066954aabf0fcb01dd95:0.064552718)0.418:5e-09,5e57066a1a4d825ebd6a2ba9ea5e220e:0.004653734)0.894:5e-09,c60f9c422c00ef30bdf27d74a30efb7c:5e-09)0.894:5e-09)0.426:5e-09)0.934:0.015186707,(0274a71c532fbc7c748082764c050bfe:0.028980907,(7c2921415f744a30f2939116e41b90b0:0.025944957,((5d3e9d2d099841813909b53d3e1c9939:0.007612149,(c737136cc34b10219e590054cf8593f7:0.040693714,48e41e612cb24ec61d909609d29ffc46:0.016010367)0.997:0.046506722)0.986:0.041771299,(0ab1b0fa3c62258a818a1e37d930e023:0.01857674,0a1d56c663f8faf56d3037be0d774116:0.090212304)0.322:0.025128435)0.570:0.012586999)0.916:0.023437132)0.855:0.012189607)0.904:0.019485315)0.951:0.027434183)0.207:0.016273928)0.917:0.02141925)0.933:0.016672789,((((22b9b366c71e757782d5e98a7abd169f:5e-09,8554c5d94c4815b788605c1b8ce77e1a:0.002319248)0.961:5e-09,(3452d38f9df3ea69f0414a745ae395cd:5e-09,(3dada0a6c6248fe961d141e6a5b0c423:5e-09,c90d5f059207a229786df09ba5e00467:0.068188446)0.237:5e-09)1.000:0.021174886)0.437:0.012025071,0e02298f7262eaca05aecea2649a09b4:6e-09)0.852:0.002320238,95a26489a7d082463e2d4db5e843c6f4:5e-09)0.978:0.019795232)0.370:0.004983044,d230597de120ebb12ebdbc50f2bd445a:0.033023279)0.900:0.015386221,((afc0ade3ff4b904b4c669fe64aa62827:0.013264856,1cb58ab72aca488006b5fc1635c232ec:0.049442125)0.989:0.036652529,(c84acc9964fb39850c4782c8aa0c7ac6:0.037452793,(((f7d5449f7e303f195e7c13a00a0c77cd:5e-09,(e4cdd3e462c2052b67abe229d4da38cd:6e-09,(129c89b1a49e53383140a2f99a2e4d18:0.004716529,f3b92ebb9b54f63cacbb740e8d85ad5a:0.007090732)0.798:5e-09)0.757:0.007125917)1.000:0.051342528,((0f342984f18b5054d9116e96a7b350b3:0.026446045,(3bf04d91cfbc816625f4936dd8b90f68:0.002256021,b55641bd1ab1364165b51136cc2ac924:5e-09)0.779:0.030282859)1.000:0.095720414,((cfa4ff382ecbef1ae74ced55868fd16f:0.003604235,((67bf15cac07d89f7ef82b06190765a3d:0.0,566a9942e059df125e9e364aeb1bf2ff:0.0):5e-09,2571a458458d4ef810c2e1de5b48f7cd:0.007011591)0.614:0.001113155)0.960:0.016897692,(187a1817e68b45086fe325f112e3425b:6e-09,4cbf75b29a23289ceae09d6d0248b0a9:0.002323459)0.957:0.012357633)0.729:0.002557565)0.849:0.01080458)0.804:0.008423078,(((f2d6d3d761293998bdb32eedf4990aec:0.002319248,(db4d4fe6abc1cf996239928afaeb261c:0.002319234,1e5a37dacdfe7196bbd7fa9a4f502f40:5e-09)0.000:5e-09)0.776:0.004645693,(fcfaf622d9c413e124f497d749000785:5e-09,(00af20fa6cd4f0dda0a42bb063e435f4:0.004669339,(ed9836b5cc09a75901a6aa3650b8fee2:0.01915624,((fef8d0b41c54a17f5f884475517fb368:5e-09,55e7b23d9dece48358cec7c8f7770e1f:0.002319236)0.858:0.002334274,(a6eecf04a76e223f5f800bfd00f74a0d:5e-09,(b085838e06771849f3a3e245ec3e113d:0.007015644,74145863a0c4b8a92843c582cfbefdc9:0.002319227)0.905:5e-09)0.928:5e-09)0.861:5e-09)0.217:0.004695831)0.989:0.014359323)0.979:0.015843877)0.852:0.007233984,(((8b7dff0579227391f805bc8884fec83c:5e-09,8fe09987a92003fd2bb0bb35ed226db4:0.00468624)0.852:5e-09,(((e30efaed8e42e19aee587a3a74428d9f:5e-09,(4646ef763b220b31589ceb5c96723972:0.001998299,eb2d862f83a950415d3bf3b336c02e0a:0.014805221)0.944:0.007423144)0.852:0.002321596,d7fd65518f3c9be1d51d572feca7973c:5e-09)0.901:0.006167168,(190b4211866a5727ffb81231c3ded2ff:0.005742911,((ad28f687cec8b8f4d694e498441df89c:0.009405154,((4fc9ca7ed3918c8616240e246ae433a3:0.0,41bbddc128f8b8ea5616ae7b5c3266e6:0.0,44a9d48e58bbf2e65fcde2833deec638:0.0):5e-09,(1bcc9af16e9d1af3d73d17ab0031216c:0.002318517,bee5bdcdfe78435de6c1a4c34f86df2e:0.002316867)0.827:5e-09)0.937:5e-09)0.927:0.004580483,87a82346fb52d6fcce1345d4f2d3fc96:0.011012641)0.377:5e-09)0.843:0.004808489)0.920:0.008146334)0.852:0.004728093,((((d0d81c687d5d93b6484a2f0042f8d1f3:0.0,e06f01d6192eb08ee3881850818f59bb:0.0):5e-09,07213e6cafafd2f5296e477f8348ab18:0.002319236)0.918:5e-09,(61035d12b71333ccc5c33c43a12abe0c:5e-09,(f83f50c8a4c788a25721115bdd398498:0.0,3a3288804630369ace8513e135e63ac1:0.0):0.002334267)0.932:0.004665799)0.954:0.004702421,((7c2fc8cfb28765f0cf99a4cedf532a17:5e-09,(00eaa1ece84ec04e9bd7a08f4676a965:0.005105738,3065e6d62890d437f6a99fea7b5a63b2:0.01923335)0.795:0.004945925)0.954:0.007021418,(ed40767cc5a3d0c7edc1df22e6b4bcfb:6e-09,((((86a34a894f8e83bee2edc8b2d21a046e:0.024807619,48102849721a2a1778a087eab394e0b6:0.03935262)0.943:0.016037506,((5d13962917613bd5273c65f8d9a75a94:0.006519495,25e9c6ca33dce92b8a1dabbed1f0c844:0.034265041)0.867:0.0120782,(50c578068473ae0ecb873ca9d342f8ce:0.034057896,((((5a7d38c55e230bf7c7ebbab40ed72702:0.034818177,b7f7a4d35bc0e0fd95ba202a28e19b1b:0.046688759)0.898:0.022507828,(84e19a04e2f6d1511075f6fe57d99171:5e-09,f32376d2196944eae04d7f310fe0dc3b:0.11021707)0.947:0.020452904)0.858:0.016014568,(03ba347ab53322c1523f70ff64e2e176:0.057030855,(9e5c9f8d73321d9c230dc71c933c485c:0.052972974,3b1e7ce523a0ce3be6ed290093c27f47:0.026015807)0.941:0.02638941)0.909:0.019333093)0.727:0.014609211,(((dde38aedfd9838cb3d65691373c69b70:0.024556683,c8c813b2a07e2ab5c6dc6b397db7bc40:0.026368507)0.980:0.028345557,((fcbeb4f0059c74136a6c73f55fcb3e9d:0.030574406,(c650d572153390716b2d789ae3a02889:0.018628698,b137a7f37dd7c81cbb225cdc3838a838:0.029142777)0.884:0.020731608)0.896:0.024115844,bff7fdd6ae9023f0e6681ebf6290fcbd:0.054624464)0.848:0.014569696)0.777:0.00579544,3b224d89039232d3d0321f85099644da:0.051264211)0.677:0.009486078)0.885:0.016605436)0.757:0.010687159)0.927:0.015669261)0.928:0.015971079,d215e001bfa24534724b17dee981ccde:0.002155143)0.980:0.014934196,(4fc476b8d531a97b14ba81e465925c9f:6e-09,((d58c75c9322504d3429101ca77ff6a97:0.001098935,56b52442dffa3d57e570a6b744ffd5cc:0.009453473)0.764:0.001365134,((f192d4f02d624dce8304deafebb4d398:0.009450043,a0267a6fddefff464a052e4c1a5c7084:0.001234814)0.758:0.00123475,(c15e1da99a662b9d2fce88ad6a96508a:5e-09,(((950307ebeb9691860f5dbc1e6c325f0e:5e-09,f92b32010d515aa8de2c5c07d7eaeec4:0.002320234)0.910:0.00439948,((72d12ea942e47e7a41890f4bedcdb20d:0.001550777,((((((951e361a309619693be2ed705d6171d6:0.0,b4b2723e88262ea4e59f9dd8e392e409:0.0,c41e39bcdd4601fe4440d23cb9c5af21:0.0):6e-09,((917aef90c8ab4af32fa7ca8fc2fef1c3:0.0,6c6862045b1fa5ddee04e0f7e94ee3b7:0.0):5e-09,fdcbdb4a757931e22ddbc99e7780a25c:0.002316868)0.919:0.004694822)0.855:0.002334268,(73b7df34ec7caf094c6964becf22aefc:0.021687209,(2a10eeb940e7eebb0adc70ec64c87f2d:0.001276532,37461aedad5ee513549d591705c35aeb:0.062418447)0.991:0.020486958)0.932:0.009517427)0.839:5e-09,2f92f49dd187198468f199d42404d9cd:5e-09)0.797:5e-09,f3766ebd06d5170f813a0b06afbf92cc:0.002319239)0.744:0.001258192,3544a150fa868078c0cae961cfbae749:0.006896795)0.075:0.000480939)0.916:0.001551906,b4d93923a5551bec5569ed41adf217d6:5e-09)0.786:0.001288398)0.777:0.001326085,(((8f9b8636ba611e9e790058c444e9dfab:5e-09,(9d99e7e29fcaf5f9c5f1781784f21193:5e-09,6e93cb1f158c0882316c853deb2e32d5:0.002323463)0.853:0.002329497)0.765:6e-09,(81207a01cc126cc009f972e48d71621a:0.004719207,6a2a10dc3405cc3f6fdc4fc3debaf958:0.004720214)0.780:0.002325422)0.834:0.00233419,(38823f8024e2c6596ee8adb0b148d856:0.002316995,((((ce5726d1d95462f9490b64161707522e:5e-09,(317956e4b9bf134c85672cf4378f7222:0.00233427,a016e7ee3e925fb2d9c1571fd65d9446:5e-09)0.874:0.002329502)0.904:0.0023216,(((968c1670b74063653d11c5d63c6c0cff:0.004815952,((99ab826b973dd12683b84bb7d5277cd2:0.0,2bb61385d84859412eea6540f68d7e10:0.0):5e-09,(163a332189d570e932d983a50c9c8182:0.014211717,627c55090989e43930505db0c397d971:0.002334268)0.128:5e-09)0.752:0.002206173)0.967:0.009606268,67e2d3a9654458ed5468521017de5a34:0.002321678)0.026:5e-09,(842a6bfd0b8292cd998a4600e8ca42ef:0.00233421,((c6f5b1cb69d618a808dcd41a1ff3f9df:0.0,206fd1228dcb757796c34fa17285a308:0.0):5e-09,(cc5c167d4e86e408ee24277fa093d0a8:0.002273593,(f584113bbd496bec46336f1ad53640f6:5e-09,(599f78132f697b866fb93393feb1f680:5e-09,(b72d17981fd8f1f1b1e529ee5c5f196c:0.018995218,((0ab2cff7ec5503451df01876684f420c:0.0,137f3e1b4ed7e4addb00a7e24ca1422c:0.0):5e-09,3188a3befbb148a2135428a09129b2f7:0.002317339)0.906:5e-09)0.912:0.004707004)1.000:0.02189406)0.969:0.011906756)0.784:0.002390199)0.932:0.004707071)0.494:5e-09)0.945:0.004660428)0.908:5e-09,65b901f569c3e1a0a2ba137cf1c8a062:5e-09)0.321:5e-09,((4dcec6ee4a9cd0d96ddb4a9246e8ca7f:0.0,a70f8f262eda0bda5f70e6ea9a8efbeb:0.0,201a58d06e563e37781f83d09a6e525b:0.0):0.002323456,(f24dff466ead510ad58e23776b211e79:0.002341526,((7a875a2c64642356a785a8c1c44a9ee6:0.002321595,6b855a75e18e26b1f09e0bc9e0470726:5e-09)0.554:5e-09,(((0a8de824004ccd194f36c11df8b23d69:0.0,b4b7da5479ccfce31e30caef9f7fc82f:0.0,cc89cbbc2cb8329002dbc1c324c8cac4:0.0,7f605f61282fe9b25a0e900f3e27a081:0.0,f65bd445dd26c71db076f1776ea6daf2:0.0):0.002323461,(8b5cfad4fab1b2aa6f3fe188cd750f3a:5e-09,db483df7dbecbd04dd32da2914940a9e:0.002323459)0.000:5e-09)0.863:0.002334271,(3feb4c606662c5ed3f14e8e15faf2a2d:5e-09,(c5fca86b7861c9ba0dd4f4a9d521bede:0.004403815,(3c07970623fc863cf0399934c77fdbf0:5e-09,(a79c4a3b186e5d012d8b881c7a8afa33:6e-09,((b96d12443a24d3d51fc2242757a54fdb:0.00714241,(1dbb42fd306730e7e2143b3e105fc752:5e-09,((053ffdf1f7cf04f42fb9d399e1d4b920:0.0,202664b6da2e7e93d4047fc20e04d026:0.0):0.001550932,(b348d8df5a77676c06e2ea52f5240de3:0.002323459,(3de3b2f96793094a4e57095e645f4460:5e-09,19ecb775cd3c13b222a73a984a686921:0.002321596)0.188:5e-09)0.916:0.001551892)0.916:0.001551047)0.770:0.002339742)0.781:0.002338587,(6527b36dab56c3c4b104424051cf65f6:0.001315968,(((c39ea854a092462f5e99278e48327ff7:5e-09,(71dd3e43129155184e8754bd2478b0da:5e-09,52d611a13a73e2fc223dfaafcf6eec10:0.002334271)0.864:0.002321595)0.825:6e-09,((((1ae6c05378ff14ae7acd9ff0dbfbda97:0.0,af369339a3e74abf0578b6ef9099415a:0.0):0.002321596,8816fc8cc3b32415cd8f0f2930d2a383:5e-09)0.879:0.00233427,(66b3ba69267ec301e6d1f8981d881583:5e-09,6fab0be62ccf12461a5f71ed227e9653:0.002321598)0.746:5e-09)0.156:0.001262299,(((d4a175a3e3d8017bce36878452b1e09a:0.0,bccfa63900cd3624da6ea291f959de65:0.0,b6f009a57c7cd8398a0953715f8bc076:0.0):6e-09,((((cd0d165949e35817929860607370869b:0.0,f87160a3615d8e1183fb6af0cfba4883:0.0):5e-09,(6c87926a3d32e37f938102f1e5afe4e2:5e-09,c137838a24ce19cdaefde24acf8b693c:0.002321596)0.862:0.002323458)0.960:0.011734441,(e29bf468efb432ca6b1f3a3e2500332b:0.002333227,(638e39e13b8c446eb5883db5389c49f5:0.002334266,((87dd25039c1a345d46852fcdd9fe9a14:0.0,99fd164fec8f6fe403dbb4fc3b18440c:0.0):5e-09,(ecedcebee6c763a1e32b5e5f9f75a59c:0.002334266,853d95c8fd19cb2213b11ce094a5c082:0.002319235)0.887:5e-09)0.908:6e-09)0.891:0.004696456)0.857:0.00617292)0.864:0.006304126,((((28669b6972b9786a6cb85491f6a24df0:6e-09,(cbe2494e751f32adf8478673e1378a47:5e-09,8d8489aa6e9a162451507a336732debf:0.002334271)0.890:0.002334268)0.923:0.004673283,((dd7632a5779117680888e7962bcc18b2:0.0,3f88ee3b96f79927f3ebf6ef11d99756:0.0,4c13f1643757611f654d7571bf7018e1:0.0):5e-09,((e2ddada592e6ac31f1454ffb4f63166d:0.009440006,(ad155ce5a1cba9a38fc5d95feee6c9de:5e-09,(12f06b1588b86e267884649171a072e0:6e-09,6005c2e75a9c009c3399ec5a9ce14366:0.002334265)0.852:0.002319227)0.865:5e-09)0.852:0.002329504,1969ac6ffa28503ec211665054b96e29:0.009418815)0.900:5e-09)0.899:5e-09)0.871:0.00233427,049fa3d66feb9e03fba3aae4b8872e33:0.002319243)0.883:5e-09,(6de94cda89726d171fc78894e5ccf1f7:0.0,c7b03d540d7876275cbc2304391d4c9c:0.0):6e-09)0.867:5e-09)0.919:0.002323461)0.860:0.002321596,(81bf84476c9840575aabd53c9873100b:0.0,5550af8707bd40f670c4ebc19021737b:0.0):5e-09)0.754:0.001261271)0.947:0.006940397)0.890:0.004665803,(((((8d5b840cef15f9e136a25ad968e66566:0.0,2793c28ace0c7002966584d4256471f7:0.0):0.001550912,(0c913132c343f8f8e6529b23520f8005:5e-09,(c7066fe65a79331772ef0fa50126bef9:0.002317334,e22bebefbc75d6329b01f59701f99189:5e-09)0.885:0.002321597)0.910:0.001551304)0.910:0.001552052,(71fcc5352fc27b1d84ea162351010e69:0.002323459,((ca6bfb71950426c92f53b49d9306d877:0.0,f76b44def2cbb681a696cf68aa88b5b7:0.0):5e-09,((603fc2f18c3f7fd214fed9bb2440d28c:0.0,650e98c2f4e4e93cdac36fee599a9d3e:0.0):0.002329496,6ff1d9b802d1624456989ba7af66b1a6:0.002334276)0.929:5e-09)0.075:5e-09)0.399:5e-09)0.866:0.002334275,(cd158c1db7058aedc82e190c77e7d090:0.00231924,(3978bf94cfa210e942c72b313025181a:0.013469374,551d6d8412cc14c9c357c872d1c77fc3:0.026391116)0.785:0.008273362)0.778:5e-09)0.882:5e-09,(44fd4d6f4a71ae6b81c3d18c029a9b5d:5e-09,((d50fe1618fa689f9cd46c10b66b4c2a0:0.002326007,65acea59671f59f9ea44b9245a6f571b:0.002319234)0.898:5e-09,(675442a63a0f4ed2a207ee716e30fdd7:0.002318505,4156da45b2f55a1abf2311808121e48b:0.004647489)0.897:5e-09)0.545:5e-09)0.978:5e-09)0.896:5e-09)0.768:0.001316072)0.922:0.004404249)0.884:5e-09)0.928:0.002320254)0.768:0.001316452)0.768:0.001316694)0.182:5e-09)0.865:0.002329499)0.810:0.002328132)0.802:0.002339011)0.442:6e-09)0.856:0.002320459)0.874:6e-09)0.801:0.002353565)0.798:0.004711921)0.475:5e-09)0.893:0.007104762)0.803:0.002342679)0.831:0.002334268)0.824:6e-09)0.839:0.002385818)0.898:5e-09)0.876:0.007298642)0.746:0.003973582)0.888:0.009000665)0.888:0.014507473)0.206:0.008284496)0.864:0.017256662)0.815:0.013138004)0.989:0.038279893)0.710:0.003598744)0.974:0.03506727)0.914:0.020653151)0.713:0.008597887)0.874:0.020840802)0.908:0.019078751)0.891:0.011833453)0.981:0.049153868)0.735:0.01237445)0.570:0.022564748)0.915:0.034707213)0.424:0.016343137)0.207:0.030707466)0.976:0.115643777)0.983:0.079396965)0.753:0.015311867)0.904:0.199004648)0.318:0.120089432):0.4337166689999976)root;
